# Supplementary material for: Ubiquitin-like conjugation by bacterial cGAS enhances anti-phage defence
Source: Nature. 2023 Feb 27;616(7956):326–31. doi: 10.1038/s41586-023-05862-7 (PMC10097602; doi:10.1038/s41586-023-05862-7)
Supplement: Supplementary file 3 — Source Data Fig. 1 [file 41586_2023_5862_MOESM3_ESM.xlsx]

## Sheet: Fig. 1c
Accession	Description	Species	Gene Name	Sum PEP Score	Coverage [%]	# Peptides	# PSMs	# Unique Peptides	# AAs	mass filter 45<=x<=55	MW [kDa]	calc. pI	Score Sequest HT: Sequest HT	# Peptides: Sequest HT	Abundance Ratio (WT/Cap 2 C493A&C496A)
P0AGA2	Protein translocase subunit SecY	Escherichia coli (strain K12)	secY	20.037	16	7	13	7	443	1	48.5	9.89	10.85	7	2.361
P0DTF0	Cyclic GMP-AMP synthase	Escherichia coli OX	562 GN	423.388	93	56	311	53	432	1	49.3	6.24	651.72	56	1.945
P08194	Glycerol-3-phosphate transporter	Escherichia coli (strain K12)	glpT	21.715	12	5	7	5	452	1	50.3	8.46	9.22	5	1.411
P69786	PTS system glucose-specific EIICB component	Escherichia coli (strain K12)	ptsG	28.843	19	7	11	7	477	1	50.6	8.65	12.06	7	1.408
P0AAD6	Serine transporter	Escherichia coli (strain K12)	sdaC	21.909	11	5	13	5	429	1	46.9	9.16	19.51	5	1.385
P30744	L-serine dehydratase 2	Escherichia coli (strain K12)	sdaB	62.765	42	16	41	14	455	1	48.7	5.8	54.1	16	1.376
P04335	Esterase FrsA	Escherichia coli (strain K12)	frsA	25.874	23	8	10	8	414	1	47	6.95	14.77	8	1.311
P10121	Signal recognition particle receptor FtsY	Escherichia coli (strain K12)	ftsY	28.5	18	7	7	7	497	1	54.5	4.5	11.8	7	1.3
P0A8M0	Asparagine--tRNA ligase	Escherichia coli (strain K12)	asnS	163.041	63	31	98	31	466	1	52.5	5.31	183.72	31	1.237
P06715	Glutathione reductase	Escherichia coli (strain K12)	gor	58.245	43	15	27	15	450	1	48.7	6	31.37	15	1.223
P24182	Biotin carboxylase	Escherichia coli (strain K12)	accC	183.293	67	30	103	30	449	1	49.3	7.11	164.15	30	1.175
P0ACC7	Bifunctional protein GlmU	Escherichia coli (strain K12)	glmU	33.273	26	10	24	10	456	1	49.2	6.54	27.33	10	1.134
P00934	Threonine synthase	Escherichia coli (strain K12)	thrC	59.789	38	12	20	12	428	1	47.1	5.4	48.8	12	1.086
P0AEI4	Ribosomal protein S12 methylthiotransferase RimO	Escherichia coli (strain K12)	rimO	69.841	45	17	33	17	441	1	49.6	5.48	46.2	17	1.074
P76403	Uncharacterized protease YegQ	Escherichia coli (strain K12)	yegQ	31.933	23	9	14	9	453	1	51.2	6.19	26.23	9	1.069
P0AG30	Transcription termination factor Rho	Escherichia coli (strain K12)	rho	177.167	61	27	83	27	419	1	47	7.25	161.62	27	1.047
P77718	tRNA sulfurtransferase	Escherichia coli (strain K12)	thiI	82.543	51	18	39	18	482	1	54.9	6.61	50.71	18	1.037
P21888	Cysteine--tRNA ligase	Escherichia coli (strain K12)	cysS	37.16	28	11	18	11	461	1	52.2	5.57	27.94	11	1.025
P0A6H5	ATP-dependent protease ATPase subunit HslU	Escherichia coli (strain K12)	hslU	81.72	46	18	34	18	443	1	49.6	5.35	54.28	18	1.016
P0ADG7	Inosine-5'-monophosphate dehydrogenase	Escherichia coli (strain K12)	guaB	177.696	67	24	73	24	488	1	52	6.42	147.68	24	1.006
P0AD61	Pyruvate kinase I	Escherichia coli (strain K12)	pykF	245.516	73	35	138	35	470	1	50.7	6.09	301.73	35	0.959
P0A8G3	Uronate isomerase	Escherichia coli (strain K12)	uxaC	49.099	36	14	23	14	470	1	54	5.71	29.47	14	0.943
P60906	Histidine--tRNA ligase	Escherichia coli (strain K12)	hisS	110.674	61	22	46	22	424	1	47	5.91	84.86	22	0.916
P0ABF1	Poly(A) polymerase I	Escherichia coli (strain K12)	pcnB	26.868	23	10	17	10	465	1	53.8	9.64	12.59	10	0.909
P0A6B7	Cysteine desulfurase	Escherichia coli (strain K12)	iscS	161.249	59	21	67	21	404	1	45.1	6.37	129.72	21	0.883
P21507	ATP-dependent RNA helicase SrmB	Escherichia coli (strain K12)	srmB	57.534	37	16	29	16	444	1	49.9	9.25	41.45	16	0.881
P0AEX3	Alpha-ketoglutarate permease	Escherichia coli (strain K12)	kgtP	14.883	11	6	7	6	432	1	47	9.39	7.35	6	0.88
P04805	Glutamate--tRNA ligase	Escherichia coli (strain K12)	gltX	183.894	68	33	89	33	471	1	53.8	5.94	160.16	33	0.878
P0AEI1	(Dimethylallyl)adenosine tRNA methylthiotransferase MiaB	Escherichia coli (strain K12)	miaB	97.323	56	18	31	18	474	1	53.6	5.34	65.53	18	0.878
P0A8L1	Serine--tRNA ligase	Escherichia coli (strain K12)	serS	145.695	76	26	72	26	430	1	48.4	5.5	136.95	26	0.867
P69831	Galactitol permease IIC component	Escherichia coli (strain K12)	gatC	64.095	14	10	42	10	451	1	48.3	9.28	57.63	10	0.86
P76658	Bifunctional protein HldE	Escherichia coli (strain K12)	hldE	82.14	48	19	46	19	477	1	51	5.41	65.63	19	0.849
P17952	UDP-N-acetylmuramate--L-alanine ligase	Escherichia coli (strain K12)	murC	38.223	28	9	14	9	491	1	53.6	5.85	21.95	9	0.847
P22188	UDP-N-acetylmuramoyl-L-alanyl-D-glutamate--2,6-diaminopimelate ligase	Escherichia coli (strain K12)	murE	65.379	39	17	30	17	495	1	53.3	5.73	50.96	17	0.84
P0AB89	Adenylosuccinate lyase	Escherichia coli (strain K12)	purB	89.64	48	22	45	22	456	1	51.5	6.01	74.3	22	0.834
P0A6H1	ATP-dependent Clp protease ATP-binding subunit ClpX	Escherichia coli (strain K12)	clpX	122.06	77	24	52	24	424	1	46.3	5.35	105.29	24	0.832
P0A6P5	GTPase Der	Escherichia coli (strain K12)	der	42.89	25	8	11	8	490	1	55	5.85	18.94	8	0.828
P32131	Oxygen-independent coproporphyrinogen-III oxidase	Escherichia coli (strain K12)	hemN	20.242	12	5	8	5	457	1	52.7	6.06	8.53	5	0.823
P0ADR8	LOG family protein YgdH	Escherichia coli (strain K12)	ygdH	25.989	19	8	12	8	454	1	50.9	6.48	11.73	8	0.822
P0A7D4	Adenylosuccinate synthetase	Escherichia coli (strain K12)	purA	241.86	81	32	111	32	432	1	47.3	5.49	254.24	32	0.817
P0AFF6	Transcription termination/antitermination protein NusA	Escherichia coli (strain K12)	nusA	199.922	66	27	84	27	495	1	54.8	4.64	214.6	27	0.817
P37773	UDP-N-acetylmuramate:L-alanyl-gamma-D-glutamyl-meso-diaminopimelate ligase	Escherichia coli (strain K12)	mpl	47.798	33	13	22	13	457	1	49.8	5.88	23.3	13	0.796
P07001	NAD(P) transhydrogenase subunit alpha	Escherichia coli (strain K12)	pntA	20.486	13	6	10	6	510	1	54.6	5.83	14.07	6	0.779
P00350	6-phosphogluconate dehydrogenase, decarboxylating	Escherichia coli (strain K12)	gnd	333.99	98	47	182	47	468	1	51.4	5.15	379.42	47	0.777
P37095	Peptidase B	Escherichia coli (strain K12)	pepB	147.444	68	22	59	22	427	1	46.2	5.92	139.82	22	0.772
P0AGJ9	Tyrosine--tRNA ligase	Escherichia coli (strain K12)	tyrS	115.684	52	19	47	19	424	1	47.5	5.81	99.19	19	0.763
P23893	Glutamate-1-semialdehyde 2,1-aminomutase	Escherichia coli (strain K12)	hemL	54.046	46	12	24	12	426	1	45.3	4.84	30.04	12	0.755
P39160	D-mannonate oxidoreductase	Escherichia coli (strain K12)	uxuB	17.128	12	6	10	6	486	1	53.5	5.52	13.69	6	0.752
P0A6P9	Enolase	Escherichia coli (strain K12)	eno	273.135	79	36	137	35	432	1	45.6	5.48	311.67	36	0.75
P00393	NADH dehydrogenase	Escherichia coli (strain K12)	ndh	40.663	24	9	15	9	434	1	47.3	8.85	15.87	9	0.75
P0A850	Trigger factor	Escherichia coli (strain K12)	tig	16.283	17	5	7	5	432	1	48.2	4.88	10.89	5	0.736
P0AFK0	Protein PmbA	Escherichia coli (strain K12)	pmbA	120.49	59	23	42	23	450	1	48.3	5.6	105.02	23	0.727
P0A8J8	ATP-dependent RNA helicase RhlB	Escherichia coli (strain K12)	rhlB	80.894	46	14	29	14	421	1	47.1	7.68	44.54	14	0.723
P0A9P0	Dihydrolipoyl dehydrogenase	Escherichia coli (strain K12)	lpdA	359.78	71	38	205	38	474	1	50.7	6.15	509.74	38	0.719
P31120	Phosphoglucosamine mutase	Escherichia coli (strain K12)	glmM	96.319	50	22	55	22	445	1	47.5	6.02	78.51	22	0.709
P21599	Pyruvate kinase II	Escherichia coli (strain K12)	pykA	200.645	76	31	101	31	480	1	51.3	6.68	198.49	31	0.701
P08192	Bifunctional protein FolC	Escherichia coli (strain K12)	folC	41.899	31	8	14	8	422	1	45.4	5.8	39.5	8	0.688
P21165	Xaa-Pro dipeptidase	Escherichia coli (strain K12)	pepQ	116.85	56	19	62	19	443	1	50.1	5.99	106.26	19	0.685
P25524	Cytosine deaminase	Escherichia coli (strain K12)	codA	24.449	18	5	8	5	427	1	47.6	6.15	18.41	5	0.672
P15288	Cytosol non-specific dipeptidase	Escherichia coli (strain K12)	pepD	164.714	53	21	73	21	485	1	52.9	5.39	167.18	21	0.67
P0AC38	Aspartate ammonia-lyase	Escherichia coli (strain K12)	aspA	191.575	62	29	101	29	478	1	52.3	5.29	209.84	29	0.659
P07650	Thymidine phosphorylase	Escherichia coli (strain K12)	deoA	28.131	22	5	8	5	440	1	47.2	5.38	14.1	5	0.659
P0AGD7	Signal recognition particle protein	Escherichia coli (strain K12)	ffh	58.967	42	15	24	15	453	1	49.8	9.51	37.62	15	0.655
P36672	PTS system trehalose-specific EIIBC component	Escherichia coli (strain K12)	treB	50.332	21	8	22	8	473	1	51	8.98	44.02	8	0.65
P31979	NADH-quinone oxidoreductase subunit F	Escherichia coli (strain K12)	nuoF	74.713	44	16	26	16	445	1	49.3	6.86	54.52	16	0.631
P23830	CDP-diacylglycerol--serine O-phosphatidyltransferase	Escherichia coli (strain K12)	pssA	33.806	29	11	12	11	451	1	52.8	8.98	15.57	11	0.63
P15034	Xaa-Pro aminopeptidase	Escherichia coli (strain K12)	pepP	24.047	23	8	10	8	441	1	49.8	5.39	9.64	8	0.613
P0A825	Serine hydroxymethyltransferase	Escherichia coli (strain K12)	glyA	199.243	66	27	130	27	417	1	45.3	6.48	286.38	27	0.6
P08200	Isocitrate dehydrogenase [NADP]	Escherichia coli (strain K12)	icd	374.839	77	40	246	40	416	1	45.7	5.26	509.59	40	0.597
P0AE12	AMP nucleosidase	Escherichia coli (strain K12)	amn	18.699	14	5	6	5	484	1	54	6.34	12.15	5	0.596
P16095	L-serine dehydratase 1	Escherichia coli (strain K12)	sdaA	54.341	28	12	28	10	454	1	48.9	5.34	36.37	12	0.594
P68767	Cytosol aminopeptidase	Escherichia coli (strain K12)	pepA	119.334	55	22	50	22	503	1	54.8	7.23	98.19	22	0.583
P27306	Soluble pyridine nucleotide transhydrogenase	Escherichia coli (strain K12)	sthA	198.961	82	25	87	25	466	1	51.5	6.57	188.34	25	0.577
P0ABB4	ATP synthase subunit beta	Escherichia coli (strain K12)	atpD	318.948	88	30	138	30	460	1	50.3	5.01	397.35	30	0.558
P0A9C5	Glutamine synthetase	Escherichia coli (strain K12)	glnA	226.528	73	32	146	32	469	1	51.9	5.47	276.3	32	0.555
P0C8J8	D-tagatose-1,6-bisphosphate aldolase subunit GatZ	Escherichia coli (strain K12)	gatZ	284.356	90	31	142	31	420	1	47.1	5.77	308.73	31	0.551
P0AEW6	Inosine-guanosine kinase	Escherichia coli (strain K12)	gsk	29.681	23	6	11	6	434	1	48.4	5.78	16.53	6	0.524
P0ABH0	Cell division protein FtsA	Escherichia coli (strain K12)	ftsA	28.633	28	6	9	6	420	1	45.3	6.24	23.78	6	0.492
P0ABH7	Citrate synthase	Escherichia coli (strain K12)	gltA	332.266	82	32	190	32	427	1	48	6.68	361.58	32	0.476
P77536	Uncharacterized electron transport protein YkgF	Escherichia coli (strain K12)	ykgF	28.035	13	7	12	7	475	1	53	8.47	13.98	7	0.44
P0A6V1	Glucose-1-phosphate adenylyltransferase	Escherichia coli (strain K12)	glgC	51.82	41	14	18	14	431	1	48.7	6.14	24.56	14	0.39
P25553	Lactaldehyde dehydrogenase	Escherichia coli (strain K12)	aldA	222.036	76	34	120	34	479	1	52.2	5.15	236.4	34	0.376
P05042	Fumarate hydratase class II	Escherichia coli (strain K12)	fumC	63.431	40	13	15	13	467	1	50.5	6.58	22.44	13	0.296
P0A6J5	D-amino acid dehydrogenase small subunit	Escherichia coli (strain K12)	dadA	93.227	53	17	47	17	432	1	47.6	6.62	83.36	17	0.292
P77674	Gamma-aminobutyraldehyde dehydrogenase	Escherichia coli (strain K12)	prr	31.93	25	9	9	9	474	1	50.8	6	8.15	9	0.275
P0A9G6	Isocitrate lyase	Escherichia coli (strain K12)	aceA	298.177	82	34	154	34	434	1	47.5	5.31	379.58	34	0.273
P0A853	Tryptophanase	Escherichia coli (strain K12)	tnaA	582.755	93	54	529	54	471	1	52.7	6.23	1224.42	54	0.259
P25526	Succinate-semialdehyde dehydrogenase [NADP(+)] GabD	Escherichia coli (strain K12)	gabD	91.532	56	18	26	18	482	1	51.7	5.6	51.38	18	0.111
P22256	4-aminobutyrate aminotransferase GabT	Escherichia coli (strain K12)	gabT	76.343	58	19	26	19	426	1	45.7	6.16	52.48	19	0.11
P69910	Glutamate decarboxylase beta	Escherichia coli (strain K12)	gadB	26.767	24	9	12	9	466	1	52.6	5.49	15.95	9	0.088
P11880	UDP-N-acetylmuramoyl-tripeptide--D-alanyl-D-alanine ligase	Escherichia coli (strain K12)	murF	17.721	12	5	6	4	452	1	47.4	5.44	9.69	5	0.68
P19926	Glucose-1-phosphatase	Escherichia coli (strain K12)	agp	16.71	12	4	5	4	413	1	45.7	5.73	5.54	4	0.446
P25519	GTPase HflX	Escherichia coli (strain K12)	hflX	16.181	10	4	5	4	426	1	48.3	5.99	11.98	4	0.5
P23845	Sulfate adenylyltransferase subunit 1	Escherichia coli (strain K12)	cysN	15.91	14	4	4	4	475	1	52.5	5.14	4.34	4	0.369
P0AB67	NAD(P) transhydrogenase subunit beta	Escherichia coli (strain K12)	pntB	13.542	9	4	6	4	462	1	48.7	6.14	7.09	4	0.933
P30871	Uncharacterized protein YgiF	Escherichia coli (strain K12)	ygiF	13.018	14	4	7	4	433	1	48.4	6.13	6.26	4	0.937
P00370	NADP-specific glutamate dehydrogenase	Escherichia coli (strain K12)	gdhA	12.961	11	4	4	4	447	1	48.6	6.4	3.85	4	0.858
P0A830	Aerobic C4-dicarboxylate transport protein	Escherichia coli (strain K12)	dctA	12.768	7	4	7	4	428	1	45.4	8.75	10.43	4	1.484
P09053	Valine--pyruvate aminotransferase	Escherichia coli (strain K12)	avtA	11.408	11	4	6	4	417	1	46.7	5.96	0	4	0.872
P78067	Thiosulfate sulfurtransferase YnjE	Escherichia coli (strain K12)	ynjE	10.952	16	4	4	4	435	1	48.2	6.67	2.61	4	0.785
P0AGG8	Protein TldD	Escherichia coli (strain K12)	tldD	15.276	7	3	7	3	481	1	51.3	5.06	10.26	3	0.712
P77529	Uncharacterized symporter YdjN	Escherichia coli (strain K12)	ydjN	14.674	9	3	5	3	463	1	48.6	9.03	4.01	3	0.966
P0A959	Glutamate-pyruvate aminotransferase AlaA	Escherichia coli (strain K12)	alaA	13.019	13	3	4	3	405	1	45.5	6.25	4.81	3	0.505
P37349	PTS-dependent dihydroxyacetone kinase, phosphotransferase subunit DhaM	Escherichia coli (strain K12)	dhaM	12.125	8	3	3	3	472	1	51.4	4.73	5.52	3
P77434	Glutamate-pyruvate aminotransferase AlaC	Escherichia coli (strain K12)	alaC	10.299	12	3	4	3	412	1	46.2	7.87	0	3	0.393
P0ABN5	Anaerobic C4-dicarboxylate transporter DcuA	Escherichia coli (strain K12)	dcuA	8.193	5	3	4	3	433	1	45.7	7.75	2.64	3	0.99
P17445	NAD/NADP-dependent betaine aldehyde dehydrogenase	Escherichia coli (strain K12)	betB	6.409	7	3	3	3	490	1	52.9	5.31	2.93	3	0.01
P36929	Ribosomal RNA small subunit methyltransferase B	Escherichia coli (strain K12)	rsmB	6.178	10	3	4	3	429	1	48.3	7.52	4.51	3	0.738
P11447	Argininosuccinate lyase	Escherichia coli (strain K12)	argH	4.993	4	3	5	3	457	1	50.3	5.27	7.22	3	0.162
P06988	Histidinol dehydrogenase	Escherichia coli (strain K12)	hisD	12.91	6	2	6	2	434	1	46.1	5.17	11.38	2	0.319
P0C0L7	Proline/betaine transporter	Escherichia coli (strain K12)	proP	6.726	4	2	3	2	500	1	54.8	7.24	4.25	2	0.646
P08660	Lysine-sensitive aspartokinase 3	Escherichia coli (strain K12)	lysC	5.856	8	2	2	2	449	1	48.5	5.11	3.09	2	0.32
P0ABK9	Cytochrome c-552	Escherichia coli (strain K12)	nrfA	5.477	5	2	2	2	478	1	53.7	7.25	2.76	2	0.72
P76503	3-ketoacyl-CoA thiolase	Escherichia coli (strain K12)	fadI	5.223	8	2	2	2	436	1	46.5	8.4	2.14	2	0.01
P0A6E4	Argininosuccinate synthase	Escherichia coli (strain K12)	argG	4.754	4	2	2	2	447	1	49.9	5.39	0	2	0.592
P0AFB8	Nitrogen regulation protein NR(I)	Escherichia coli (strain K12)	glnG	4.664	4	2	2	2	469	1	52.2	6.49	0	2	0.01
P13033	Anaerobic glycerol-3-phosphate dehydrogenase subunit B	Escherichia coli (strain K12)	glpB	4.477	5	2	3	2	419	1	45.3	6.13	0	2	0.854
P10903	Nitrate/nitrite transporter NarK	Escherichia coli (strain K12)	narK	4.158	4	2	3	2	463	1	49.7	9.63	0	2	0.482
P06720	Alpha-galactosidase	Escherichia coli (strain K12)	melA	3.843	4	2	2	2	451	1	50.6	5.83	0	2	0.01
Q6XGD8	Cyclic GMP-AMP synthase	Escherichia coli OX	562 GN	33.245	11	4	20	1	432	1	49.2	6.15	43.81	4	100
CON_Q7Z3Y8	Keratin, type I cytoskeletal 27	Homo sapiens	KRT27	7.132	7	3	3	1	459	1	49.8	5.14	5.71	3
P14900	UDP-N-acetylmuramoylalanine--D-glutamate ligase	Escherichia coli (strain K12)	murD	6.147	5	1	2	1	438	1	46.9	5.31	10.43	1	0.384
P18133	Nicotinate phosphoribosyltransferase	Escherichia coli (strain K12)	pncB	5.737	4	1	2	1	400	1	45.9	6.7	2.83	1	0.353
P05041	Aminodeoxychorismate synthase component 1	Escherichia coli (strain K12)	pabB	5.694	4	1	1	1	453	1	50.9	5.24	2.57	1	0.61
P76507	Uncharacterized protein YfdI	Escherichia coli (strain K12)	yfdI	5.505	5	1	3	1	443	1	51.5	8.62	10.98	1	1.908
CON_Q15323	Keratin, type I cuticular Ha1	Homo sapiens	KRT31	4.985	4	2	4	1	416	1	47.2	4.88	3.27	2	0.655
P05793	Ketol-acid reductoisomerase	Escherichia coli (strain K12)	ilvC	4.507	2	1	1	1	491	1	54	5.31	2.26	1	0.858
P0A821	L-seryl-tRNA(Sec) selenium transferase	Escherichia coli (strain K12)	selA	4.233	3	1	1	1	463	1	50.6	6.48	0	1	1
P09832	Glutamate synthase [NADPH] small chain	Escherichia coli (strain K12)	gltD	3.915	4	1	2	1	472	1	52	5.72	2.68	1	0.422
P23173	Low affinity tryptophan permease	Escherichia coli (strain K12)	tnaB	3.71	3	1	1	1	415	1	45.2	9	2.07	1	0.703
P27278	Trifunctional NAD biosynthesis/regulator protein NadR	Escherichia coli (strain K12)	nadR	3.62	2	1	1	1	410	1	47.3	5.63	2.3	1	0.567
P04994	Exodeoxyribonuclease 7 large subunit	Escherichia coli (strain K12)	xseA	3.592	2	1	1	1	456	1	51.8	9.98	1.7	1	1.559
P0AA47	Low-affinity putrescine importer PlaP	Escherichia coli (strain K12)	plaP	3.545	2	1	3	1	452	1	49.5	8.68	0	1	2.648
P0AFF0	NADH-quinone oxidoreductase subunit N	Escherichia coli (strain K12)	nuoN	3.541	2	1	1	1	485	1	52	8.47	2.12	1	2.987
Q06065	Acetoacetate metabolism regulatory protein AtoC	Escherichia coli (strain K12)	atoC	3.524	4	1	1	1	461	1	52.1	6.43	0	1	0.01
P0AG80	sn-glycerol-3-phosphate-binding periplasmic protein UgpB	Escherichia coli (strain K12)	ugpB	3.277	3	1	1	1	438	1	48.4	6.73	1.93	1	1.172
P0AEJ6	Ethanolamine ammonia-lyase heavy chain	Escherichia coli (strain K12)	eutB	3.27	4	1	1	1	453	1	49.4	4.93	2.36	1	0.92
P07117	Sodium/proline symporter	Escherichia coli (strain K12)	putP	3.152	3	1	1	1	502	1	54.3	8.51	0	1
P0C0V0	Periplasmic serine endoprotease DegP	Escherichia coli (strain K12)	degP	3.035	2	1	3	1	474	1	49.3	8.56	1.88	1	1.639
P77304	Dipeptide and tripeptide permease A	Escherichia coli (strain K12)	dtpA	2.912	2	1	1	1	500	1	54	8.78	0	1	1.493
P52074	Glycolate oxidase iron-sulfur subunit	Escherichia coli (strain K12)	glcF	2.73	2	1	1	1	407	1	45.1	7.94	0	1
P25522	tRNA modification GTPase MnmE	Escherichia coli (strain K12)	mnmE	2.677	3	1	1	1	454	1	49.2	5.02	2.69	1
P04995	Exodeoxyribonuclease I	Escherichia coli (strain K12)	sbcB	2.594	2	1	1	1	475	1	54.5	5.73	1.85	1	1.545
P78061	Gamma-glutamylputrescine synthetase PuuA	Escherichia coli (strain K12)	puuA	2.276	2	1	1	1	472	1	53.1	4.93	0	1	0.01
P37339	L-2-hydroxyglutarate oxidase LhgO	Escherichia coli (strain K12)	lhgO	2.253	2	1	1	1	422	1	46.1	8.37	0	1
P39342	Uncharacterized protein YjgR	Escherichia coli (strain K12)	yjgR	2.213	2	1	2	1	500	1	54.3	6.29	0	1	1.666
P76217	N-succinylglutamate 5-semialdehyde dehydrogenase	Escherichia coli (strain K12)	astD	2.187	2	1	1	1	492	1	53	6.01	0	1	0.01
P0AFJ7	Low-affinity inorganic phosphate transporter 1	Escherichia coli (strain K12)	pitA	2.076	2	1	1	1	499	1	53.4	9.51	0	1
P0AAZ4	Replication-associated recombination protein A	Escherichia coli (strain K12)	rarA	2.012	2	1	1	1	447	1	49.6	6.4	0	1	1.605
P76470	Inner membrane transport protein RhmT	Escherichia coli (strain K12)	rhmT	1.997	1	1	1	1	429	1	46.3	9.73	0	1	0.352
P0ACB7	Protein HemY	Escherichia coli (strain K12)	hemY	1.932	2	1	1	1	398	1	45.2	8.53	0	1	0.676
P0AGM7	Uracil permease	Escherichia coli (strain K12)	uraA	1.891	2	1	1	1	429	1	45	8.15	2.4	1	1.964
P0AC75	3-deoxy-D-manno-octulosonic acid transferase	Escherichia coli (strain K12)	waaA	1.861	2	1	1	1	425	1	47.3	9.79	1.72	1	1.065
P71238	Putative colanic acid polymerase	Escherichia coli (strain K12)	wcaD	1.848	2	1	3	1	405	1	45.4	9.64	1.61	1	0.98
P15640	Phosphoribosylamine--glycine ligase	Escherichia coli (strain K12)	purD	1.846	3	1	1	1	429	1	45.9	5.08	0	1	0.809
P24255	RNA polymerase sigma-54 factor	Escherichia coli (strain K12)	rpoN	1.771	3	1	1	1	477	1	54	4.75	0	1
P39385	Uncharacterized protein YjiN	Escherichia coli (strain K12)	yjiN	1.756	8	1	1	1	426	1	48.2	9.04	0	1	0.7
P0AG71	DNA recombination protein RmuC	Escherichia coli (strain K12)	rmuC	1.729	2	1	2	1	475	1	54.7	5.4	3.34	1	1.146
P0AEH1	Regulator of sigma-E protease RseP	Escherichia coli (strain K12)	rseP	1.725	2	1	1	1	450	1	49	7.12	0	1	0.01
P77804	Protein YdgA	Escherichia coli (strain K12)	ydgA	1.661	2	1	1	1	502	1	54.7	5.17	0	1
P0AEJ4	Osmolarity sensor protein EnvZ	Escherichia coli (strain K12)	envZ	1.541	3	1	3	1	450	1	50.3	6.81	0	1	1.457
P0AAE0	D-serine/D-alanine/glycine transporter	Escherichia coli (strain K12)	cycA	1.496	1	1	1	1	470	1	51.6	8.72	1.73	1	0.697
P0AD99	Branched-chain amino acid transport system 2 carrier protein	Escherichia coli (strain K12)	brnQ	1.469	1	1	4	1	439	1	46.2	8.34	0	1	0.204
P25888	ATP-dependent RNA helicase RhlE	Escherichia coli (strain K12)	rhlE	1.463	3	1	1	1	454	1	50	10.05	0	1
P39835	High-affinity gluconate transporter	Escherichia coli (strain K12)	gntT	1.372	1	1	1	1	438	1	45.9	8.24	1.66	1	1.983
P0AA89	Diguanylate cyclase DosC	Escherichia coli (strain K12)	dosC	1.275	4	1	1	1	460	1	53.1	6.28	0	1
P30847	Signal transduction histidine-protein kinase BaeS	Escherichia coli (strain K12)	baeS	1.224	1	1	1	1	467	1	52	7.66	0	1	0.01
P06961	Multifunctional CCA protein	Escherichia coli (strain K12)	cca	1.206	3	1	1	1	412	1	46.4	6.65	0	1	1.433
P0AAD8	Threonine/serine transporter TdcC	Escherichia coli (strain K12)	tdcC	1.184	2	1	1	1	443	1	48.8	8.94	0	1	2.588
P52612	Flagellum-specific ATP synthase	Escherichia coli (strain K12)	fliI	1.129	2	1	1	1	457	1	49.3	6.83	0	1
P27829	UDP-N-acetyl-D-mannosamine dehydrogenase	Escherichia coli (strain K12)	wecC	1.121	1	1	1	1	420	1	45.8	5.39	0	1	0.871
CON_P34955	Alpha-1-antiproteinase	Bos taurus	SERPINA1	1.094	1	1	4	1	416	1	46.1	6.52	6.56	1	2.808
P0A8T7	DNA-directed RNA polymerase subunit beta'	Escherichia coli (strain K12)	rpoC	1017.92	85	126	582	126	1407	0	155.1	7.08	1301.56	126	1.394
P0AFG8	Pyruvate dehydrogenase E1 component	Escherichia coli (strain K12)	aceE	1263.9	86	120	1505	120	887	0	99.6	5.68	3563.4	120	1.56
P0A8V2	DNA-directed RNA polymerase subunit beta	Escherichia coli (strain K12)	rpoB	895.456	83	117	505	117	1342	0	150.5	5.26	973.53	117	1.465
P00968	Carbamoyl-phosphate synthase large chain	Escherichia coli (strain K12)	carB	1016.65	79	99	716	99	1073	0	117.8	5.34	1729.1	99	0.665
P07118	Valine--tRNA ligase	Escherichia coli (strain K12)	valS	963.851	73	96	614	96	951	0	108.1	5.34	1533.71	96	1.701
P10408	Protein translocase subunit SecA	Escherichia coli (strain K12)	secA	1038.48	87	93	572	93	901	0	102	5.6	1402.49	93	1.472
P00956	Isoleucine--tRNA ligase	Escherichia coli (strain K12)	ileS	891.143	91	92	637	92	938	0	104.2	6.01	1454.85	92	1.429
P36683	Aconitate hydratase 2	Escherichia coli (strain K12)	acnB	988.017	86	88	691	88	865	0	93.4	5.4	1738.83	88	1.196
P06612	DNA topoisomerase 1	Escherichia coli (strain K12)	topA	599.395	88	88	344	88	865	0	97.3	8.46	645.5	88	1.549
P0AES4	DNA gyrase subunit A	Escherichia coli (strain K12)	gyrA	719.293	75	86	539	86	875	0	96.9	5.2	1245.12	86	1.788
P0AFG3	2-oxoglutarate dehydrogenase E1 component	Escherichia coli (strain K12)	sucA	878.759	78	81	654	81	933	0	105	6.49	1608.38	81	1.348
P00957	Alanine--tRNA ligase	Escherichia coli (strain K12)	alaS	771.082	80	81	386	81	876	0	96	5.81	977.24	81	2.175
P00582	DNA polymerase I	Escherichia coli (strain K12)	polA	980.581	88	80	509	80	928	0	103.1	5.58	1349.81	80	1.277
P0A9Q7	Aldehyde-alcohol dehydrogenase	Escherichia coli (strain K12)	adhE	773.787	86	79	493	79	891	0	96.1	6.79	1173.82	79	1.487
P60240	RNA polymerase-associated protein RapA	Escherichia coli (strain K12)	rapA	619.849	84	75	375	75	968	0	109.7	5.17	804.32	75	1.605
P09373	Formate acetyltransferase 1	Escherichia coli (strain K12)	pflB	743.526	92	81	438	73	760	0	85.3	6.01	993.78	81	0.849
P07813	Leucine--tRNA ligase	Escherichia coli (strain K12)	leuS	689.524	78	71	453	71	860	0	97.2	5.3	1071.55	71	2.024
P00490	Maltodextrin phosphorylase	Escherichia coli (strain K12)	malP	421.828	85	71	224	70	797	0	90.5	7.39	407.58	71	1.095
P0A9M0	Lon protease	Escherichia coli (strain K12)	lon	621.713	74	69	325	69	784	0	87.4	6.39	746.79	69	1.133
P25516	Aconitate hydratase 1	Escherichia coli (strain K12)	acnA	582.809	78	68	292	68	891	0	97.6	5.88	672.92	68	0.732
P0A6M8	Elongation factor G	Escherichia coli (strain K12)	fusA	752.663	87	67	672	67	704	0	77.5	5.38	1732.18	67	1.154
P07395	Phenylalanine--tRNA ligase beta subunit	Escherichia coli (strain K12)	pheT	551.908	84	67	309	67	795	0	87.3	5.3	795.68	67	1.413
P0A698	UvrABC system protein A	Escherichia coli (strain K12)	uvrA	428.834	81	67	190	67	940	0	103.8	6.64	439.25	67	1.161
P0A6Y8	Chaperone protein DnaK	Escherichia coli (strain K12)	dnaK	584.391	77	64	361	64	638	0	69.1	4.97	909.71	64	0.928
P00864	Phosphoenolpyruvate carboxylase	Escherichia coli (strain K12)	ppc	497.181	69	63	259	63	883	0	99	5.68	574.48	63	1.248
P0AES6	DNA gyrase subunit B	Escherichia coli (strain K12)	gyrB	499.842	70	62	244	62	804	0	89.9	6.06	558.27	62	1.585
P33195	Glycine dehydrogenase (decarboxylating)	Escherichia coli (strain K12)	gcvP	616.702	74	61	297	61	957	0	104.3	6	765.1	61	1.089
P30958	Transcription-repair-coupling factor	Escherichia coli (strain K12)	mfd	273.989	55	61	136	61	1148	0	129.9	6.16	233.11	61	0.557
P09546	Bifunctional protein PutA	Escherichia coli (strain K12)	putA	383.33	60	60	164	60	1320	0	143.7	5.99	366.99	60	0.372
P09152	Respiratory nitrate reductase 1 alpha chain	Escherichia coli (strain K12)	narG	362.689	57	60	158	60	1247	0	140.4	6.51	297.6	60	0.502
P22523	Chromosome partition protein MukB	Escherichia coli (strain K12)	mukB	251.692	41	60	118	60	1486	0	170.1	5.35	166.33	60	1.207
P0A6F5	60 kDa chaperonin	Escherichia coli (strain K12)	groL	715.558	88	59	639	59	548	0	57.3	4.94	1609.57	59	0.787
P00961	Glycine--tRNA ligase beta subunit	Escherichia coli (strain K12)	glyS	490.675	78	59	248	59	689	0	76.8	5.44	594.34	59	1.101
P00959	Methionine--tRNA ligase	Escherichia coli (strain K12)	metG	483.876	86	59	246	59	677	0	76.2	5.86	605.15	59	1.497
P0A8M3	Threonine--tRNA ligase	Escherichia coli (strain K12)	thrS	378.014	79	59	213	59	642	0	74	6.19	385.97	59	1.212
P21513	Ribonuclease E	Escherichia coli (strain K12)	rne	437.154	64	58	213	58	1061	0	118.1	5.62	439.24	58	0.77
P00452	Ribonucleoside-diphosphate reductase 1 subunit alpha	Escherichia coli (strain K12)	nrdA	377.186	67	57	267	57	761	0	85.7	6.18	500.06	57	1.277
P21499	Ribonuclease R	Escherichia coli (strain K12)	rnr	334.39	70	57	191	57	813	0	92.1	8.62	377.98	57	1.111
P06959	Dihydrolipoyllysine-residue acetyltransferase component of pyruvate dehydrogenase complex	Escherichia coli (strain K12)	aceF	590.705	77	55	357	55	630	0	66.1	5.17	894.74	55	1.033
P04825	Aminopeptidase N	Escherichia coli (strain K12)	pepN	410.037	67	55	252	55	870	0	98.9	5.31	593.82	55	1.045
P0AG67	30S ribosomal protein S1	Escherichia coli (strain K12)	rpsA	436.012	76	53	269	53	557	0	61.1	4.98	650.71	53	0.993
P76558	NADP-dependent malic enzyme	Escherichia coli (strain K12)	maeB	522.216	79	52	277	52	759	0	82.4	5.5	639.06	52	0.784
P0A9M8	Phosphate acetyltransferase	Escherichia coli (strain K12)	pta	446.088	75	52	256	52	714	0	77.1	5.41	648.83	52	1.129
P32176	Formate dehydrogenase-O major subunit	Escherichia coli (strain K12)	fdoG	352.918	68	57	162	52	1016	0	112.5	7.28	349.84	57	1.118
P46837	Protein YhgF	Escherichia coli (strain K12)	yhgF	292.331	68	51	179	51	773	0	85.1	6.3	312	51	1.723
P33602	NADH-quinone oxidoreductase subunit G	Escherichia coli (strain K12)	nuoG	348.494	66	50	196	50	908	0	100.2	6.25	422.1	50	1.194
P13029	Catalase-peroxidase	Escherichia coli (strain K12)	katG	305.313	66	48	150	48	726	0	80	5.31	311.61	48	0.562
P08956	Type I restriction enzyme EcoKI R protein	Escherichia coli (strain K12)	hsdR	195.663	46	48	87	48	1170	0	134	5.94	108.11	48	1.149
P37330	Malate synthase G	Escherichia coli (strain K12)	glcB	362.815	73	47	183	47	723	0	80.4	6.18	402.39	47	0.131
P21889	Aspartate--tRNA ligase	Escherichia coli (strain K12)	aspS	272.708	78	47	148	47	590	0	65.9	5.69	275.79	47	0.834
P52647	Probable pyruvate-flavodoxin oxidoreductase	Escherichia coli (strain K12)	ydbK	269.442	54	47	125	47	1174	0	128.7	5.78	249.46	47	0.768
P22259	Phosphoenolpyruvate carboxykinase [ATP]	Escherichia coli (strain K12)	pckA	439.573	79	46	259	46	540	0	59.6	5.71	598.84	46	0.668
P05458	Protease 3	Escherichia coli (strain K12)	ptrA	260.685	52	44	105	44	962	0	107.6	6.09	182.68	44	1.611
P0CE48	Elongation factor Tu 2	Escherichia coli (strain K12)	tufB	543.642	97	43	704	43	394	0	43.3	5.45	1802.45	43	0.815
P23843	Periplasmic oligopeptide-binding protein	Escherichia coli (strain K12)	oppA	323.985	86	43	145	43	543	0	60.9	6.49	349.72	43	0.362
P23538	Phosphoenolpyruvate synthase	Escherichia coli (strain K12)	ppsA	266.408	53	43	160	43	792	0	87.4	5.06	312.85	43	0.924
P23909	DNA mismatch repair protein MutS	Escherichia coli (strain K12)	mutS	236.274	58	43	97	43	853	0	95.2	5.55	214.84	43	2.304
P33937	Periplasmic nitrate reductase	Escherichia coli (strain K12)	napA	223.409	56	43	122	43	828	0	93	8.03	183.56	43	0.829
P30850	Exoribonuclease 2	Escherichia coli (strain K12)	rnb	272.28	64	42	163	42	644	0	72.4	5.62	263.51	42	1.038
P05055	Polyribonucleotide nucleotidyltransferase	Escherichia coli (strain K12)	pnp	281.632	62	41	175	41	711	0	77.1	5.21	336.35	41	1.01
P00561	Bifunctional aspartokinase/homoserine dehydrogenase 1	Escherichia coli (strain K12)	thrA	246.998	65	41	112	41	820	0	89.1	5.68	276.17	41	1.378
P27302	Transketolase 1	Escherichia coli (strain K12)	tktA	353.608	69	44	218	40	663	0	72.2	5.67	439.48	44	1.345
P16659	Proline--tRNA ligase	Escherichia coli (strain K12)	proS	299.221	76	40	136	40	572	0	63.7	5.24	339.61	40	0.845
P0A6F3	Glycerol kinase	Escherichia coli (strain K12)	glpK	292.032	76	40	164	40	502	0	56.2	5.5	345.03	40	1.194
P76578	Uncharacterized lipoprotein YfhM	Escherichia coli (strain K12)	yfhM	163.403	31	40	71	40	1653	0	181.5	5.43	123.41	40	0.559
P0A9W3	Uncharacterized ABC transporter ATP-binding protein YjjK	Escherichia coli (strain K12)	yjjK	281.954	71	39	136	39	555	0	62.4	5.6	283.08	39	0.81
P0A7E5	CTP synthase	Escherichia coli (strain K12)	pyrG	203.901	69	38	128	38	545	0	60.3	5.94	221.2	38	0.851
P0AC41	Succinate dehydrogenase flavoprotein subunit	Escherichia coli (strain K12)	sdhA	351.905	70	37	191	37	588	0	64.4	6.27	391.86	37	0.569
P26616	NAD-dependent malic enzyme	Escherichia coli (strain K12)	maeA	226.178	81	37	96	37	565	0	63.2	5.31	210.9	37	0.734
P13035	Aerobic glycerol-3-phosphate dehydrogenase	Escherichia coli (strain K12)	glpD	207.65	75	37	100	37	501	0	56.7	7.44	179.75	37	0.686
P00962	Glutamine--tRNA ligase	Escherichia coli (strain K12)	glnS	190.309	65	37	104	37	554	0	63.4	6.28	161.83	37	0.985
P60422	50S ribosomal protein L2	Escherichia coli (strain K12)	rplB	271.803	79	36	226	36	273	0	29.8	10.93	426.35	36	1.198
P08839	Phosphoenolpyruvate-protein phosphotransferase	Escherichia coli (strain K12)	ptsI	239.886	77	36	103	36	575	0	63.5	4.87	240.27	36	0.962
P0ABB0	ATP synthase subunit alpha	Escherichia coli (strain K12)	atpA	225.343	78	36	142	36	513	0	55.2	6.13	333.56	36	0.498
P0A705	Translation initiation factor IF-2	Escherichia coli (strain K12)	infB	1115.41	91	122	645	35	890	0	97.3	6.07	1409.33	122	4.165
P0A9B2	Glyceraldehyde-3-phosphate dehydrogenase A	Escherichia coli (strain K12)	gapA	329.636	92	35	208	35	331	0	35.5	7.11	434.03	35	0.645
P61889	Malate dehydrogenase	Escherichia coli (strain K12)	mdh	295.932	99	35	147	35	312	0	32.3	5.77	403.95	35	0.357
P27298	Oligopeptidase A	Escherichia coli (strain K12)	prlC	231.866	64	35	99	35	680	0	77.1	5.26	226.34	35	0.773
P0A7A7	Glycerol-3-phosphate acyltransferase	Escherichia coli (strain K12)	plsB	172.971	56	35	74	35	807	0	91.3	8.38	140.08	35	0.562
P33599	NADH-quinone oxidoreductase subunit C/D	Escherichia coli (strain K12)	nuoC	170.453	66	35	73	35	596	0	68.2	6.42	148.38	35	0.567
P13458	Nuclease SbcCD subunit C	Escherichia coli (strain K12)	sbcC	165.519	46	35	63	35	1048	0	118.6	5.68	93.46	35	1.636
CON_E1E2	ThiF family adenylyltransferase	Escherichia coli	e1e2	163.476	56	35	56	35	589	0	66.8	8.85	65.25	35	8.24
P0A799	Phosphoglycerate kinase	Escherichia coli (strain K12)	pgk	334.955	84	34	191	34	387	0	41.1	5.22	520.41	34	0.679
P08997	Malate synthase A	Escherichia coli (strain K12)	aceB	279.638	65	34	134	34	533	0	60.2	5.59	301.85	34	0.249
P04079	GMP synthase [glutamine-hydrolyzing]	Escherichia coli (strain K12)	guaA	256.099	73	34	126	34	525	0	58.6	5.39	295.32	34	0.799
P0A7Z4	DNA-directed RNA polymerase subunit alpha	Escherichia coli (strain K12)	rpoA	226.619	95	34	125	34	329	0	36.5	5.06	270.98	34	0.779
P28904	Trehalose-6-phosphate hydrolase	Escherichia coli (strain K12)	treC	263.583	68	33	142	33	551	0	63.8	5.85	326.53	33	1.156
P27550	Acetyl-coenzyme A synthetase	Escherichia coli (strain K12)	acs	212.547	66	33	79	33	652	0	72	5.8	157.94	33	0.179
P17169	Glutamine--fructose-6-phosphate aminotransferase [isomerizing]	Escherichia coli (strain K12)	glmS	190.378	60	33	78	33	609	0	66.9	5.87	150.51	33	0.867
P30870	Glutamate-ammonia-ligase adenylyltransferase	Escherichia coli (strain K12)	glnE	186.342	45	33	78	33	946	0	108.4	5.2	154.87	33	1.092
P31828	Probable zinc protease PqqL	Escherichia coli (strain K12)	pqqL	153.363	43	33	69	33	931	0	104.6	6.33	122.63	33	1.678
P0A836	Succinyl-CoA ligase [ADP-forming] subunit beta	Escherichia coli (strain K12)	sucC	223.074	81	32	141	32	388	0	41.4	5.52	331.4	32	0.585
P23847	Periplasmic dipeptide transport protein	Escherichia coli (strain K12)	dppA	204.904	68	32	68	32	535	0	60.3	6.65	126.93	32	0.146
P32132	GTP-binding protein TypA/BipA	Escherichia coli (strain K12)	typA	241.468	55	31	111	31	607	0	67.3	5.33	214.51	31	1.105
P0A6P1	Elongation factor Ts	Escherichia coli (strain K12)	tsf	221.068	83	31	149	31	283	0	30.4	5.29	333.71	31	0.863
P00509	Aspartate aminotransferase	Escherichia coli (strain K12)	aspC	195.456	79	31	100	31	396	0	43.5	5.77	193.62	31	0.603
P15254	Phosphoribosylformylglycinamidine synthase	Escherichia coli (strain K12)	purL	158.929	38	31	56	31	1295	0	141.3	5.41	111.32	31	1.378
P0A870	Transaldolase B	Escherichia coli (strain K12)	talB	226.131	88	32	114	30	317	0	35.2	5.21	276.86	32	0.786
P0AC33	Fumarate hydratase class I, aerobic	Escherichia coli (strain K12)	fumA	284.679	79	43	158	29	548	0	60.3	6.55	313.14	43	0.643
P0A7V0	30S ribosomal protein S2	Escherichia coli (strain K12)	rpsB	238.282	90	29	155	29	241	0	26.7	7.14	331.24	29	0.893
P27249	Bifunctional uridylyltransferase/uridylyl-removing enzyme	Escherichia coli (strain K12)	glnD	150.765	39	29	52	29	890	0	102.3	6.7	110.62	29	1.061
P31224	Multidrug efflux pump subunit AcrB	Escherichia coli (strain K12)	acrB	145.046	36	29	64	29	1049	0	113.5	5.57	114.89	29	1.115
P06993	HTH-type transcriptional regulator MalT	Escherichia coli (strain K12)	malT	139.502	43	29	57	29	901	0	103.1	6.49	99.15	29	1.344
CON_Q8VNN2	Beta-galactosidase	Escherichia coli	lacZ	137.5	34	29	62	29	1029	0	116.9	5.54	95.57	29	1.089
P28903	Anaerobic ribonucleoside-triphosphate reductase	Escherichia coli (strain K12)	nrdD	113.497	43	29	57	29	712	0	80	6.83	80.72	29	0.994
P0A6T1	Glucose-6-phosphate isomerase	Escherichia coli (strain K12)	pgi	206.944	65	28	109	28	549	0	61.5	6.29	218.98	28	0.742
P21170	Biosynthetic arginine decarboxylase	Escherichia coli (strain K12)	speA	172.964	47	28	82	28	658	0	73.9	4.94	185.6	28	1.001
P21179	Catalase HPII	Escherichia coli (strain K12)	katE	129.982	42	28	45	28	753	0	84.1	5.88	74.41	28	0.297
P11875	Arginine--tRNA ligase	Escherichia coli (strain K12)	argS	121.36	46	28	54	28	577	0	64.6	5.49	80.05	28	1.051
P0AC53	Glucose-6-phosphate 1-dehydrogenase	Escherichia coli (strain K12)	zwf	102.351	55	28	63	28	491	0	55.7	5.76	114.61	28	0.961
P0A817	S-adenosylmethionine synthase	Escherichia coli (strain K12)	metK	137.383	73	27	67	27	384	0	41.9	5.26	100.41	27	1.082
P0A8N3	Lysine--tRNA ligase	Escherichia coli (strain K12)	lysS	230.574	70	39	119	26	505	0	57.6	5.24	224.57	39	0.961
P0A786	Aspartate carbamoyltransferase catalytic chain	Escherichia coli (strain K12)	pyrB	184.012	78	26	117	26	311	0	34.4	6.61	215.02	26	0.354
P60785	Elongation factor 4	Escherichia coli (strain K12)	lepA	149.055	49	26	74	26	599	0	66.5	5.59	170.1	26	0.818
P0ABU2	Ribosome-binding ATPase YchF	Escherichia coli (strain K12)	ychF	133.528	81	25	70	25	363	0	39.6	4.96	147.25	25	0.766
P00579	RNA polymerase sigma factor RpoD	Escherichia coli (strain K12)	rpoD	120.559	48	25	53	25	613	0	70.2	4.79	76.31	25	1.375
P00363	Fumarate reductase flavoprotein subunit	Escherichia coli (strain K12)	frdA	114.356	46	25	60	25	602	0	65.9	6.28	84.1	25	0.783
P0A8N5	Lysine--tRNA ligase, heat inducible	Escherichia coli (strain K12)	lysU	208.558	70	37	122	24	505	0	57.8	5.24	203.14	37	0.676
P0A7V8	30S ribosomal protein S4	Escherichia coli (strain K12)	rpsD	204.04	73	24	157	24	206	0	23.5	10.05	338.03	24	1.012
P36938	Phosphoglucomutase	Escherichia coli (strain K12)	pgm	132.329	54	24	58	24	546	0	58.3	5.71	96.75	24	0.84
P0CK95	Putative lipoprotein AcfD homolog	Escherichia coli (strain K12)	yghJ	102.903	20	24	51	24	1520	0	167.1	5.03	74.79	24	0.814
P0A715	2-dehydro-3-deoxyphosphooctonate aldolase	Escherichia coli (strain K12)	kdsA	158.536	83	23	70	23	284	0	30.8	6.8	165.95	23	0.678
P37759	dTDP-glucose 4,6-dehydratase 1	Escherichia coli (strain K12)	rfbB	132.657	79	25	62	23	361	0	40.5	5.77	110.05	25	1
P08957	Type I restriction enzyme EcoKI M protein	Escherichia coli (strain K12)	hsdM	120.033	58	23	45	23	529	0	59.3	5.22	82.97	23	0.94
P0A7I4	Peptide chain release factor 3	Escherichia coli (strain K12)	prfC	106.73	52	23	51	23	529	0	59.5	5.97	101.65	23	0.835
P0AAI3	ATP-dependent zinc metalloprotease FtsH	Escherichia coli (strain K12)	ftsH	103.169	44	23	42	23	644	0	70.7	6.24	73.29	23	0.588
P00562	Bifunctional aspartokinase/homoserine dehydrogenase 2	Escherichia coli (strain K12)	metL	86.752	33	23	37	23	810	0	88.8	5.59	60.05	23	1.087
P0A953	3-oxoacyl-[acyl-carrier-protein] synthase 1	Escherichia coli (strain K12)	fabB	201.683	68	22	83	22	406	0	42.6	5.54	188.45	22	0.825
P0ABK5	Cysteine synthase A	Escherichia coli (strain K12)	cysK	185.481	86	22	86	22	323	0	34.5	6.06	255.57	22	0.312
P62399	50S ribosomal protein L5	Escherichia coli (strain K12)	rplE	178.887	83	22	101	22	179	0	20.3	9.48	199.02	22	0.798
P0AB71	Fructose-bisphosphate aldolase class 2	Escherichia coli (strain K12)	fbaA	169.234	75	22	78	22	359	0	39.1	5.86	169.05	22	0.626
P0AFI2	DNA topoisomerase 4 subunit A	Escherichia coli (strain K12)	parC	127.779	39	22	53	22	752	0	83.8	6.68	97.78	22	0.961
P33570	Transketolase 2	Escherichia coli (strain K12)	tktB	123.7	54	26	68	22	667	0	73	6.29	113.23	26	0.379
P08201	Nitrite reductase (NADH) large subunit	Escherichia coli (strain K12)	nirB	93.234	32	22	41	22	847	0	93.1	6.15	52.89	22	1.893
P0AG20	GTP pyrophosphokinase	Escherichia coli (strain K12)	relA	92.7	40	22	42	22	744	0	83.8	6.77	63.05	22	1.158
P0ABH9	ATP-dependent Clp protease ATP-binding subunit ClpA	Escherichia coli (strain K12)	clpA	91.459	40	22	42	22	758	0	84.2	6.32	66.92	22	0.766
P0ACY3	Uncharacterized protein YeaG	Escherichia coli (strain K12)	yeaG	81.139	34	22	33	22	644	0	74.4	5.85	41.62	22	0.18
P0AGE9	Succinyl-CoA ligase [ADP-forming] subunit alpha	Escherichia coli (strain K12)	sucD	165.958	76	21	99	21	289	0	29.8	6.79	209.9	21	0.702
P11349	Respiratory nitrate reductase 1 beta chain	Escherichia coli (strain K12)	narH	103.84	53	21	38	21	512	0	58	6.77	76.55	21	0.27
P75864	Ribosomal RNA large subunit methyltransferase K/L	Escherichia coli (strain K12)	rlmL	99.803	40	21	42	21	702	0	78.8	8.82	62.13	21	1.256
P60560	GMP reductase	Escherichia coli (strain K12)	guaC	87.67	54	21	53	21	347	0	37.4	6.54	80.13	21	0.575
P0A9P6	ATP-dependent RNA helicase DeaD	Escherichia coli (strain K12)	deaD	80.532	39	21	35	21	629	0	70.5	8.72	57.73	21	0.633
P0A717	Ribose-phosphate pyrophosphokinase	Escherichia coli (strain K12)	prs	144.348	64	20	74	20	315	0	34.2	5.44	144.8	20	0.687
P0AB77	2-amino-3-ketobutyrate coenzyme A ligase	Escherichia coli (strain K12)	kbl	135.94	57	20	73	20	398	0	43.1	5.97	140.54	20	0.597
P0A6A3	Acetate kinase	Escherichia coli (strain K12)	ackA	133.941	74	20	62	20	400	0	43.3	6.28	123.48	20	0.772
P0DTE9	cGAMP-activated phospholipase	Escherichia coli OX	562 GN	126.395	50	20	53	20	356	0	39.5	8.35	93.55	20	0.344
P07012	Peptide chain release factor 2	Escherichia coli (strain K12)	prfB	84.58	52	20	48	20	365	0	41.2	4.75	75.36	20	0.915
P37744	Glucose-1-phosphate thymidylyltransferase 1	Escherichia coli (strain K12)	rmlA1	79.778	59	20	41	20	293	0	32.7	5.55	58.5	20	0.993
P0C8J6	D-tagatose-1,6-bisphosphate aldolase subunit GatY	Escherichia coli (strain K12)	gatY	142.251	62	19	79	19	284	0	30.8	6.34	146.7	19	0.668
P0A9D8	2,3,4,5-tetrahydropyridine-2,6-dicarboxylate N-succinyltransferase	Escherichia coli (strain K12)	dapD	140.594	56	19	86	19	274	0	29.9	5.74	191.5	19	0.916
P0A7J3	50S ribosomal protein L10	Escherichia coli (strain K12)	rplJ	129.818	79	19	72	19	165	0	17.7	8.98	131.01	19	0.839
P0A858	Triosephosphate isomerase	Escherichia coli (strain K12)	tpiA	125.891	78	19	56	19	255	0	27	5.96	91.36	19	0.792
P39838	Phosphotransferase RcsD	Escherichia coli (strain K12)	rcsD	83.58	28	19	33	19	890	0	100.3	5.21	62.15	19	1.114
P0ABB8	Magnesium-transporting ATPase, P-type 1	Escherichia coli (strain K12)	mgtA	79.292	31	19	34	19	898	0	99.4	5.96	57.87	19	1.246
P0A6F1	Carbamoyl-phosphate synthase small chain	Escherichia coli (strain K12)	carA	143.215	76	18	51	18	382	0	41.4	6.38	124.41	18	0.39
P0A9X4	Rod shape-determining protein MreB	Escherichia coli (strain K12)	mreB	114.31	58	18	59	18	347	0	36.9	5.26	118.78	18	0.699
P13009	Methionine synthase	Escherichia coli (strain K12)	metH	58.494	18	18	28	18	1227	0	135.9	5.07	30.6	18	1.042
P06149	D-lactate dehydrogenase	Escherichia coli (strain K12)	dld	55.251	39	18	24	18	571	0	64.6	6.67	24.73	18	0.576
P0AE08	Alkyl hydroperoxide reductase subunit C	Escherichia coli (strain K12)	ahpC	169.058	83	17	89	17	187	0	20.7	5.17	174.61	17	0.73
P0AEP3	UTP--glucose-1-phosphate uridylyltransferase	Escherichia coli (strain K12)	galU	117.62	86	17	50	17	302	0	32.9	5.24	117.12	17	0.675
P0ABP8	Purine nucleoside phosphorylase DeoD-type	Escherichia coli (strain K12)	deoD	112.024	85	17	62	17	239	0	25.9	5.66	100.05	17	0.751
P0A6K6	Phosphopentomutase	Escherichia coli (strain K12)	deoB	110.251	40	17	57	17	407	0	44.3	5.29	108.74	17	0.628
P0AG55	50S ribosomal protein L6	Escherichia coli (strain K12)	rplF	106.076	87	17	93	17	177	0	18.9	9.7	222.03	17	0.915
P0A7G6	Protein RecA	Escherichia coli (strain K12)	recA	83.475	55	17	38	17	353	0	38	5.19	84.58	17	0.838
P0ADE8	tRNA-modifying protein YgfZ	Escherichia coli (strain K12)	ygfZ	82.669	54	17	31	17	326	0	36.1	5.27	60.08	17	0.751
P0A991	Fructose-bisphosphate aldolase class 1	Escherichia coli (strain K12)	fbaB	82.61	67	17	26	17	350	0	38.1	6.73	46.6	17	0.194
P15977	4-alpha-glucanotransferase	Escherichia coli (strain K12)	malQ	67.085	36	17	34	17	694	0	78.5	6.58	56.13	17	0.952
P37177	Phosphoenolpyruvate-protein phosphotransferase PtsP	Escherichia coli (strain K12)	ptsP	66.113	31	17	25	17	748	0	83.7	5.78	37.67	17	0.896
P37689	2,3-bisphosphoglycerate-independent phosphoglycerate mutase	Escherichia coli (strain K12)	gpmI	64.009	44	17	26	17	514	0	56.2	5.29	29.37	17	1.352
P43329	ATP-dependent RNA helicase HrpA	Escherichia coli (strain K12)	hrpA	59.433	14	17	24	17	1300	0	148.9	7.9	35.6	17	0.945
P0AEK4	Enoyl-[acyl-carrier-protein] reductase [NADH] FabI	Escherichia coli (strain K12)	fabI	153.847	63	16	92	16	262	0	27.8	5.87	239.55	16	0.951
P0A993	Fructose-1,6-bisphosphatase class 1	Escherichia coli (strain K12)	fbp	109.236	52	16	57	16	332	0	36.8	5.99	130.96	16	0.676
P69441	Adenylate kinase	Escherichia coli (strain K12)	adk	89.226	71	16	52	16	214	0	23.6	5.76	80.04	16	0.653
P60716	Lipoyl synthase	Escherichia coli (strain K12)	lipA	88.879	64	16	47	16	321	0	36	7.94	92.35	16	0.84
P0AEZ3	Septum site-determining protein MinD	Escherichia coli (strain K12)	minD	73.227	57	16	34	16	270	0	29.6	5.38	62.8	16	0.632
P0A6W9	Glutamate--cysteine ligase	Escherichia coli (strain K12)	gshA	66.544	47	16	24	16	518	0	58.2	5.39	41.23	16	1.017
P0A6U3	tRNA uridine 5-carboxymethylaminomethyl modification enzyme MnmG	Escherichia coli (strain K12)	mnmG	61.436	33	16	24	16	629	0	69.5	6.64	34.96	16	1.303
P08312	Phenylalanine--tRNA ligase alpha subunit	Escherichia coli (strain K12)	pheS	60.14	51	16	29	16	327	0	36.8	6.2	52.58	16	0.772
P0A910	Outer membrane protein A	Escherichia coli (strain K12)	ompA	57.07	51	16	30	16	346	0	37.2	6.42	57.38	16	0.255
P43672	ABC transporter ATP-binding protein uup	Escherichia coli (strain K12)	uup	55.982	30	16	30	16	635	0	72	5.5	31.53	16	1.391
P0AG24	Bifunctional (p)ppGpp synthase/hydrolase SpoT	Escherichia coli (strain K12)	spoT	53.352	25	16	26	16	702	0	79.3	8.73	31.08	16	1.482
P46889	DNA translocase FtsK	Escherichia coli (strain K12)	ftsK	52.285	16	16	24	16	1329	0	146.6	5.02	39.68	16	1.851
P0A7S9	30S ribosomal protein S13	Escherichia coli (strain K12)	rpsM	135.629	77	15	88	15	118	0	13.1	10.78	173.77	15	1.152
P0A8F0	Uracil phosphoribosyltransferase	Escherichia coli (strain K12)	upp	120.531	91	15	58	15	208	0	22.5	5.47	141.61	15	0.482
P0AAI5	3-oxoacyl-[acyl-carrier-protein] synthase 2	Escherichia coli (strain K12)	fabF	100.577	60	15	44	15	413	0	43	6.09	96.53	15	0.917
P0ACF8	DNA-binding protein H-NS	Escherichia coli (strain K12)	hns	85.431	80	15	57	15	137	0	15.5	5.47	94.16	15	0.917
P0A9C3	Aldose 1-epimerase	Escherichia coli (strain K12)	galM	73.602	62	15	29	15	346	0	38.2	5.01	48.93	15	0.634
P0AB91	Phospho-2-dehydro-3-deoxyheptonate aldolase, Phe-sensitive	Escherichia coli (strain K12)	aroG	69.611	47	15	32	15	350	0	38	6.6	46.12	15	0.795
Q46829	6-phospho-beta-glucosidase BglA	Escherichia coli (strain K12)	bglA	64.214	39	15	29	15	479	0	55.3	5.86	46.51	15	0.943
P09394	Glycerophosphoryl diester phosphodiesterase	Escherichia coli (strain K12)	glpQ	63.074	50	15	35	15	358	0	40.8	5.6	33.31	15	1.081
P07014	Succinate dehydrogenase iron-sulfur subunit	Escherichia coli (strain K12)	sdhB	63.028	68	15	32	15	238	0	26.8	6.73	57.35	15	0.507
P09831	Glutamate synthase [NADPH] large chain	Escherichia coli (strain K12)	gltB	59.494	14	15	19	15	1486	0	163.2	6.6	32.88	15	1.519
P77748	Uncharacterized protein YdiJ	Escherichia coli (strain K12)	ydiJ	58.247	17	15	24	15	1018	0	113.2	7.11	32.85	15	0.665
P18775	Dimethyl sulfoxide reductase DmsA	Escherichia coli (strain K12)	dmsA	55.334	25	16	19	15	814	0	90.3	6.86	29.04	16	1.307
P15639	Bifunctional purine biosynthesis protein PurH	Escherichia coli (strain K12)	purH	50.973	37	15	24	15	529	0	57.3	5.78	38.36	15	0.929
P0A9C0	Anaerobic glycerol-3-phosphate dehydrogenase subunit A	Escherichia coli (strain K12)	glpA	47.586	35	15	23	15	542	0	58.9	6.64	33.25	15	0.908
P37765	Ribosomal large subunit pseudouridine synthase B	Escherichia coli (strain K12)	rluB	44.264	48	15	27	15	291	0	32.7	10.02	25.16	15	1.018
P0AAI9	Malonyl CoA-acyl carrier protein transacylase	Escherichia coli (strain K12)	fabD	157.91	70	14	52	14	309	0	32.4	5.03	151.33	14	0.529
P12758	Uridine phosphorylase	Escherichia coli (strain K12)	udp	100.714	81	14	47	14	253	0	27.1	6.21	106.24	14	0.872
P42632	PFL-like enzyme TdcE	Escherichia coli (strain K12)	tdcE	83.239	30	21	59	14	764	0	85.9	5.77	73.17	21	1.221
P16456	Selenide, water dikinase	Escherichia coli (strain K12)	selD	78.388	56	14	34	14	347	0	36.7	5.43	37.94	14	0.594
P0AE18	Methionine aminopeptidase	Escherichia coli (strain K12)	map	76.24	70	14	33	14	264	0	29.3	5.96	53.67	14	0.814
P05020	Dihydroorotase	Escherichia coli (strain K12)	pyrC	76.04	59	14	40	14	348	0	38.8	6.19	67.65	14	0.562
P0A867	Transaldolase A	Escherichia coli (strain K12)	talA	73.215	55	16	31	14	316	0	35.6	6.27	61.06	16	0.25
P0ADY3	50S ribosomal protein L14	Escherichia coli (strain K12)	rplN	72.824	87	14	55	14	123	0	13.5	10.42	85.17	14	0.986
P45577	ProP effector	Escherichia coli (strain K12)	proQ	68.186	63	14	39	14	232	0	25.9	9.64	49.54	14	0.876
P31142	3-mercaptopyruvate sulfurtransferase	Escherichia coli (strain K12)	sseA	62.176	70	14	28	14	281	0	30.8	4.69	48.81	14	0.591
P0A6Z1	Chaperone protein HscA	Escherichia coli (strain K12)	hscA	62.071	33	14	25	14	616	0	65.6	5.16	42.36	14	1.043
P27248	Aminomethyltransferase	Escherichia coli (strain K12)	gcvT	61.867	44	14	39	14	364	0	40.1	5.57	64.52	14	0.686
P77338	Mechanosensitive channel MscK	Escherichia coli (strain K12)	mscK	51.755	15	14	22	14	1120	0	127.1	8.03	30.11	14	1.05
P0A749	UDP-N-acetylglucosamine 1-carboxyvinyltransferase	Escherichia coli (strain K12)	murA	47.965	40	14	28	14	419	0	44.8	6.16	31.45	14	0.919
P0ABA6	ATP synthase gamma chain	Escherichia coli (strain K12)	atpG	47.165	53	14	26	14	287	0	31.6	8.76	39.93	14	0.548
P15038	Helicase IV	Escherichia coli (strain K12)	helD	44.441	26	14	22	14	684	0	77.9	8.27	31.81	14	1.471
P39173	Putative glucose-6-phosphate 1-epimerase	Escherichia coli (strain K12)	yeaD	101.631	57	13	34	13	294	0	32.6	6.34	95	13	0.55
P68066	Autonomous glycyl radical cofactor	Escherichia coli (strain K12)	grcA	87.334	87	15	51	13	127	0	14.3	5.17	94.79	15	1.192
P0ABQ2	2-hydroxy-3-oxopropionate reductase	Escherichia coli (strain K12)	garR	72.114	74	13	29	13	294	0	30.4	5.9	59.77	13	0.603
P0A6J8	D-alanine--D-alanine ligase A	Escherichia coli (strain K12)	ddlA	66.006	42	13	26	13	364	0	39.3	5.19	60.65	13	0.797
Q46856	Alcohol dehydrogenase YqhD	Escherichia coli (strain K12)	yqhD	63.53	45	13	22	13	387	0	42.1	6.13	39.82	13	0.635
P0A805	Ribosome-recycling factor	Escherichia coli (strain K12)	frr	61.619	71	13	32	13	185	0	20.6	6.89	54.8	13	0.843
P0ABU0	1,4-Dihydroxy-2-naphthoyl-CoA synthase	Escherichia coli (strain K12)	menB	61.609	49	13	30	13	285	0	31.6	6.42	59.26	13	0.73
P0AG44	50S ribosomal protein L17	Escherichia coli (strain K12)	rplQ	60.658	62	13	56	13	127	0	14.4	11.05	88.54	13	0.853
P0ACJ8	cAMP-activated global transcriptional regulator CRP	Escherichia coli (strain K12)	crp	58.89	64	13	33	13	210	0	23.6	8.25	73.83	13	0.759
P0A7S3	30S ribosomal protein S12	Escherichia coli (strain K12)	rpsL	58.816	77	13	64	13	124	0	13.7	10.87	108.82	13	1.094
P0AA16	Transcriptional regulatory protein OmpR	Escherichia coli (strain K12)	ompR	58.338	64	13	23	13	239	0	27.3	6.39	39.28	13	0.625
P0AG59	30S ribosomal protein S14	Escherichia coli (strain K12)	rpsN	57.262	69	13	55	13	101	0	11.6	11.17	111.14	13	1.446
P0A847	Queuine tRNA-ribosyltransferase	Escherichia coli (strain K12)	tgt	56.33	43	13	23	13	375	0	42.6	6.4	30.04	13	1.536
P22333	Adenosine deaminase	Escherichia coli (strain K12)	add	49.806	54	13	17	13	333	0	36.4	5.6	23.15	13	0.606
P37902	Glutamate/aspartate periplasmic-binding protein	Escherichia coli (strain K12)	gltI	49.054	45	13	19	13	302	0	33.4	8.53	24.57	13	0.28
P37747	UDP-galactopyranose mutase	Escherichia coli (strain K12)	glf	41.949	36	13	24	13	367	0	42.9	7.11	17.36	13	0.74
P03018	DNA helicase II	Escherichia coli (strain K12)	uvrD	40.879	18	14	22	13	720	0	81.9	6.24	20.33	14	1.056
P63284	Chaperone protein ClpB	Escherichia coli (strain K12)	clpB	760.07	89	96	444	12	857	0	95.5	5.52	982.96	96	1.009
P0A9P4	Thioredoxin reductase	Escherichia coli (strain K12)	trxB	98.017	62	12	38	12	321	0	34.6	5.5	102.49	12	0.585
P00960	Glycine--tRNA ligase alpha subunit	Escherichia coli (strain K12)	glyQ	85.218	54	12	43	12	303	0	34.8	5	78.78	12	0.986
P0A6R0	3-oxoacyl-[acyl-carrier-protein] synthase 3	Escherichia coli (strain K12)	fabH	75.205	50	12	34	12	317	0	33.5	5.25	91.37	12	0.713
P12281	Molybdopterin molybdenumtransferase	Escherichia coli (strain K12)	moeA	74.995	48	12	23	12	411	0	44	5.14	50.34	12	0.65
P23721	Phosphoserine aminotransferase	Escherichia coli (strain K12)	serC	64.154	41	12	23	12	362	0	39.8	5.59	38.92	12	0.776
P0AF93	Enamine/imine deaminase	Escherichia coli (strain K12)	ridA	63.618	98	12	32	12	128	0	13.6	5.5	74.68	12	0.499
P0A9Q1	Aerobic respiration control protein ArcA	Escherichia coli (strain K12)	arcA	57.693	53	12	27	12	238	0	27.3	5.33	42.45	12	0.55
P0A7Z0	Ribose-5-phosphate isomerase A	Escherichia coli (strain K12)	rpiA	55.805	59	12	25	12	219	0	22.8	5.4	44.37	12	0.826
P77581	Succinylornithine transaminase	Escherichia coli (strain K12)	astC	54.697	47	12	15	12	406	0	43.6	6.35	36.91	12	0.154
P18843	NH(3)-dependent NAD(+) synthetase	Escherichia coli (strain K12)	nadE	52.963	53	12	21	12	275	0	30.6	5.59	26.55	12	0.787
P75691	Aldehyde reductase YahK	Escherichia coli (strain K12)	yahK	52.151	46	12	15	12	349	0	38	6.23	32.95	12	0.66
P38038	Sulfite reductase [NADPH] flavoprotein alpha-component	Escherichia coli (strain K12)	cysJ	51.107	26	12	16	12	599	0	66.2	5.02	30.78	12	0.271
P08622	Chaperone protein DnaJ	Escherichia coli (strain K12)	dnaJ	50.029	40	12	22	12	376	0	41.1	7.84	25.49	12	0.933
P39829	D-galactarate dehydratase	Escherichia coli (strain K12)	garD	48.545	36	12	19	12	523	0	56.4	5.62	32.41	12	1.236
P0AGJ5	Uncharacterized tRNA/rRNA methyltransferase YfiF	Escherichia coli (strain K12)	yfiF	48.254	40	12	22	12	345	0	37.8	8.78	23.4	12	0.864
P0A9Q9	Aspartate-semialdehyde dehydrogenase	Escherichia coli (strain K12)	asd	47.494	46	12	20	12	367	0	40	5.58	41.5	12	0.5
P0A7V3	30S ribosomal protein S3	Escherichia coli (strain K12)	rpsC	47.447	51	12	31	12	233	0	26	10.27	36.97	12	0.895
P77737	Oligopeptide transport ATP-binding protein OppF	Escherichia coli (strain K12)	oppF	40.946	41	12	18	12	334	0	37.2	7.75	23.32	12	0.415
P37760	dTDP-4-dehydrorhamnose reductase	Escherichia coli (strain K12)	rfbD	40.907	63	12	22	12	299	0	32.7	5.82	32.2	12	0.884
P0AGD3	Superoxide dismutase [Fe]	Escherichia coli (strain K12)	sodB	78.882	66	11	43	11	193	0	21.3	5.95	87.62	11	0.58
P0A6T3	Galactokinase	Escherichia coli (strain K12)	galK	70.843	44	11	32	11	382	0	41.4	5.45	59.52	11	0.729
P07913	L-threonine 3-dehydrogenase	Escherichia coli (strain K12)	tdh	61.559	44	11	29	11	341	0	37.2	6.38	40.8	11	0.415
P0A796	6-phosphofructokinase isozyme 1	Escherichia coli (strain K12)	pfkA	59.253	41	11	28	11	320	0	34.8	5.72	48.97	11	0.606
P0ADG4	Inositol-1-monophosphatase	Escherichia coli (strain K12)	suhB	56.476	46	11	24	11	267	0	29.2	6.96	53.81	11	0.877
P0AAX8	Probable L,D-transpeptidase YbiS	Escherichia coli (strain K12)	ybiS	54.419	58	13	26	11	306	0	33.3	6.4	48.3	13	0.843
P67910	ADP-L-glycero-D-manno-heptose-6-epimerase	Escherichia coli (strain K12)	hldD	51.068	43	11	25	11	310	0	34.9	4.93	45.46	11	0.691
P35340	Alkyl hydroperoxide reductase subunit F	Escherichia coli (strain K12)	ahpF	49.261	30	11	17	11	521	0	56.1	5.68	28.25	11	1.606
P0A7M2	50S ribosomal protein L28	Escherichia coli (strain K12)	rpmB	49.034	77	11	59	11	78	0	9	11.41	110.48	11	1.233
P0AC86	Glycogen phosphorylase	Escherichia coli (strain K12)	glgP	46.198	20	12	17	11	815	0	93.1	5.9	17.62	12	0.65
P0A6L2	4-hydroxy-tetrahydrodipicolinate synthase	Escherichia coli (strain K12)	dapA	46.183	39	11	32	11	292	0	31.3	6.44	55.73	11	0.789
P69924	Ribonucleoside-diphosphate reductase 1 subunit beta	Escherichia coli (strain K12)	nrdB	45.879	35	11	18	11	376	0	43.5	4.81	27.46	11	0.738
P09030	Exodeoxyribonuclease III	Escherichia coli (strain K12)	xthA	42.867	41	11	21	11	268	0	31	6.19	42.76	11	0.927
P29012	Alanine racemase, catabolic	Escherichia coli (strain K12)	dadX	35.149	39	11	17	11	356	0	38.8	7.05	29.75	11	0.54
P22106	Asparagine synthetase B [glutamine-hydrolyzing]	Escherichia coli (strain K12)	asnB	33.532	26	11	14	11	554	0	62.6	5.87	13.51	11	0.819
P27828	UDP-N-acetylglucosamine 2-epimerase	Escherichia coli (strain K12)	wecB	32.695	36	11	13	11	376	0	42.2	6.35	14.61	11	0.853
P0A707	Translation initiation factor IF-3	Escherichia coli (strain K12)	infC	69.431	67	10	30	10	180	0	20.6	9.52	66.52	10	0.884
P0A7W7	30S ribosomal protein S8	Escherichia coli (strain K12)	rpsH	59.964	78	10	54	10	130	0	14.1	9.42	94.41	10	0.933
P0A6S7	Glycerol-3-phosphate dehydrogenase [NAD(P)+]	Escherichia coli (strain K12)	gpsA	56.458	49	11	16	10	339	0	36.3	6.54	35.06	11	0.594
P42641	GTPase ObgE/CgtA	Escherichia coli (strain K12)	obgE	55.271	36	11	26	10	390	0	43.3	4.88	41.93	11	0.856
P05707	Sorbitol-6-phosphate 2-dehydrogenase	Escherichia coli (strain K12)	srlD	54.785	46	10	27	10	259	0	27.8	6.33	50.09	10	1.006
P0ABD5	Acetyl-coenzyme A carboxylase carboxyl transferase subunit alpha	Escherichia coli (strain K12)	accA	53.961	40	10	20	10	319	0	35.2	6.04	43.54	10	0.656
P0AAB6	UTP--glucose-1-phosphate uridylyltransferase	Escherichia coli (strain K12)	galF	52.931	49	10	26	10	297	0	32.8	6	52.62	10	0.562
P0A7A9	Inorganic pyrophosphatase	Escherichia coli (strain K12)	ppa	51.194	47	10	27	10	176	0	19.7	5.17	42.23	10	0.898
P33920	Nucleoid-associated protein YejK	Escherichia coli (strain K12)	yejK	50.709	50	10	13	10	335	0	37.8	4.97	28.76	10	0.698
P0A955	KHG/KDPG aldolase	Escherichia coli (strain K12)	eda	49.125	61	10	29	10	213	0	22.3	5.67	32.23	10	0.577
P0AAB4	3-octaprenyl-4-hydroxybenzoate carboxy-lyase	Escherichia coli (strain K12)	ubiD	47.118	31	10	12	10	497	0	55.6	5.5	29.07	10	0.584
P0ACB2	Delta-aminolevulinic acid dehydratase	Escherichia coli (strain K12)	hemB	46.871	32	10	24	10	324	0	35.6	5.39	45.62	10	0.563
P23882	Methionyl-tRNA formyltransferase	Escherichia coli (strain K12)	fmt	45.457	54	10	16	10	315	0	34.1	5.76	43.68	10	0.546
P75838	Ribosomal protein S12 methylthiotransferase accessory factor YcaO	Escherichia coli (strain K12)	ycaO	43.491	24	10	20	10	586	0	65.6	4.5	38.94	10	0.896
P0A6L4	N-acetylneuraminate lyase	Escherichia coli (strain K12)	nanA	41.039	46	10	18	10	297	0	32.6	5.9	22.6	10	1.2
P09424	Mannitol-1-phosphate 5-dehydrogenase	Escherichia coli (strain K12)	mtlD	39.537	42	10	20	10	382	0	41.1	5.58	31.57	10	0.792
P62620	4-hydroxy-3-methylbut-2-en-1-yl diphosphate synthase	Escherichia coli (strain K12)	ispG	37.536	34	10	11	10	372	0	40.7	6.21	21.09	10	0.507
P08331	2',3'-cyclic-nucleotide 2'-phosphodiesterase/3'-nucleotidase	Escherichia coli (strain K12)	cpdB	35.428	23	10	12	10	647	0	70.8	5.73	14.32	10	0.647
P04693	Aromatic-amino-acid aminotransferase	Escherichia coli (strain K12)	tyrB	34.187	28	10	14	10	397	0	43.5	5.48	25.03	10	0.597
P77488	1-deoxy-D-xylulose-5-phosphate synthase	Escherichia coli (strain K12)	dxs	33.325	19	10	16	10	620	0	67.6	6.62	25.86	10	0.709
P0A7B5	Glutamate 5-kinase	Escherichia coli (strain K12)	proB	32.358	34	10	13	10	367	0	39	6.54	20.08	10	0.93
P0AA39	Ribosomal large subunit pseudouridine synthase C	Escherichia coli (strain K12)	rluC	31.196	29	10	14	10	319	0	36	9.85	15.1	10	1.137
P04425	Glutathione synthetase	Escherichia coli (strain K12)	gshB	31.076	45	10	16	10	316	0	35.5	5.22	30.01	10	0.904
P76055	tRNA 2-thiocytidine biosynthesis protein TtcA	Escherichia coli (strain K12)	ttcA	28.778	33	10	17	10	311	0	35.5	6.33	17.24	10	1.027
P0A7R9	30S ribosomal protein S11	Escherichia coli (strain K12)	rpsK	67.1	61	9	45	9	129	0	13.8	11.33	89.23	9	1.02
P0A7J7	50S ribosomal protein L11	Escherichia coli (strain K12)	rplK	54.801	57	9	47	9	142	0	14.9	9.63	88.65	9	0.974
P24171	Peptidyl-dipeptidase dcp	Escherichia coli (strain K12)	dcp	51.268	17	9	21	9	681	0	77.5	5.74	33.31	9	0.939
P00946	Mannose-6-phosphate isomerase	Escherichia coli (strain K12)	manA	47.862	37	9	20	9	391	0	42.8	5.44	37.1	9	0.538
P09147	UDP-glucose 4-epimerase	Escherichia coli (strain K12)	galE	43.271	37	9	15	9	338	0	37.2	6.35	35.66	9	0.657
P38489	Oxygen-insensitive NAD(P)H nitroreductase	Escherichia coli (strain K12)	nfnB	43.031	46	9	21	9	217	0	23.9	6.23	35.24	9	1.194
P0AC13	Dihydropteroate synthase	Escherichia coli (strain K12)	folP	40.933	39	9	16	9	282	0	30.6	6.02	21.89	9	0.881
P0A9S3	Galactitol-1-phosphate 5-dehydrogenase	Escherichia coli (strain K12)	gatD	40.606	22	9	27	9	346	0	37.4	6.38	51.64	9	0.974
P0ABF6	Cytidine deaminase	Escherichia coli (strain K12)	cdd	40.541	46	9	16	9	294	0	31.5	5.73	21.26	9	0.588
P07004	Gamma-glutamyl phosphate reductase	Escherichia coli (strain K12)	proA	39.256	24	9	17	9	417	0	44.6	5.64	21.09	9	0.754
P0A6V8	Glucokinase	Escherichia coli (strain K12)	glk	38.848	34	9	18	9	321	0	34.7	6.52	28.35	9	0.65
P52697	6-phosphogluconolactonase	Escherichia coli (strain K12)	pgl	38.441	32	9	19	9	331	0	36.3	5.27	35.02	9	0.409
P0A8A0	Probable transcriptional regulatory protein YebC	Escherichia coli (strain K12)	yebC	37.12	34	9	21	9	246	0	26.4	4.88	24.72	9	0.69
P21169	Ornithine decarboxylase, constitutive	Escherichia coli (strain K12)	speC	36.865	19	9	13	9	711	0	79.4	6.05	23.87	9	1.331
P33232	L-lactate dehydrogenase [cytochrome]	Escherichia coli (strain K12)	lldD	35.483	30	9	14	9	396	0	42.7	6.81	24.1	9	0.502
P37647	2-dehydro-3-deoxygluconokinase	Escherichia coli (strain K12)	kdgK	35.324	26	9	19	9	309	0	33.9	5.03	11.2	9	0.737
P07003	Pyruvate dehydrogenase [ubiquinone]	Escherichia coli (strain K12)	poxB	33.505	17	9	13	9	572	0	62	6.28	8.43	9	0.238
P39831	NADP-dependent 3-hydroxy acid dehydrogenase YdfG	Escherichia coli (strain K12)	ydfG	32.887	46	9	16	9	248	0	27.2	6	21.1	9	0.781
P29745	Peptidase T	Escherichia coli (strain K12)	pepT	29.093	20	9	12	9	408	0	44.9	5.59	12.63	9	0.63
P76594	Uncharacterized protein YfiQ	Escherichia coli (strain K12)	yfiQ	28.152	15	9	11	9	886	0	97.9	6.42	10.95	9	0.993
P0AGF6	L-threonine dehydratase catabolic TdcB	Escherichia coli (strain K12)	tdcB	27.318	32	9	9	9	329	0	35.2	6.1	13.72	9	2.408
P0A862	Thiol peroxidase	Escherichia coli (strain K12)	tpx	74.465	60	8	32	8	168	0	17.8	4.92	86.31	8	0.548
P0A763	Nucleoside diphosphate kinase	Escherichia coli (strain K12)	ndk	60.856	66	8	33	8	143	0	15.5	5.81	83.42	8	0.812
P68679	30S ribosomal protein S21	Escherichia coli (strain K12)	rpsU	52.29	55	8	35	8	71	0	8.5	11.15	62.84	8	1.218
P45578	S-ribosylhomocysteine lyase	Escherichia coli (strain K12)	luxS	41.225	55	8	16	8	171	0	19.4	5.36	28.83	8	0.653
P75825	Hydroxylamine reductase	Escherichia coli (strain K12)	hcp	40.041	22	8	12	8	550	0	60	5.38	31.15	8	0.295
P0AAC0	Universal stress protein E	Escherichia coli (strain K12)	uspE	38.604	40	8	16	8	316	0	35.7	5.31	24.95	8	0.537
P37685	Aldehyde dehydrogenase B	Escherichia coli (strain K12)	aldB	37.398	28	8	9	8	512	0	56.3	5.64	17.74	8	0.01
P0AF12	5'-methylthioadenosine/S-adenosylhomocysteine nucleosidase	Escherichia coli (strain K12)	mtnN	36.71	63	8	15	8	232	0	24.3	5.25	36.55	8	0.465
P61517	Carbonic anhydrase 2	Escherichia coli (strain K12)	can	35.267	41	8	16	8	220	0	25.1	6.65	35.24	8	0.758
P75876	Ribosomal RNA large subunit methyltransferase I	Escherichia coli (strain K12)	rlmI	33.629	26	8	12	8	396	0	44.3	7.72	27.23	8	0.705
Q47146	Acyl-coenzyme A dehydrogenase	Escherichia coli (strain K12)	fadE	32.614	15	8	10	8	814	0	89.2	8.09	15.2	8	0.25
P0ACE0	Hydrogenase-2 large chain	Escherichia coli (strain K12)	hybC	32.334	22	8	11	8	567	0	62.5	6.28	15.43	8	0.714
P25437	S-(hydroxymethyl)glutathione dehydrogenase	Escherichia coli (strain K12)	frmA	29.926	31	8	22	8	369	0	39.3	6.28	46.58	8	0.892
P76536	Probable deferrochelatase/peroxidase YfeX	Escherichia coli (strain K12)	yfeX	29.404	37	8	12	8	299	0	33	5.54	21.13	8	0.874
P39285	Miniconductance mechanosensitive channel MscM	Escherichia coli (strain K12)	mscM	29.243	12	8	9	8	1107	0	123.9	7.01	19.08	8	0.409
P0A7E9	Uridylate kinase	Escherichia coli (strain K12)	pyrH	28.925	47	8	15	8	241	0	26	7.39	16.01	8	0.735
P06999	6-phosphofructokinase isozyme 2	Escherichia coli (strain K12)	pfkB	28.515	36	8	15	8	309	0	32.4	5.36	28.85	8	0.584
P39325	ABC transporter periplasmic-binding protein YtfQ	Escherichia coli (strain K12)	ytfQ	28.258	32	8	10	8	318	0	34.3	7.14	12.82	8	0.222
P39406	Ribosomal RNA small subunit methyltransferase C	Escherichia coli (strain K12)	rsmC	28.126	40	8	10	8	343	0	37.6	6.46	18.17	8	0.593
P30177	Uncharacterized protein YbiB	Escherichia coli (strain K12)	ybiB	26.223	41	8	9	8	320	0	35	6.86	17.66	8	0.581
P63224	Phosphoheptose isomerase	Escherichia coli (strain K12)	gmhA	25.646	46	8	11	8	192	0	20.8	6.42	10.8	8	0.749
P06616	GTPase Era	Escherichia coli (strain K12)	era	25.229	24	8	10	8	301	0	33.8	7.25	10.92	8	1.06
P24251	Sigma factor-binding protein Crl	Escherichia coli (strain K12)	crl	24.881	51	8	12	8	133	0	15.6	6.79	18.48	8	0.791
P0A722	Acyl-[acyl-carrier-protein]--UDP-N-acetylglucosamine O-acyltransferase	Escherichia coli (strain K12)	lpxA	20.34	31	8	15	8	262	0	28.1	7.12	13.51	8	0.836
P69828	Galactitol-specific phosphotransferase enzyme IIA component	Escherichia coli (strain K12)	gatA	38.386	61	7	17	7	150	0	16.9	5.29	32.25	7	0.648
P0ABI8	Cytochrome bo(3) ubiquinol oxidase subunit 1	Escherichia coli (strain K12)	cyoB	38.271	11	7	16	7	663	0	74.3	7.2	27.62	7	1.361
P31057	3-methyl-2-oxobutanoate hydroxymethyltransferase	Escherichia coli (strain K12)	panB	38.208	38	7	11	7	264	0	28.2	5.3	21.55	7	0.538
P0A7L8	50S ribosomal protein L27	Escherichia coli (strain K12)	rpmA	35.43	55	7	31	7	85	0	9.1	10.58	62.87	7	1.099
P0A9K3	PhoH-like protein	Escherichia coli (strain K12)	ybeZ	34.575	28	7	12	7	346	0	39	5.97	21.03	7	0.826
P20083	DNA topoisomerase 4 subunit B	Escherichia coli (strain K12)	parE	32.839	15	7	11	7	630	0	70.2	5.66	22.95	7	1.163
P0AET8	7-alpha-hydroxysteroid dehydrogenase	Escherichia coli (strain K12)	hdhA	32.236	32	7	12	7	255	0	26.8	5.4	18.81	7	0.524
P0A9D2	Glutathione S-transferase GstA	Escherichia coli (strain K12)	gstA	31.085	53	7	11	7	201	0	22.9	6.21	21.38	7	0.291
P28304	Quinone oxidoreductase 1	Escherichia coli (strain K12)	qorA	30.555	29	7	9	7	327	0	35.2	8.31	18.24	7	0.359
P00805	L-asparaginase 2	Escherichia coli (strain K12)	ansB	29.135	24	7	11	7	348	0	36.8	6.38	18.53	7	0.696
P0A9H7	Cyclopropane-fatty-acyl-phospholipid synthase	Escherichia coli (strain K12)	cfa	28.859	25	7	8	7	382	0	43.9	6.05	12.8	7	0.375
P0A988	DNA polymerase III subunit beta	Escherichia coli (strain K12)	dnaN	28.651	21	7	8	7	366	0	40.6	5.39	17.57	7	1.096
P17846	Sulfite reductase [NADPH] hemoprotein beta-component	Escherichia coli (strain K12)	cysI	28.462	15	7	10	7	570	0	64	7.64	17.13	7	0.474
P09323	PTS system N-acetylglucosamine-specific EIICBA component	Escherichia coli (strain K12)	nagE	28.06	19	7	12	7	648	0	68.3	6.16	14.2	7	1.308
P07648	RecBCD enzyme subunit RecC	Escherichia coli (strain K12)	recC	27.579	8	7	12	7	1122	0	128.8	5	16.3	7	0.873
P76268	Transcriptional regulator KdgR	Escherichia coli (strain K12)	kdgR	27.501	27	7	10	7	263	0	30	5.58	14.71	7	0.581
P0A6Y5	33 kDa chaperonin	Escherichia coli (strain K12)	hslO	27.014	29	7	12	7	292	0	32.5	4.49	11.35	7	0.909
P0AF18	N-acetylglucosamine-6-phosphate deacetylase	Escherichia coli (strain K12)	nagA	26.975	27	7	11	7	382	0	40.9	5.97	21.41	7	0.794
P37440	Oxidoreductase UcpA	Escherichia coli (strain K12)	ucpA	26.825	38	7	11	7	263	0	27.8	5.27	18.66	7	0.566
P0A9H3	Lysine decarboxylase, inducible	Escherichia coli (strain K12)	cadA	26.127	14	7	11	7	715	0	81.2	6.34	14.5	7	0.675
P37624	Uncharacterized ABC transporter ATP-binding protein YhiH	Escherichia coli (strain K12)	yhiH	25.882	12	8	12	7	911	0	100.7	6.16	13.09	8	0.486
P0AE01	tRNA (cytidine/uridine-2'-O-)-methyltransferase TrmJ	Escherichia coli (strain K12)	trmJ	25.398	35	7	12	7	246	0	27	6	20.41	7	1.048
P0ACA3	Stringent starvation protein A	Escherichia coli (strain K12)	sspA	25.096	42	7	17	7	212	0	24.3	5.34	16.51	7	0.813
P37051	Formyltetrahydrofolate deformylase	Escherichia coli (strain K12)	purU	24.894	36	7	11	7	280	0	31.9	7.01	18.44	7	0.695
CON_P04264	Keratin, type II cytoskeletal 1	Homo sapiens	KRT1	24.621	13	8	9	7	644	0	66	8.12	7.11	8	0.391
P76187	Oxidoreductase YdhF	Escherichia coli (strain K12)	ydhF	24.039	24	7	12	7	298	0	33.7	6.18	22.99	7	0.589
P25665	5-methyltetrahydropteroyltriglutamate--homocysteine methyltransferase	Escherichia coli (strain K12)	metE	23.893	12	7	9	7	753	0	84.6	5.92	5.74	7	1.658
P40120	Glucans biosynthesis protein D	Escherichia coli (strain K12)	mdoD	23.297	14	7	11	7	551	0	62.7	6.32	15.15	7	1.052
P07604	Transcriptional regulatory protein TyrR	Escherichia coli (strain K12)	tyrR	22.837	15	7	13	7	513	0	57.6	5.78	10.85	7	0.924
P0A887	Ubiquinone/menaquinone biosynthesis C-methyltransferase UbiE	Escherichia coli (strain K12)	ubiE	22.164	30	7	13	7	251	0	28.1	7.99	10.83	7	0.816
P0ABJ9	Cytochrome bd-I ubiquinol oxidase subunit 1	Escherichia coli (strain K12)	cydA	22.11	15	7	11	7	522	0	58.2	6.81	16.05	7	0.894
P0AG63	30S ribosomal protein S17	Escherichia coli (strain K12)	rpsQ	20.174	62	7	16	7	84	0	9.7	9.6	16.69	7	0.93
P00547	Homoserine kinase	Escherichia coli (strain K12)	thrB	12.433	18	7	10	7	310	0	33.6	5.66	0	7	0.889
P0AA25	Thioredoxin-1	Escherichia coli (strain K12)	trxA	53.293	60	6	33	6	109	0	11.8	4.88	93.42	6	32.002
P24183	Formate dehydrogenase, nitrate-inducible, major subunit	Escherichia coli (strain K12)	fdnG	42.281	14	11	19	6	1015	0	112.9	6.99	27.98	11	0.628
P0ABQ0	Coenzyme A biosynthesis bifunctional protein CoaBC	Escherichia coli (strain K12)	coaBC	31.568	21	6	10	6	406	0	43.4	7.49	9.9	6	0.321
P08390	USG-1 protein	Escherichia coli (strain K12)	usg	31.034	29	6	10	6	337	0	36.3	4.48	19.82	6	0.56
P17117	Oxygen-insensitive NADPH nitroreductase	Escherichia coli (strain K12)	nfsA	30.354	32	6	12	6	240	0	26.8	6.93	16.1	6	0.707
CON_P13645	Keratin, type I cytoskeletal 10	Homo sapiens	KRT10	28.696	18	9	9	6	593	0	59.5	5.21	13.07	9	0.387
Q57261	tRNA pseudouridine synthase D	Escherichia coli (strain K12)	truD	28.589	22	6	11	6	349	0	39.1	6.57	19.8	6	0.61
P21177	Fatty acid oxidation complex subunit alpha	Escherichia coli (strain K12)	fadB	27.847	10	6	7	6	729	0	79.5	6.18	12.23	6	0.209
P09158	Spermidine synthase	Escherichia coli (strain K12)	speE	26.754	33	6	16	6	288	0	32.3	5.66	14.85	6	0.748
P39377	Isoaspartyl dipeptidase	Escherichia coli (strain K12)	iadA	26.278	21	6	10	6	390	0	41.1	5.26	24.86	6	0.725
P60651	Agmatinase	Escherichia coli (strain K12)	speB	26.123	25	6	13	6	306	0	33.5	5.39	21.82	6	0.652
P0AEB2	D-alanyl-D-alanine carboxypeptidase DacA	Escherichia coli (strain K12)	dacA	25.769	22	6	6	6	403	0	44.4	8.28	13.7	6	0.482
P0ACI0	Right origin-binding protein	Escherichia coli (strain K12)	rob	25.756	23	6	10	6	289	0	33.1	7.17	14.42	6	0.551
P20099	Biotin sulfoxide reductase	Escherichia coli (strain K12)	bisC	25.14	10	6	6	6	777	0	85.8	5.92	12.84	6	100
P75913	Glyoxylate/hydroxypyruvate reductase A	Escherichia coli (strain K12)	ghrA	24.548	30	6	12	6	312	0	35.3	6.8	28.35	6	0.463
P24186	Bifunctional protein FolD	Escherichia coli (strain K12)	folD	24.207	23	6	16	6	288	0	31	6.09	30.53	6	0.789
Q46851	L-glyceraldehyde 3-phosphate reductase	Escherichia coli (strain K12)	gpr	23.95	24	6	8	6	346	0	38.8	7.24	12.19	6	0.734
P0AES0	Bifunctional glutathionylspermidine synthetase/amidase	Escherichia coli (strain K12)	gss	23.259	14	6	11	6	619	0	70.5	5.29	15.89	6	0.85
P23522	5-keto-4-deoxy-D-glucarate aldolase	Escherichia coli (strain K12)	garL	22.32	24	6	11	6	256	0	27.4	6.05	16.21	6	1.15
P37749	Beta-1,6-galactofuranosyltransferase WbbI	Escherichia coli (strain K12)	wbbI	22.258	18	6	10	6	330	0	37.7	6.25	16.24	6	0.702
P77252	Uncharacterized protein YkgE	Escherichia coli (strain K12)	ykgE	22.116	36	6	8	6	239	0	26	7.56	16.4	6	0.546
P75829	Uncharacterized protein YbjX	Escherichia coli (strain K12)	ybjX	22.031	15	6	11	6	330	0	38.3	9.35	11.6	6	1.205
P0ACQ4	Hydrogen peroxide-inducible genes activator	Escherichia coli (strain K12)	oxyR	21.233	29	6	9	6	305	0	34.3	6.4	15.04	6	0.914
P0A6N4	Elongation factor P	Escherichia coli (strain K12)	efp	20.969	21	6	21	6	188	0	20.6	5.02	31.85	6	0.582
P0A6Z3	Chaperone protein HtpG	Escherichia coli (strain K12)	htpG	20.484	12	6	7	6	624	0	71.4	5.21	15.92	6	1.182
P31663	Pantothenate synthetase	Escherichia coli (strain K12)	panC	19.927	31	6	10	6	283	0	31.6	6.28	13.81	6	0.734
P0A780	N utilization substance protein B	Escherichia coli (strain K12)	nusB	19.86	51	6	11	6	139	0	15.7	7.18	15.66	6	0.915
P69922	L-fucose isomerase	Escherichia coli (strain K12)	fucI	19.845	11	6	9	6	591	0	64.9	5.9	10.09	6	0.913
P46853	Uncharacterized oxidoreductase YhhX	Escherichia coli (strain K12)	yhhX	19.608	21	6	8	6	345	0	38.7	6.54	12.45	6	0.557
P05852	tRNA N6-adenosine threonylcarbamoyltransferase	Escherichia coli (strain K12)	tsaD	17.709	26	6	7	6	337	0	36	6.33	12.02	6	0.74
P04036	4-hydroxy-tetrahydrodipicolinate reductase	Escherichia coli (strain K12)	dapB	17.604	25	6	9	6	273	0	28.7	5.76	13.13	6	0.576
P12008	Chorismate synthase	Escherichia coli (strain K12)	aroC	17.173	18	6	9	6	361	0	39.1	6.2	8.62	6	0.824
P37024	ATP-dependent RNA helicase HrpB	Escherichia coli (strain K12)	hrpB	16.185	11	6	6	6	809	0	89.1	6.52	2.27	6	1.025
P62623	4-hydroxy-3-methylbut-2-enyl diphosphate reductase	Escherichia coli (strain K12)	ispH	14.568	20	6	6	6	316	0	34.8	5.3	3.55	6	0.875
P10443	DNA polymerase III subunit alpha	Escherichia coli (strain K12)	dnaE	11.572	5	6	8	6	1160	0	129.8	5.31	3.82	6	0.858
P0AED0	Universal stress protein A	Escherichia coli (strain K12)	uspA	43.539	70	5	13	5	144	0	16.1	5.29	22.96	5	0.301
P0A7T7	30S ribosomal protein S18	Escherichia coli (strain K12)	rpsR	38.273	51	5	47	5	75	0	9	10.59	90.33	5	0.924
P0A998	Ferritin-1	Escherichia coli (strain K12)	ftnA	37.988	52	5	18	5	165	0	19.4	4.83	23.13	5	0.327
P41409	Pyrimidine-specific ribonucleoside hydrolase RihA	Escherichia coli (strain K12)	rihA	34.728	26	5	11	5	311	0	33.8	4.97	27.57	5	0.69
P07639	3-dehydroquinate synthase	Escherichia coli (strain K12)	aroB	32.68	21	5	12	5	362	0	38.9	6.05	20.31	5	0.574
P0ABU5	Enhancing lycopene biosynthesis protein 2	Escherichia coli (strain K12)	elbB	31.233	28	5	13	5	217	0	23	4.77	38.65	5	0.554
P0AG86	Protein-export protein SecB	Escherichia coli (strain K12)	secB	30.38	55	5	10	5	155	0	17.3	4.37	20.79	5	0.566
P0ADN2	UPF0438 protein YifE	Escherichia coli (strain K12)	yifE	24.225	54	5	19	5	112	0	13.1	6.55	22.62	5	0.921
P0AF08	Protein mrp	Escherichia coli (strain K12)	mrp	24.149	15	5	14	5	369	0	39.9	6.3	16.79	5	0.589
P61949	Flavodoxin-1	Escherichia coli (strain K12)	fldA	24.099	44	5	10	5	176	0	19.7	4.39	16.06	5	0.931
P0A6W5	Transcription elongation factor GreA	Escherichia coli (strain K12)	greA	22.058	37	5	8	5	158	0	17.6	4.79	7	5	1.171
P0A9S1	Lactaldehyde reductase	Escherichia coli (strain K12)	fucO	21.905	30	5	6	5	382	0	40.5	5.27	12.49	5	0.472
P25745	tRNA-specific 2-thiouridylase MnmA	Escherichia coli (strain K12)	mnmA	21.813	26	5	7	5	368	0	40.9	5.06	14.46	5	1.392
P0A9L8	Pyrroline-5-carboxylate reductase	Escherichia coli (strain K12)	proC	21.684	23	5	9	5	269	0	28.1	5.9	10.67	5	0.782
P31554	LPS-assembly protein LptD	Escherichia coli (strain K12)	lptD	20.24	9	5	6	5	784	0	89.6	5.14	13.02	5	0.593
P26646	Probable acrylyl-CoA reductase AcuI	Escherichia coli (strain K12)	acuI	19.965	22	5	7	5	324	0	34.7	5.91	15.12	5	0.617
P0AFU8	Riboflavin synthase	Escherichia coli (strain K12)	ribC	19.52	23	5	8	5	213	0	23.4	5.99	15.08	5	0.685
P45395	Arabinose 5-phosphate isomerase KdsD	Escherichia coli (strain K12)	kdsD	18.921	25	5	8	5	328	0	35.2	6.71	17.54	5	0.722
P52643	D-lactate dehydrogenase	Escherichia coli (strain K12)	ldhA	18.918	17	5	10	5	329	0	36.5	5.44	15.66	5	0.648
P0A7Y0	Ribonuclease 3	Escherichia coli (strain K12)	rnc	18.342	27	5	9	5	226	0	25.5	6.89	10.29	5	1.194
P36767	Recombination-associated protein RdgC	Escherichia coli (strain K12)	rdgC	17.58	26	5	7	5	303	0	34	5.4	7.32	5	0.781
P0A759	Glucosamine-6-phosphate deaminase	Escherichia coli (strain K12)	nagB	17.46	20	5	7	5	266	0	29.8	6.9	9.35	5	0.623
P22939	Farnesyl diphosphate synthase	Escherichia coli (strain K12)	ispA	17.456	19	5	5	5	299	0	32.1	5.54	8.11	5	0.738
P77552	Uncharacterized protein YdhQ	Escherichia coli (strain K12)	ydhQ	17.44	10	5	11	5	418	0	42.9	4.54	15.75	5	0.6
CON_P35908	Keratin, type II cytoskeletal 2 epidermal	Homo sapiens	KRT2	17.419	9	6	7	5	645	0	65.8	8	4.07	6	0.118
P09148	Galactose-1-phosphate uridylyltransferase	Escherichia coli (strain K12)	galT	17.256	18	5	7	5	348	0	39.6	6.47	10.52	5	0.839
P23827	Ecotin	Escherichia coli (strain K12)	eco	16.135	30	5	7	5	162	0	18.2	7.12	10.2	5	0.805
P0A8W8	UPF0304 protein YfbU	Escherichia coli (strain K12)	yfbU	15.593	31	5	8	5	164	0	19.5	6.52	16.77	5	0.696
P77433	Uncharacterized protein YkgG	Escherichia coli (strain K12)	ykgG	15.017	23	5	7	5	231	0	25.2	5.02	11.19	5	0.612
P42593	2,4-dienoyl-CoA reductase [NADPH]	Escherichia coli (strain K12)	fadH	14.43	9	5	6	5	672	0	72.6	6.58	5.07	5	0.408
P39199	50S ribosomal protein L3 glutamine methyltransferase	Escherichia coli (strain K12)	prmB	14.321	13	5	5	5	310	0	35	4.77	8.15	5	0.82
P0AFC7	NADH-quinone oxidoreductase subunit B	Escherichia coli (strain K12)	nuoB	14.089	20	5	8	5	220	0	25	5.74	7.94	5	0.714
P0A7D7	Phosphoribosylaminoimidazole-succinocarboxamide synthase	Escherichia coli (strain K12)	purC	13.936	25	5	7	5	237	0	27	5.16	9.57	5	1.493
P24203	Uncharacterized GTP-binding protein YjiA	Escherichia coli (strain K12)	yjiA	37.015	14	4	12	4	318	0	35.6	4.92	26.8	4	0.456
P22564	Non-specific ribonucleoside hydrolase RihC	Escherichia coli (strain K12)	rihC	30.353	25	4	7	4	304	0	32.5	5.44	14.07	4	0.391
P23869	Peptidyl-prolyl cis-trans isomerase B	Escherichia coli (strain K12)	ppiB	23.996	35	5	14	4	164	0	18.1	5.8	9.7	5	0.749
P0AC69	Glutaredoxin-4	Escherichia coli (strain K12)	grxD	22.761	45	4	12	4	115	0	12.9	4.75	22.82	4	0.6
P27830	dTDP-glucose 4,6-dehydratase 2	Escherichia coli (strain K12)	rffG	22.36	23	6	12	4	355	0	39.7	6	12.57	6	0.403
P68688	Glutaredoxin-1	Escherichia coli (strain K12)	grxA	22.112	52	4	10	4	85	0	9.7	4.97	18.64	4	11.158
P0ACR9	Transcriptional repressor MprA	Escherichia coli (strain K12)	mprA	21.674	34	4	6	4	176	0	20.6	6.21	16.88	4	0.752
P00936	Adenylate cyclase	Escherichia coli (strain K12)	cyaA	20.975	8	4	7	4	848	0	97.5	6.21	21.27	4	1.655
P0A794	Pyridoxine 5'-phosphate synthase	Escherichia coli (strain K12)	pdxJ	20.658	29	4	8	4	243	0	26.4	5.95	15.32	4	0.775
P0A894	UPF0042 nucleotide-binding protein YhbJ	Escherichia coli (strain K12)	yhbJ	19.846	19	4	7	4	284	0	32.5	7.24	13.6	4	0.653
P0A9J6	Ribokinase	Escherichia coli (strain K12)	rbsK	19.321	21	4	8	4	309	0	32.3	5.08	18.36	4	0.816
P76015	PTS-dependent dihydroxyacetone kinase, dihydroxyacetone-binding subunit DhaK	Escherichia coli (strain K12)	dhaK	18.587	22	4	7	4	356	0	38.2	4.98	11.46	4	0.297
P02359	30S ribosomal protein S7	Escherichia coli (strain K12)	rpsG	18.282	29	4	6	4	179	0	20	10.36	6.81	4	1.044
P0ACD4	NifU-like protein	Escherichia coli (strain K12)	iscU	18.059	30	4	10	4	128	0	13.8	4.93	10.74	4	1.229
P21151	3-ketoacyl-CoA thiolase	Escherichia coli (strain K12)	fadA	17.609	19	4	4	4	387	0	40.9	6.8	9.62	4
P0A9E5	Fumarate and nitrate reduction regulatory protein	Escherichia coli (strain K12)	fnr	16.808	14	4	8	4	250	0	27.9	8.09	14.43	4	0.768
P36979	Dual-specificity RNA methyltransferase RlmN	Escherichia coli (strain K12)	rlmN	16.657	11	4	7	4	384	0	43.1	6.99	17.78	4	1.041
P0ABD8	Biotin carboxyl carrier protein of acetyl-CoA carboxylase	Escherichia coli (strain K12)	accB	16.479	28	4	14	4	156	0	16.7	4.65	18.45	4	0.859
P0A7B1	Polyphosphate kinase	Escherichia coli (strain K12)	ppk	16.386	6	4	8	4	688	0	80.4	8.92	4.71	4	0.652
P0AFI7	Pyridoxine/pyridoxamine 5'-phosphate oxidase	Escherichia coli (strain K12)	pdxH	15.989	19	4	7	4	218	0	25.5	9.16	11.45	4	0.516
P0ACY1	Putative NAD(P)H nitroreductase YdjA	Escherichia coli (strain K12)	ydjA	15.981	26	4	10	4	183	0	20	6.79	14.47	4	0.553
P0AG90	Protein translocase subunit SecD	Escherichia coli (strain K12)	secD	15.82	7	4	4	4	615	0	66.6	8.6	6.48	4	1.068
P39396	Inner membrane protein YjiY	Escherichia coli (strain K12)	yjiY	15.612	9	4	4	4	716	0	77.3	8.7	8.95	4	1.651
P0A9F3	HTH-type transcriptional regulator CysB	Escherichia coli (strain K12)	cysB	15.401	11	4	8	4	324	0	36.1	7.42	12.31	4	0.442
P0A7M9	50S ribosomal protein L31	Escherichia coli (strain K12)	rpmE	14.416	51	4	7	4	70	0	7.9	9.32	5.76	4	1.932
P67080	UPF0001 protein YggS	Escherichia coli (strain K12)	yggS	13.911	23	4	5	4	234	0	25.8	6.55	8.43	4	0.902
P0A746	Peptide methionine sulfoxide reductase MsrB	Escherichia coli (strain K12)	msrB	13.441	43	4	6	4	137	0	15.4	5.94	4.48	4	0.511
P23003	tRNA/tmRNA (uracil-C(5))-methyltransferase	Escherichia coli (strain K12)	trmA	13.193	12	4	4	4	366	0	41.9	6.07	4.21	4	1.008
P14294	DNA topoisomerase 3	Escherichia coli (strain K12)	topB	13.048	8	4	4	4	653	0	73.2	8.19	4.37	4	1.511
P0A7B8	ATP-dependent protease subunit HslV	Escherichia coli (strain K12)	hslV	12.822	21	4	5	4	176	0	19.1	6.39	7.34	4	0.738
P0A884	Thymidylate synthase	Escherichia coli (strain K12)	thyA	12.639	14	4	5	4	264	0	30.5	6.02	2.46	4	0.835
P00963	Aspartate--ammonia ligase	Escherichia coli (strain K12)	asnA	12.547	12	4	5	4	330	0	36.6	5.76	4.1	4	0.444
P37342	Uncharacterized protein YjjI	Escherichia coli (strain K12)	yjjI	12.086	8	4	5	4	516	0	58	6.09	5.49	4	0.413
P37666	Glyoxylate/hydroxypyruvate reductase B	Escherichia coli (strain K12)	ghrB	12.084	16	4	5	4	324	0	35.4	5.82	2.18	4	0.741
P0AEN1	NAD(P)H-flavin reductase	Escherichia coli (strain K12)	fre	12.026	17	4	7	4	233	0	26.2	5.49	7.48	4	0.749
P0ADR6	Ribosomal RNA large subunit methyltransferase M	Escherichia coli (strain K12)	rlmM	11.944	13	4	7	4	366	0	41.9	7.37	9.88	4	0.607
P76346	Protein MtfA	Escherichia coli (strain K12)	mtfA	11.753	17	4	6	4	265	0	30.3	4.73	9.74	4	0.464
P0AEZ9	Molybdenum cofactor biosynthesis protein B	Escherichia coli (strain K12)	moaB	11.732	27	4	6	4	170	0	18.7	6.1	5.4	4	0.536
P60723	50S ribosomal protein L4	Escherichia coli (strain K12)	rplD	11.415	28	4	4	4	201	0	22.1	9.73	4.43	4	1.123
P0AGK4	RNA-binding protein YhbY	Escherichia coli (strain K12)	yhbY	11.068	34	4	7	4	97	0	10.8	9.38	4.4	4	1.106
P0ACC3	Iron-sulfur cluster insertion protein ErpA	Escherichia coli (strain K12)	erpA	10.914	36	4	4	4	114	0	12.1	4.31	6.61	4	0.791
P29680	Uroporphyrinogen decarboxylase	Escherichia coli (strain K12)	hemE	10.815	13	4	5	4	354	0	39.2	6.3	0	4	0.493
P08142	Acetolactate synthase isozyme 1 large subunit	Escherichia coli (strain K12)	ilvB	10.792	8	4	4	4	562	0	60.4	5.5	2.28	4	0.682
P08244	Orotidine 5'-phosphate decarboxylase	Escherichia coli (strain K12)	pyrF	10.628	23	4	5	4	245	0	26.3	6.21	3.46	4	1.046
P0A9C9	Fructose-1,6-bisphosphatase 1 class 2	Escherichia coli (strain K12)	glpX	9.249	12	4	4	4	336	0	35.8	5.5	3.71	4	0.753
P05459	Erythronate-4-phosphate dehydrogenase	Escherichia coli (strain K12)	pdxB	9.238	10	4	5	4	378	0	41.3	6.7	1.76	4	2.453
P60438	50S ribosomal protein L3	Escherichia coli (strain K12)	rplC	8.451	19	4	5	4	209	0	22.2	9.91	0	4	0.737
P0A9J8	P-protein	Escherichia coli (strain K12)	pheA	7.899	8	4	6	4	386	0	43.1	6.68	4.49	4	0.951
P69741	Hydrogenase-2 small chain	Escherichia coli (strain K12)	hybO	7.276	10	4	5	4	372	0	39.6	6.76	4.97	4	1.058
P37903	Universal stress protein F	Escherichia coli (strain K12)	uspF	23.839	26	3	7	3	144	0	16	5.96	13.3	3	0.272
P15078	Carbon starvation protein A	Escherichia coli (strain K12)	cstA	22.576	4	3	7	3	701	0	75.1	7.9	10.89	3	0.295
P0AG07	Ribulose-phosphate 3-epimerase	Escherichia coli (strain K12)	rpe	20.401	32	3	5	3	225	0	24.5	5.31	12.19	3	0.198
P30178	Uncharacterized oxidoreductase YbiC	Escherichia coli (strain K12)	ybiC	17.717	13	3	5	3	361	0	38.9	6.43	17.86	3	0.174
P0A9S5	Glycerol dehydrogenase	Escherichia coli (strain K12)	gldA	17.127	9	3	6	3	367	0	38.7	4.88	9.85	3	0.634
P0AG40	Riboflavin biosynthesis protein RibF	Escherichia coli (strain K12)	ribF	16.934	12	3	6	3	313	0	34.7	9.23	10.96	3	0.496
P0A9T4	Protein tas	Escherichia coli (strain K12)	tas	16.773	14	3	6	3	346	0	38.5	6.76	5.46	3	1.454
P75915	Chaperone protein YcdY	Escherichia coli (strain K12)	ycdY	16.131	20	3	7	3	184	0	20.7	4.27	9.23	3	0.354
P23839	UPF0701 protein YicC	Escherichia coli (strain K12)	yicC	14.998	16	3	5	3	287	0	33.2	5.12	7.1	3	0.316
P0A951	Spermidine N(1)-acetyltransferase	Escherichia coli (strain K12)	speG	14.843	20	3	5	3	186	0	21.9	6.68	5.07	3	0.467
P0AA43	Ribosomal small subunit pseudouridine synthase A	Escherichia coli (strain K12)	rsuA	14.711	23	3	5	3	231	0	25.8	6.18	6.23	3	0.624
P22255	3'(2'),5'-bisphosphate nucleotidase CysQ	Escherichia coli (strain K12)	cysQ	14.671	22	3	3	3	246	0	27.2	5.96	8.47	3	0.382
P0AF24	Ribonucleotide monophosphatase NagD	Escherichia coli (strain K12)	nagD	14.352	20	3	5	3	250	0	27.1	5.41	12.25	3	0.85
P76535	N-acetylmuramic acid 6-phosphate etherase	Escherichia coli (strain K12)	murQ	14.043	13	3	4	3	298	0	31.2	5.95	6.4	3	0.889
P06864	Evolved beta-galactosidase subunit alpha	Escherichia coli (strain K12)	ebgA	13.813	6	3	3	3	1030	0	117.8	5.53	5.69	3	0.558
P0A6I0	Cytidylate kinase	Escherichia coli (strain K12)	cmk	13.518	26	3	5	3	227	0	24.7	5.85	6.77	3	0.846
P0A9M5	Xanthine phosphoribosyltransferase	Escherichia coli (strain K12)	gpt	13.353	30	3	4	3	152	0	17	5.85	10.5	3	0.668
P0AFG6	Dihydrolipoyllysine-residue succinyltransferase component of 2-oxoglutarate dehydrogenase complex	Escherichia coli (strain K12)	sucB	13.277	11	3	6	3	405	0	44	5.81	5.3	3	1.609
P0AEQ1	Protein GlcG	Escherichia coli (strain K12)	glcG	13.092	37	3	3	3	134	0	13.7	6.06	9.99	3	0.16
P21645	UDP-3-O-(3-hydroxymyristoyl)glucosamine N-acyltransferase	Escherichia coli (strain K12)	lpxD	12.972	12	3	8	3	341	0	36	6.54	11.38	3	0.718
P0AG84	Uncharacterized oxidoreductase YghA	Escherichia coli (strain K12)	yghA	12.81	15	3	3	3	294	0	31.5	6.8	6.01	3	0.33
P52073	Glycolate oxidase subunit GlcE	Escherichia coli (strain K12)	glcE	12.663	12	3	3	3	350	0	38.3	6.54	7.16	3
P0A9D4	Serine acetyltransferase	Escherichia coli (strain K12)	cysE	12.292	16	3	4	3	273	0	29.3	6.52	6.22	3	0.465
P52095	Lysine decarboxylase, constitutive	Escherichia coli (strain K12)	ldcC	12.029	6	3	5	3	713	0	80.5	5.59	6.67	3	0.292
P00550	PTS system mannitol-specific EIICBA component	Escherichia coli (strain K12)	mtlA	11.97	7	3	3	3	637	0	67.9	6.49	7.75	3	0.01
P0AD12	Protein YeeZ	Escherichia coli (strain K12)	yeeZ	11.951	23	3	4	3	274	0	29.7	5.47	5.7	3	0.196
P0AG16	Amidophosphoribosyltransferase	Escherichia coli (strain K12)	purF	11.219	10	3	3	3	505	0	56.5	5.52	2.47	3	0.639
P09980	ATP-dependent DNA helicase Rep	Escherichia coli (strain K12)	rep	11.088	6	4	6	3	673	0	77	7.23	7.93	4	0.846
P0AE52	Putative peroxiredoxin bcp	Escherichia coli (strain K12)	bcp	10.715	28	3	5	3	156	0	17.6	5.24	7.45	3	0.635
P64624	Uncharacterized protein YheO	Escherichia coli (strain K12)	yheO	10.714	20	3	3	3	240	0	26.8	5.66	2.22	3	0.372
P17115	Arabinose 5-phosphate isomerase GutQ	Escherichia coli (strain K12)	gutQ	10.56	12	3	4	3	321	0	34	6.35	6.4	3	0.515
P0A6A8	Acyl carrier protein	Escherichia coli (strain K12)	acpP	10.391	22	3	10	3	78	0	8.6	4.06	10.73	3	1.359
P0AGB0	Phosphoserine phosphatase	Escherichia coli (strain K12)	serB	10.203	11	3	4	3	322	0	35	5.72	3.33	3	1.387
P0A8P3	Probable Fe(2+)-trafficking protein	Escherichia coli (strain K12)	yggX	10.151	43	3	3	3	91	0	10.9	6.3	3.64	3	0.737
P62768	UPF0325 protein YaeH	Escherichia coli (strain K12)	yaeH	10.13	23	3	4	3	128	0	15.1	7.18	6.82	3	0.845
P14081	Selenocysteine-specific elongation factor	Escherichia coli (strain K12)	selB	10.05	8	3	3	3	614	0	68.8	6.58	2.25	3	1.084
P0ACV0	Lipid A biosynthesis lauroyl acyltransferase	Escherichia coli (strain K12)	htrB	9.914	15	3	3	3	306	0	35.4	9.77	5.45	3	0.01
P63389	Uncharacterized ABC transporter ATP-binding protein YheS	Escherichia coli (strain K12)	yheS	9.83	7	3	3	3	637	0	71.8	5.73	5.6	3	1.629
P0A9U3	Uncharacterized ABC transporter ATP-binding protein YbiT	Escherichia coli (strain K12)	ybiT	9.825	6	3	3	3	530	0	59.8	5.08	6.36	3	2.359
P24215	Mannonate dehydratase	Escherichia coli (strain K12)	uxuA	9.816	10	3	3	3	394	0	44.8	5.62	3.44	3	0.574
P0A9R4	2Fe-2S ferredoxin	Escherichia coli (strain K12)	fdx	9.796	27	3	5	3	111	0	12.3	4.59	3.3	3	1.023
P0AC47	Fumarate reductase iron-sulfur subunit	Escherichia coli (strain K12)	frdB	9.782	16	3	5	3	244	0	27.1	6.52	7.56	3	0.542
P76104	Uncharacterized protease YdcP	Escherichia coli (strain K12)	ydcP	9.641	6	3	4	3	653	0	72.7	7.17	5.85	3	1.107
P77735	Uncharacterized oxidoreductase YajO	Escherichia coli (strain K12)	yajO	9.514	16	3	4	3	324	0	36.4	5.31	5.14	3	0.068
P0A9M2	Hypoxanthine phosphoribosyltransferase	Escherichia coli (strain K12)	hpt	9.348	21	3	4	3	178	0	20.1	5.2	0	3	1.104
P40874	N-methyl-L-tryptophan oxidase	Escherichia coli (strain K12)	solA	9.3	13	3	3	3	372	0	40.9	5.36	2.52	3	0.903
P42599	Uncharacterized oxidoreductase YgjR	Escherichia coli (strain K12)	ygjR	9.202	9	3	3	3	328	0	36.2	6.06	0	3	0.546
P0AEW9	1-phosphofructokinase	Escherichia coli (strain K12)	fruK	8.924	9	3	4	3	312	0	33.7	5.54	1.97	3	0.473
P0A6Q3	3-hydroxydecanoyl-[acyl-carrier-protein] dehydratase	Escherichia coli (strain K12)	fabA	8.793	16	3	3	3	172	0	19	6.57	3.59	3	1.796
P75782	Ribosomal RNA large subunit methyltransferase F	Escherichia coli (strain K12)	rlmF	8.752	19	3	4	3	308	0	34.2	9.19	8.43	3	0.483
P10100	Rare lipoprotein A	Escherichia coli (strain K12)	rlpA	8.711	7	3	3	3	362	0	37.5	5.73	3.58	3	0.321
P0AC62	Glutaredoxin-3	Escherichia coli (strain K12)	grxC	8.673	30	3	5	3	83	0	9.1	7.24	2.17	3	0.58
P76113	NADPH-dependent curcumin reductase	Escherichia coli (strain K12)	curA	8.617	11	3	3	3	345	0	37.6	5.82	4.96	3	0.225
P77182	tRNA 5-methylaminomethyl-2-thiouridine biosynthesis bifunctional protein MnmC	Escherichia coli (strain K12)	mnmC	8.461	6	3	6	3	668	0	74.4	5.71	0	3	1.015
P76027	Oligopeptide transport ATP-binding protein OppD	Escherichia coli (strain K12)	oppD	8.415	12	3	4	3	337	0	37.2	6.1	3.89	3	1.137
P13656	Probable bifunctional chitinase/lysozyme	Escherichia coli (strain K12)	chiA	8.274	5	3	4	3	897	0	97	5.68	3.38	3	100
P02413	50S ribosomal protein L15	Escherichia coli (strain K12)	rplO	8.221	24	3	3	3	144	0	15	11.18	3.44	3	100
P39286	Putative ribosome biogenesis GTPase RsgA	Escherichia coli (strain K12)	rsgA	8.121	14	3	4	3	350	0	39.2	5.92	4.55	3	0.809
P77330	Lipoprotein bor homolog from lambdoid prophage DLP12	Escherichia coli (strain K12)	borD	8.053	33	3	3	3	97	0	10.4	9.22	2.66	3	0.446
P0A9B6	D-erythrose-4-phosphate dehydrogenase	Escherichia coli (strain K12)	epd	7.853	9	3	6	3	339	0	37.3	6.76	1.84	3	0.587
P00887	Phospho-2-dehydro-3-deoxyheptonate aldolase, Trp-sensitive	Escherichia coli (strain K12)	aroH	7.825	6	3	5	3	348	0	38.7	6.9	1.83	3	0.527
P06987	Histidine biosynthesis bifunctional protein HisB	Escherichia coli (strain K12)	hisB	7.728	8	3	3	3	355	0	40.3	6.18	3.99	3	0.542
P76550	Uncharacterized protein YffS	Escherichia coli (strain K12)	yffS	7.689	16	3	3	3	269	0	29.7	5.52	1.89	3
P0A7Q1	50S ribosomal protein L35	Escherichia coli (strain K12)	rpmI	7.498	37	3	7	3	65	0	7.3	11.78	12.05	3	0.671
P25539	Riboflavin biosynthesis protein RibD	Escherichia coli (strain K12)	ribD	7.391	7	3	3	3	367	0	40.3	7.59	0	3	1.038
P08178	Phosphoribosylformylglycinamidine cyclo-ligase	Escherichia coli (strain K12)	purM	7.353	10	3	4	3	345	0	36.8	4.96	4.79	3	0.957
P0AC81	Lactoylglutathione lyase	Escherichia coli (strain K12)	gloA	7.327	16	3	5	3	135	0	14.9	5.02	3.39	3	0.646
P60752	Lipid A export ATP-binding/permease protein MsbA	Escherichia coli (strain K12)	msbA	7.194	4	3	3	3	582	0	64.4	8.54	1.71	3	0.57
P60340	tRNA pseudouridine synthase B	Escherichia coli (strain K12)	truB	7.025	13	3	4	3	314	0	35.1	5.97	2.21	3	8.971
P28248	Deoxycytidine triphosphate deaminase	Escherichia coli (strain K12)	dcd	6.986	13	3	5	3	193	0	21.2	5.91	6.89	3	0.609
P0AF20	N-acetylglucosamine repressor	Escherichia coli (strain K12)	nagC	6.246	6	3	3	3	406	0	44.5	7.36	1.73	3	0.891
P0ABK2	Cytochrome bd-I ubiquinol oxidase subunit 2	Escherichia coli (strain K12)	cydB	6.073	6	3	5	3	379	0	42.4	7.4	0	3	1.953
P0A832	SsrA-binding protein	Escherichia coli (strain K12)	smpB	5.748	25	3	5	3	160	0	18.3	9.89	1.73	3	0.894
P15770	Shikimate dehydrogenase	Escherichia coli (strain K12)	aroE	5.598	18	3	3	3	272	0	29.4	5.58	1.91	3	0.01
P69228	Transcriptional regulatory protein BaeR	Escherichia coli (strain K12)	baeR	5.035	13	3	3	3	240	0	27.6	5.76	0	3	1.545
P76108	Putative ABC transporter periplasmic-binding protein YdcS	Escherichia coli (strain K12)	ydcS	4.72	12	3	3	3	381	0	42.3	7.42	2.73	3	0.01
P37188	Galactitol-specific phosphotransferase enzyme IIB component	Escherichia coli (strain K12)	gatB	19.541	47	2	7	2	94	0	10.2	6.27	20.99	2	0.282
P0A7E1	Dihydroorotate dehydrogenase (quinone)	Escherichia coli (strain K12)	pyrD	19.266	10	2	4	2	336	0	36.8	7.81	11.68	2	0.136
P76440	NAD-dependent dihydropyrimidine dehydrogenase subunit PreT	Escherichia coli (strain K12)	preT	16.284	8	2	4	2	412	0	44.3	5.4	9.78	2	0.283
P0AER0	Glycerol uptake facilitator protein	Escherichia coli (strain K12)	glpF	15.196	10	2	5	2	281	0	29.8	6.65	10.16	2	2.072
P29217	UPF0502 protein YceH	Escherichia coli (strain K12)	yceH	13.213	11	2	3	2	215	0	24.2	5.06	2.96	2	0.271
P0A6T5	GTP cyclohydrolase 1	Escherichia coli (strain K12)	folE	12.748	13	2	6	2	222	0	24.8	7.33	11.63	2	0.878
P0AD33	UPF0381 protein YfcZ	Escherichia coli (strain K12)	yfcZ	10.881	22	2	10	2	94	0	10.3	4.36	12.41	2	0.634
P0A9J0	Ribonuclease G	Escherichia coli (strain K12)	rng	10.816	7	2	4	2	489	0	55.3	5.87	10.89	2	0.371
P17993	Ubiquinone biosynthesis O-methyltransferase	Escherichia coli (strain K12)	ubiG	10.732	16	2	3	2	240	0	26.5	6.6	6.55	2	0.608
P0ABA4	ATP synthase subunit delta	Escherichia coli (strain K12)	atpH	10.536	16	2	3	2	177	0	19.3	5.02	9.79	2	0.477
P0DMC5	Sensor histidine kinase RcsC	Escherichia coli (strain K12)	rcsC	10.149	4	2	2	2	949	0	106.4	6.34	6.64	2
P0ACL0	Glycerol-3-phosphate regulon repressor	Escherichia coli (strain K12)	glpR	9.85	10	2	3	2	252	0	28	6.27	4.58	2	0.25
P0A8G0	UvrABC system protein C	Escherichia coli (strain K12)	uvrC	9.614	7	2	2	2	610	0	68.1	9.01	4.95	2
P36649	Blue copper oxidase CueO	Escherichia coli (strain K12)	cueO	9.339	9	2	2	2	516	0	56.5	6.79	3.25	2	0.74
P24232	Flavohemoprotein	Escherichia coli (strain K12)	hmp	9.233	10	2	2	2	396	0	43.8	5.77	5.9	2	0.225
P32695	tRNA-dihydrouridine synthase A	Escherichia coli (strain K12)	dusA	9.22	11	2	3	2	345	0	38.4	6.58	0	2	0.815
P37671	HTH-type transcriptional regulator YiaJ	Escherichia coli (strain K12)	yiaJ	8.939	11	2	2	2	282	0	31	6.9	3.15	2
P0A7I0	Peptide chain release factor 1	Escherichia coli (strain K12)	prfA	8.918	10	2	3	2	360	0	40.5	5.26	4	2	0.5
P18196	Septum site-determining protein MinC	Escherichia coli (strain K12)	minC	8.898	18	2	3	2	231	0	24.8	6.87	6.38	2	100
P0AGL7	Ribosomal RNA small subunit methyltransferase E	Escherichia coli (strain K12)	rsmE	8.85	9	2	2	2	243	0	27	6.64	5.05	2
P14175	Glycine betaine/L-proline transport ATP-binding protein ProV	Escherichia coli (strain K12)	proV	8.837	9	2	2	2	400	0	44.1	5.57	4.67	2
P0ACP7	HTH-type transcriptional repressor PurR	Escherichia coli (strain K12)	purR	8.719	8	2	3	2	341	0	38.2	6.74	6.71	2	0.472
P27833	dTDP-4-amino-4,6-dideoxygalactose transaminase	Escherichia coli (strain K12)	rffA	8.715	8	2	3	2	376	0	41.9	6.14	9.1	2	0.673
P0AGE6	Uncharacterized protein YieF	Escherichia coli (strain K12)	yieF	8.676	27	2	2	2	188	0	20.4	5.15	0	2	0.358
Q46857	2,5-diketo-D-gluconic acid reductase A	Escherichia coli (strain K12)	dkgA	8.56	11	2	2	2	275	0	31.1	6.46	4.32	2	0.284
P0AC84	Hydroxyacylglutathione hydrolase	Escherichia coli (strain K12)	gloB	8.472	16	2	2	2	251	0	28.4	5.73	2.32	2	0.317
P06968	Deoxyuridine 5'-triphosphate nucleotidohydrolase	Escherichia coli (strain K12)	dut	8.398	20	2	3	2	151	0	16.1	5.26	7.5	2	0.722
P77150	Pyridoxamine kinase	Escherichia coli (strain K12)	pdxY	8.393	9	2	2	2	287	0	31.3	6.52	3.78	2	0.637
P24230	ATP-dependent DNA helicase RecG	Escherichia coli (strain K12)	recG	8.186	3	2	2	2	693	0	76.4	7.25	5.86	2	1.028
P23200	Galactoside transport system permease protein MglC	Escherichia coli (strain K12)	mglC	8.032	10	2	3	2	336	0	35.5	9.01	8.42	2	0.227
P06992	Ribosomal RNA small subunit methyltransferase A	Escherichia coli (strain K12)	rsmA	7.906	12	2	4	2	273	0	30.4	8.03	4.4	2	0.484
P30855	Sensor protein EvgS	Escherichia coli (strain K12)	evgS	7.779	2	2	2	2	1197	0	134.7	6.21	2.16	2	0.454
P45464	Penicillin-binding protein activator LpoA	Escherichia coli (strain K12)	lpoA	7.61	7	2	2	2	678	0	72.8	5.41	3.38	2
P68187	Maltose/maltodextrin import ATP-binding protein MalK	Escherichia coli (strain K12)	malK	7.446	8	2	3	2	371	0	41	6.7	7.26	2
P0A7L0	50S ribosomal protein L1	Escherichia coli (strain K12)	rplA	7.336	11	2	3	2	234	0	24.7	9.64	6.12	2	1.066
P0ACN4	HTH-type transcriptional repressor AllR	Escherichia coli (strain K12)	allR	7.316	8	2	4	2	271	0	29.3	6.14	5.91	2	0.755
P0AFD1	NADH-quinone oxidoreductase subunit E	Escherichia coli (strain K12)	nuoE	7.314	13	2	3	2	166	0	18.6	5.68	2.91	2	1.744
P77395	Uncharacterized protein YbbN	Escherichia coli (strain K12)	ybbN	7.256	10	2	3	2	284	0	31.8	4.59	6.95	2	0.417
P0A8Y5	Sugar phosphatase YidA	Escherichia coli (strain K12)	yidA	7.081	7	2	2	2	270	0	29.7	5.26	2.64	2	0.561
P23857	Thiosulfate sulfurtransferase PspE	Escherichia coli (strain K12)	pspE	6.936	19	2	4	2	104	0	11.5	8.15	1.65	2	0.206
P0A7C6	Peptidase E	Escherichia coli (strain K12)	pepE	6.851	11	2	2	2	229	0	24.6	6.02	2.4	2	0.554
P0AFD4	NADH-quinone oxidoreductase subunit H	Escherichia coli (strain K12)	nuoH	6.796	6	2	5	2	325	0	36.2	7.4	3.68	2	0.898
P76621	Protein CsiD	Escherichia coli (strain K12)	csiD	6.711	7	2	2	2	325	0	37.3	6.19	2.33	2	0.208
P36771	Probable HTH-type transcriptional regulator LrhA	Escherichia coli (strain K12)	lrhA	6.699	10	2	2	2	312	0	34.6	5.39	2.1	2	100
P23367	DNA mismatch repair protein MutL	Escherichia coli (strain K12)	mutL	6.657	4	2	2	2	615	0	67.9	6.77	2.58	2	0.173
P0AG00	Lipopolysaccharide biosynthesis protein WzzE	Escherichia coli (strain K12)	wzzE	6.641	5	2	2	2	348	0	39.5	6.65	2.01	2	0.429
P0A7F3	Aspartate carbamoyltransferase regulatory chain	Escherichia coli (strain K12)	pyrI	6.49	21	2	2	2	153	0	17.1	7.37	4.16	2	0.01
P07762	1,4-alpha-glucan branching enzyme GlgB	Escherichia coli (strain K12)	glgB	6.466	4	2	2	2	728	0	84.3	6.37	1.81	2
P0A6T9	Glycine cleavage system H protein	Escherichia coli (strain K12)	gcvH	6.463	19	2	2	2	129	0	13.8	4.09	4.49	2	0.266
P76272	Uncharacterized protein YebT	Escherichia coli (strain K12)	yebT	6.355	3	2	3	2	877	0	94.9	6.09	5.01	2	3.164
P22525	Probable L,D-transpeptidase YcbB	Escherichia coli (strain K12)	ycbB	6.305	5	2	3	2	615	0	67.8	8.48	0	2	0.274
P0AF96	Toxin-antitoxin biofilm protein TabA	Escherichia coli (strain K12)	tabA	6.297	12	2	4	2	150	0	16.9	5.52	1.75	2	1.507
P69805	Mannose permease IID component	Escherichia coli (strain K12)	manZ	6.294	6	2	2	2	283	0	30.9	9.23	1.6	2	0.487
P0A873	tRNA (guanine-N(1)-)-methyltransferase	Escherichia coli (strain K12)	trmD	6.264	9	2	2	2	255	0	28.4	5.78	2.62	2
P05791	Dihydroxy-acid dehydratase	Escherichia coli (strain K12)	ilvD	6.213	5	2	3	2	616	0	65.5	5.9	4.66	2	0.636
P0A8V6	Fatty acid metabolism regulator protein	Escherichia coli (strain K12)	fadR	6.122	11	2	2	2	239	0	27	7.02	2.05	2	1.044
P76270	Free methionine-R-sulfoxide reductase	Escherichia coli (strain K12)	msrC	5.785	12	2	3	2	165	0	18.1	4.83	1.92	2	0.843
P0A9V1	Lipopolysaccharide export system ATP-binding protein LptB	Escherichia coli (strain K12)	lptB	5.783	14	2	3	2	241	0	26.8	5.99	3.59	2	0.433
P00954	Tryptophan--tRNA ligase	Escherichia coli (strain K12)	trpS	5.767	12	2	5	2	334	0	37.4	6.74	5.38	2	0.284
P21338	Ribonuclease I	Escherichia coli (strain K12)	rna	5.759	7	2	3	2	268	0	29.6	8.57	1.62	2	1.177
P06983	Porphobilinogen deaminase	Escherichia coli (strain K12)	hemC	5.739	11	2	3	2	313	0	33.8	5.47	6.02	2	0.564
P76316	D-cysteine desulfhydrase	Escherichia coli (strain K12)	dcyD	5.732	6	2	2	2	328	0	35.1	5.05	2.12	2	0.01
P0AAG8	Galactose/methyl galactoside import ATP-binding protein MglA	Escherichia coli (strain K12)	mglA	5.578	5	2	3	2	506	0	56.4	7.64	2.08	2	0.97
P15042	DNA ligase	Escherichia coli (strain K12)	ligA	5.569	3	2	2	2	671	0	73.6	5.54	2.93	2	1.209
P0CE53	Transposase InsH for insertion sequence element IS5H	Escherichia coli (strain K12)	insH6	5.511	6	2	2	2	338	0	39.2	9.47	4.89	2	100
P0A6K3	Peptide deformylase	Escherichia coli (strain K12)	def	5.419	14	2	2	2	169	0	19.3	5.35	0	2	0.798
P0A761	Putative N-acetylmannosamine-6-phosphate 2-epimerase	Escherichia coli (strain K12)	nanE	5.396	9	2	4	2	229	0	24.1	5.05	4.2	2	0.765
P0A9W9	Protein YrdA	Escherichia coli (strain K12)	yrdA	5.389	19	2	2	2	184	0	20.2	5.55	2.05	2
P0AFL6	Exopolyphosphatase	Escherichia coli (strain K12)	ppx	5.348	4	2	2	2	513	0	58.1	7.14	1.73	2	0.819
P0A7I7	GTP cyclohydrolase-2	Escherichia coli (strain K12)	ribA	5.229	7	2	3	2	196	0	21.8	5.95	3.44	2	0.98
P0A8F4	Uridine kinase	Escherichia coli (strain K12)	udk	5.078	10	2	6	2	213	0	24.3	6.87	1.63	2	2.671
P68699	ATP synthase subunit c	Escherichia coli (strain K12)	atpE	5.027	20	2	6	2	79	0	8.3	4.61	9.4	2	1.051
P0A7Q6	50S ribosomal protein L36	Escherichia coli (strain K12)	rpmJ	4.998	37	2	9	2	38	0	4.4	10.68	10.83	2	1.256
P0AET2	Acid stress chaperone HdeB	Escherichia coli (strain K12)	hdeB	4.991	18	2	2	2	108	0	12	6.01	0	2	0.01
P32670	Multiphosphoryl transfer protein 2	Escherichia coli (strain K12)	ptsA	4.984	6	2	2	2	833	0	91.7	5.44	2.5	2	0.342
P0ACJ0	Leucine-responsive regulatory protein	Escherichia coli (strain K12)	lrp	4.932	10	2	2	2	164	0	18.9	8.78	0	2	0.468
P0AED5	Response regulator UvrY	Escherichia coli (strain K12)	uvrY	4.788	9	2	2	2	218	0	23.9	7.02	2.28	2	0.785
P37617	Lead, cadmium, zinc and mercury-transporting ATPase	Escherichia coli (strain K12)	zntA	4.767	6	2	3	2	732	0	76.8	5.96	2.64	2	0.189
P75949	Beta-hexosaminidase	Escherichia coli (strain K12)	nagZ	4.766	4	2	3	2	341	0	37.6	6.29	0	2	1.641
P69874	Spermidine/putrescine import ATP-binding protein PotA	Escherichia coli (strain K12)	potA	4.749	4	2	3	2	378	0	43	5.3	1.74	2	0.778
P0ADS9	Uncharacterized protein YggN	Escherichia coli (strain K12)	yggN	4.699	8	2	2	2	239	0	26.4	8.88	0	2	0.735
P29131	Cell division protein FtsN	Escherichia coli (strain K12)	ftsN	4.661	7	2	3	2	319	0	35.8	10.17	2.15	2	0.504
P0A7A2	Probable phosphoglycerate mutase GpmB	Escherichia coli (strain K12)	gpmB	4.151	7	2	2	2	215	0	24.1	5.66	0	2	2.324
P0AC78	Undecaprenyl-phosphate alpha-N-acetylglucosaminyl 1-phosphate transferase	Escherichia coli (strain K12)	wecA	4.074	5	2	2	2	367	0	40.9	9.99	0	2	1.125
P0A6C1	Endonuclease 4	Escherichia coli (strain K12)	nfo	3.983	5	2	3	2	285	0	31.5	5.73	0	2	0.579
P0ACP1	Catabolite repressor/activator	Escherichia coli (strain K12)	cra	3.871	7	2	3	2	334	0	38	6.96	0	2	1.182
P0A7W1	30S ribosomal protein S5	Escherichia coli (strain K12)	rpsE	3.789	10	2	3	2	167	0	17.6	10.11	0	2	1.568
Q46861	UPF0313 protein YgiQ	Escherichia coli (strain K12)	ygiQ	3.305	3	2	2	2	739	0	83.4	9.11	0	2	1.729
P76524	Aminopeptidase YpdF	Escherichia coli (strain K12)	ypdF	3.292	2	2	5	2	361	0	39.6	5.53	3.44	2	0.824
P0AFJ1	Protein PhnA	Escherichia coli (strain K12)	phnA	3.265	14	2	2	2	111	0	12.3	5.12	0	2	1.012
P0A8N7	Elongation factor P--(R)-beta-lysine ligase	Escherichia coli (strain K12)	epmA	3.009	10	2	2	2	325	0	37	5.2	0	2	1.75
P17109	2-succinyl-5-enolpyruvyl-6-hydroxy-3-cyclohexene-1-carboxylate synthase	Escherichia coli (strain K12)	menD	2.896	6	2	2	2	556	0	61.3	6.57	2.26	2	0.276
P0A725	UDP-3-O-[3-hydroxymyristoyl] N-acetylglucosamine deacetylase	Escherichia coli (strain K12)	lpxC	2.872	7	2	2	2	305	0	33.9	5.86	0	2	1.058
P16009	Pre-baseplate central spike protein Gp5	Enterobacteria phage T4 OX	10665 GN	2.419	2	2	3	2	575	0	63.1	5.48	0	2	10.38
P0A705-2	Isoform Beta of Translation initiation factor IF-2	Escherichia coli (strain K12)	infB	910.859	90	88	478	1	733	0	79.7	5.74	1182.1	88	100
P63284-2	Isoform ClpB-3 of Chaperone protein ClpB	Escherichia coli (strain K12)	clpB	680.383	94	85	394	1	709	0	79.8	5.57	845.29	85	1.119
P14407	Fumarate hydratase class I, anaerobic	Escherichia coli (strain K12)	fumB	112.863	30	15	66	1	548	0	60.1	6.29	131.56	15	1.092
P23917	Fructokinase	Escherichia coli (strain K12)	mak	11.141	8	1	4	1	302	0	32.5	5.69	4.34	1	0.171
P0AC44	Succinate dehydrogenase hydrophobic membrane anchor subunit	Escherichia coli (strain K12)	sdhD	10.905	9	1	6	1	115	0	12.9	8.51	13.84	1	0.998
P0A968	Cold shock-like protein CspD	Escherichia coli (strain K12)	cspD	10.477	19	1	6	1	74	0	8	6.25	10.17	1	0.694
P0AAS0	Inner membrane protein YlaC	Escherichia coli (strain K12)	ylaC	10.183	10	1	3	1	156	0	18.3	7.34	8.72	1	0.245
P0ADB1	Osmotically-inducible lipoprotein E	Escherichia coli (strain K12)	osmE	9.941	18	1	2	1	112	0	12	7.87	2.95	1	0.01
P32680	Uncharacterized protein YjaG	Escherichia coli (strain K12)	yjaG	8.868	7	1	1	1	196	0	22.6	4.53	4.25	1
P04128	Type-1 fimbrial protein, A chain	Escherichia coli (strain K12)	fimA	6.866	10	1	2	1	182	0	18.1	5.35	5	1	0.362
P37751	Putative glycosyltransferase WbbK	Escherichia coli (strain K12)	wbbK	6.858	5	1	2	1	372	0	43.2	8.92	0	1	0.081
P0AB28	Uncharacterized protein YceD	Escherichia coli (strain K12)	yceD	6.858	6	1	3	1	173	0	19.3	4.55	8.78	1	0.79
P77374	Putative dimethyl sulfoxide reductase chain YnfE	Escherichia coli (strain K12)	ynfE	6.682	3	2	2	1	808	0	89.7	8.32	4.37	2	1.861
P39176	Probable L,D-transpeptidase ErfK/SrfK	Escherichia coli (strain K12)	erfK	6.364	7	2	3	1	310	0	34.4	8.72	4.78	2	0.67
P0A7U3	30S ribosomal protein S19	Escherichia coli (strain K12)	rpsS	6.337	12	1	2	1	92	0	10.4	10.52	0	1	2.38
P21367	Uncharacterized protein YcaC	Escherichia coli (strain K12)	ycaC	6.229	11	1	1	1	208	0	23.1	5.41	2.82	1
P69829	Nitrogen regulatory protein	Escherichia coli (strain K12)	ptsN	6.191	10	1	1	1	163	0	17.9	5.86	4.07	1	0.161
P0A6G7	ATP-dependent Clp protease proteolytic subunit	Escherichia coli (strain K12)	clpP	6.162	10	1	4	1	207	0	23.2	5.8	10.27	1	0.346
P77739	Uncharacterized protein YniA	Escherichia coli (strain K12)	yniA	5.781	6	1	1	1	286	0	32.4	5.15	3.16	1	0.299
P0A9G8	Transcriptional regulator ModE	Escherichia coli (strain K12)	modE	5.699	8	1	2	1	262	0	28.3	5.44	2.35	1	0.298
P14176	Glycine betaine/L-proline transport system permease protein ProW	Escherichia coli (strain K12)	proW	5.483	5	1	2	1	354	0	37.6	9.29	3.49	1	0.666
P67087	Ribosomal RNA small subunit methyltransferase I	Escherichia coli (strain K12)	rsmI	5.434	6	1	2	1	286	0	31.3	6.24	2.93	1	0.162
P31473	ATPase RavA	Escherichia coli (strain K12)	ravA	5.424	3	1	2	1	498	0	56.4	6.48	6.7	1	0.493
P0ACP5	HTH-type transcriptional regulator GntR	Escherichia coli (strain K12)	gntR	5.399	6	1	1	1	331	0	36.4	6.89	3.36	1	0.159
P06610	Vitamin B12 transport periplasmic protein BtuE	Escherichia coli (strain K12)	btuE	5.353	10	1	1	1	183	0	20.5	4.91	2.64	1
P67660	Uncharacterized HTH-type transcriptional regulator YhaJ	Escherichia coli (strain K12)	yhaJ	5.279	6	1	1	1	298	0	33.2	6.44	2.96	1	0.132
P64554	7-carboxy-7-deazaguanine synthase	Escherichia coli (strain K12)	queE	5.104	9	1	2	1	223	0	25	6.06	5.94	1
P0A6L0	Deoxyribose-phosphate aldolase	Escherichia coli (strain K12)	deoC	5.017	5	1	2	1	259	0	27.7	5.73	4.6	1	0.46
P0AF90	Regulator of ribonuclease activity B	Escherichia coli (strain K12)	rraB	4.884	11	1	3	1	138	0	15.6	3.8	0	1	0.752
P76193	Probable L,D-transpeptidase YnhG	Escherichia coli (strain K12)	ynhG	4.876	4	1	1	1	334	0	36.1	9.41	2.24	1
P30011	Nicotinate-nucleotide pyrophosphorylase [carboxylating]	Escherichia coli (strain K12)	nadC	4.829	5	1	1	1	297	0	32.7	5.2	3.21	1
P0A7F6	S-adenosylmethionine decarboxylase proenzyme	Escherichia coli (strain K12)	speD	4.756	8	1	1	1	264	0	30.4	5.39	3.35	1	0.837
P0ADV5	Uncharacterized protein YhbW	Escherichia coli (strain K12)	yhbW	4.737	7	1	1	1	335	0	37.1	6.47	2.91	1
P22634	Glutamate racemase	Escherichia coli (strain K12)	murI	4.699	5	1	1	1	285	0	31	5.36	2.05	1
P0AG93	Protein translocase subunit SecF	Escherichia coli (strain K12)	secF	4.651	4	1	1	1	323	0	35.4	5.85	1.84	1	1.201
P15067	Glycogen debranching enzyme	Escherichia coli (strain K12)	glgX	4.627	3	1	1	1	657	0	73.5	6.06	2.58	1	0.269
P08506	D-alanyl-D-alanine carboxypeptidase DacC	Escherichia coli (strain K12)	dacC	4.582	5	1	2	1	400	0	43.6	8.03	0	1
P0ABZ4	3-deoxy-D-manno-octulosonate 8-phosphate phosphatase KdsC	Escherichia coli (strain K12)	kdsC	4.532	5	1	2	1	188	0	20	5.11	1.65	1	0.478
P75867	Putative Lon protease homolog	Escherichia coli (strain K12)	ycbZ	4.406	2	1	1	1	586	0	65.8	4.78	2.2	1	0.534
P75823	Low specificity L-threonine aldolase	Escherichia coli (strain K12)	ltaE	4.399	4	1	2	1	333	0	36.5	6.19	4.66	1	0.777
P0AD57	Octaprenyl-diphosphate synthase	Escherichia coli (strain K12)	ispB	4.391	4	1	2	1	323	0	35.2	4.81	2.24	1	0.583
P27431	50S ribosomal protein L16 arginine hydroxylase	Escherichia coli (strain K12)	ycfD	4.391	3	1	1	1	373	0	42.6	4.83	2.61	1	0.395
P0AAF6	Arginine transport ATP-binding protein ArtP	Escherichia coli (strain K12)	artP	4.373	8	1	1	1	242	0	27	6.64	2.75	1
P0AFA7	Na(+)/H(+) antiporter NhaB	Escherichia coli (strain K12)	nhaB	4.372	2	1	1	1	513	0	56.7	6.38	2.52	1	1.171
P0AFQ7	Uncharacterized deoxyribonuclease YcfH	Escherichia coli (strain K12)	ycfH	4.305	6	1	1	1	265	0	29.8	5.41	2.59	1
P39356	Uncharacterized transcriptional regulator YjhU	Escherichia coli (strain K12)	yjhU	4.265	5	1	1	1	328	0	36.1	6.8	2.24	1
P37631	Uncharacterized protein YhiN	Escherichia coli (strain K12)	yhiN	4.255	3	1	1	1	400	0	43.7	6.24	0	1	0.411
P02358	30S ribosomal protein S6	Escherichia coli (strain K12)	rpsF	4.23	8	1	1	1	135	0	15.7	5	1.85	1	3.167
P0AGG0	Thiamine-monophosphate kinase	Escherichia coli (strain K12)	thiL	4.214	4	1	1	1	325	0	35	4.72	2.24	1	0.553
P0ADP9	Protein YihD	Escherichia coli (strain K12)	yihD	4.162	24	1	1	1	89	0	10.3	5.26	0	1	0.851
P0AEN8	L-fucose mutarotase	Escherichia coli (strain K12)	fucU	4.161	9	1	1	1	140	0	15.5	5.86	2.15	1	0.457
P69411	Outer membrane lipoprotein RcsF	Escherichia coli (strain K12)	rcsF	4.082	10	1	1	1	134	0	14.2	9.13	2.72	1
P06986	Histidinol-phosphate aminotransferase	Escherichia coli (strain K12)	hisC	4.067	8	1	2	1	356	0	39.3	5.08	6.31	1
P0AGG2	Acyl-CoA thioesterase 2	Escherichia coli (strain K12)	tesB	4.059	3	1	2	1	286	0	31.9	6.67	1.69	1	0.603
P0AFL3	Peptidyl-prolyl cis-trans isomerase A	Escherichia coli (strain K12)	ppiA	4.025	9	2	3	1	190	0	20.4	8.85	0	2
Q47622	Peptide transport periplasmic protein SapA	Escherichia coli (strain K12)	sapA	4.014	5	1	1	1	547	0	61.5	7.33	2.25	1
P0AAN3	Hydrogenase isoenzymes nickel incorporation protein HypB	Escherichia coli (strain K12)	hypB	4.011	4	1	1	1	290	0	31.5	5.66	2.51	1	0.01
P0A7Y8	Ribonuclease P protein component	Escherichia coli (strain K12)	rnpA	4	13	1	2	1	119	0	13.8	11.81	4.4	1	0.595
P0AFC3	NADH-quinone oxidoreductase subunit A	Escherichia coli (strain K12)	nuoA	3.977	7	1	2	1	147	0	16.4	9.83	1.72	1	1.029
P0ACU7	HTH-type transcriptional regulator YjdC	Escherichia coli (strain K12)	yjdC	3.937	5	1	1	1	191	0	21.9	5.08	2.41	1	0.01
P0A840	5'/3'-nucleotidase SurE	Escherichia coli (strain K12)	surE	3.91	6	1	1	1	253	0	26.9	5.77	0	1	0.498
P0AFY8	Negative modulator of initiation of replication	Escherichia coli (strain K12)	seqA	3.906	7	1	1	1	181	0	20.3	8.7	0	1
P0AGL2	Putative reactive intermediate deaminase TdcF	Escherichia coli (strain K12)	tdcF	3.881	9	1	1	1	129	0	14	5.21	2.3	1	0.254
P0A879	Tryptophan synthase beta chain	Escherichia coli (strain K12)	trpB	3.869	7	1	1	1	397	0	43	6.09	2.38	1
P0C0R7	Ribosomal RNA large subunit methyltransferase E	Escherichia coli (strain K12)	rlmE	3.866	6	1	1	1	209	0	23.3	9.41	1.92	1	0.628
P60757	ATP phosphoribosyltransferase	Escherichia coli (strain K12)	hisG	3.858	5	1	2	1	299	0	33.3	5.63	3.85	1	0.452
P37745	dTDP-4-dehydrorhamnose 3,5-epimerase	Escherichia coli (strain K12)	rfbC	3.782	5	1	2	1	185	0	21.3	5.78	3.98	1	0.756
P0AG27	Uncharacterized protein YibN	Escherichia coli (strain K12)	yibN	3.767	7	1	1	1	143	0	15.6	9.33	2.27	1	0.329
P23908	Acetylornithine deacetylase	Escherichia coli (strain K12)	argE	3.681	3	1	1	1	383	0	42.3	5.9	0	1
P61887	Glucose-1-phosphate thymidylyltransferase 2	Escherichia coli (strain K12)	rmlA2	3.68	4	1	1	1	293	0	32.7	5.43	2.62	1	0.991
P17888	Primosomal protein N'	Escherichia coli (strain K12)	priA	3.665	2	1	1	1	732	0	81.6	8.84	0	1
P37692	ADP-heptose--LPS heptosyltransferase 2	Escherichia coli (strain K12)	rfaF	3.646	4	1	1	1	348	0	39	7.55	3.07	1	0.366
P33607	NADH-quinone oxidoreductase subunit L	Escherichia coli (strain K12)	nuoL	3.641	2	1	1	1	613	0	66.4	8.24	1.8	1	1.838
P0AAC8	Iron-binding protein IscA	Escherichia coli (strain K12)	iscA	3.636	13	1	1	1	107	0	11.5	4.88	1.95	1	0.838
P75874	Uncharacterized protein YccU	Escherichia coli (strain K12)	yccU	3.621	11	1	1	1	137	0	14.7	7.34	2.05	1	0.01
P33219	Protein YebF	Escherichia coli (strain K12)	yebF	3.586	12	1	1	1	118	0	13	8.62	2.03	1	1.598
P0ACK2	Putative aga operon transcriptional repressor	Escherichia coli (strain K12)	agaR	3.581	4	1	2	1	269	0	29.6	5.54	0	1
P0AED7	Succinyl-diaminopimelate desuccinylase	Escherichia coli (strain K12)	dapE	3.551	3	1	2	1	375	0	41.2	5.52	2.04	1	1.546
P27434	Cytoskeleton protein RodZ	Escherichia coli (strain K12)	rodZ	3.539	4	1	1	1	337	0	36.2	5.8	2.99	1	0.403
P0A7J0	3,4-dihydroxy-2-butanone 4-phosphate synthase	Escherichia coli (strain K12)	ribB	3.526	4	1	2	1	217	0	23.3	5.01	4.71	1	1.059
P25535	2-octaprenylphenol hydroxylase	Escherichia coli (strain K12)	ubiI	3.5	3	1	1	1	400	0	44.2	7.27	1.6	1	1.145
P21156	Sulfate adenylyltransferase subunit 2	Escherichia coli (strain K12)	cysD	3.468	4	1	1	1	302	0	35.2	8.02	0	1	0.294
CON_P02769	Serum albumin	Bos taurus	ALB	3.455	2	1	1	1	607	0	69.2	6.18	2.18	1
P0ADP0	Flavin mononucleotide phosphatase YigB	Escherichia coli (strain K12)	yigB	3.403	9	1	1	1	238	0	27.1	6.44	0	1
P0A8A4	Phosphoenolpyruvate synthase regulatory protein	Escherichia coli (strain K12)	ppsR	3.379	4	1	1	1	277	0	31.2	6.43	2.14	1	0.225
P0AAS7	Uncharacterized protein YbcJ	Escherichia coli (strain K12)	ybcJ	3.346	11	1	1	1	70	0	7.4	8.03	1.71	1	0.556
P39353	Uncharacterized oxidoreductase YjhC	Escherichia coli (strain K12)	yjhC	3.339	3	1	1	1	372	0	41.4	6.57	2.04	1	0.646
P0C0S1	Small-conductance mechanosensitive channel	Escherichia coli (strain K12)	mscS	3.333	4	1	1	1	286	0	30.9	8.34	0	1	0.512
Q46871	NADPH-dependent ferric-chelate reductase	Escherichia coli (strain K12)	yqjH	3.312	6	1	1	1	254	0	28.9	5.83	0	1
P68567	Ribosomal RNA small subunit methyltransferase J	Escherichia coli (strain K12)	rsmJ	3.309	6	1	1	1	250	0	26.9	7.12	1.8	1
P04982	D-ribose pyranase	Escherichia coli (strain K12)	rbsD	3.303	10	1	1	1	139	0	15.3	6.39	2.69	1
P77808	NMN amidohydrolase-like protein YfaY	Escherichia coli (strain K12)	yfaY	3.298	4	1	1	1	400	0	44.2	5.68	2.16	1	0.01
P63177	23S rRNA (guanosine-2'-O-)-methyltransferase RlmB	Escherichia coli (strain K12)	rlmB	3.29	4	1	2	1	243	0	26.5	6.64	1.72	1	1.054
P31475	Uncharacterized HTH-type transcriptional regulator YieP	Escherichia coli (strain K12)	yieP	3.272	5	1	2	1	230	0	26.1	6.15	0	1
P0AG14	Probable protease SohB	Escherichia coli (strain K12)	sohB	3.255	6	1	1	1	349	0	39.3	9.23	0	1
P0AF03	Molybdopterin adenylyltransferase	Escherichia coli (strain K12)	mog	3.238	5	1	1	1	195	0	21.2	5.02	0	1	0.482
P75959	N-acetyl-D-glucosamine kinase	Escherichia coli (strain K12)	nagK	3.114	7	1	1	1	303	0	33	5.5	2.09	1	0.164
P77455	Bifunctional protein PaaZ	Escherichia coli (strain K12)	paaZ	3.08	1	1	4	1	681	0	73	6.46	8.75	1	0.831
P0A877	Tryptophan synthase alpha chain	Escherichia coli (strain K12)	trpA	3.08	3	1	1	1	268	0	28.7	5.48	0	1	0.496
P24205	Lipid A biosynthesis (KDO)2-(lauroyl)-lipid IVA acyltransferase	Escherichia coli (strain K12)	msbB	3.066	3	1	1	1	323	0	37.4	9.58	0	1	0.01
P0A8Z3	Acyl-CoA thioester hydrolase YbgC	Escherichia coli (strain K12)	ybgC	3.014	17	1	1	1	134	0	15.6	7.5	0	1
P0ADQ2	Uncharacterized protein YiiD	Escherichia coli (strain K12)	yiiD	3.003	3	1	1	1	329	0	37.1	6.35	0	1	0.466
P18335	Acetylornithine/succinyldiaminopimelate aminotransferase	Escherichia coli (strain K12)	argD	2.978	5	1	1	1	406	0	43.7	6.23	0	1
P15877	Quinoprotein glucose dehydrogenase	Escherichia coli (strain K12)	gcd	2.924	1	1	1	1	796	0	86.7	5.62	0	1
P64463	Putative selenoprotein YdfZ	Escherichia coli (strain K12)	ydfZ	2.916	12	1	1	1	67	0	7.3	8.21	1.72	1	0.233
P0A744	Peptide methionine sulfoxide reductase MsrA	Escherichia coli (strain K12)	msrA	2.906	7	1	1	1	212	0	23.3	5.19	0	1	0.01
P75824	NADH oxidoreductase hcr	Escherichia coli (strain K12)	hcr	2.886	3	1	1	1	322	0	35.7	5.73	0	1	0.01
P12295	Uracil-DNA glycosylase	Escherichia coli (strain K12)	ung	2.882	5	1	1	1	229	0	25.7	7.2	0	1	0.93
P0A8B5	Nucleoid-associated protein YbaB	Escherichia coli (strain K12)	ybaB	2.877	7	1	2	1	109	0	12	5.07	1.72	1	0.716
P32684	Ribosomal large subunit pseudouridine synthase F	Escherichia coli (strain K12)	rluF	2.833	3	1	1	1	290	0	32.5	9.67	0	1	0.928
P0AFE8	NADH-quinone oxidoreductase subunit M	Escherichia coli (strain K12)	nuoM	2.822	2	1	1	1	509	0	56.5	8.48	1.82	1	1.523
CON_P00761	Trypsin	Sus scrofa PE	1 SV	2.807	3	1	2	1	231	0	24.4	7.18	2.32	1	1.504
P0AFM4	Phosphate starvation-inducible protein PsiF	Escherichia coli (strain K12)	psiF	2.804	8	1	1	1	106	0	11.7	9.73	0	1	0.01
P77615	Uncharacterized HTH-type transcriptional regulator YcjW	Escherichia coli (strain K12)	ycjW	2.802	5	1	1	1	332	0	36.1	6.13	0	1
P0ABE2	Protein BolA	Escherichia coli (strain K12)	bolA	2.783	27	1	1	1	105	0	12	6.68	0	1	0.01
P0ABG7	Rod shape-determining protein RodA	Escherichia coli (strain K12)	mrdB	2.778	2	1	1	1	370	0	40.4	9.29	1.92	1	1.53
P76290	tRNA (cmo5U34)-methyltransferase	Escherichia coli (strain K12)	cmoA	2.753	9	1	1	1	247	0	27.8	5.6	0	1
P04951	3-deoxy-manno-octulosonate cytidylyltransferase	Escherichia coli (strain K12)	kdsB	2.718	4	1	1	1	248	0	27.6	5.27	0	1	0.524
P26218	Cryptic outer membrane porin BglH	Escherichia coli (strain K12)	bglH	2.698	1	1	8	1	538	0	60.6	5.38	0	1	100
P0AAC6	Modulator of FtsH protease YccA	Escherichia coli (strain K12)	yccA	2.697	4	1	2	1	219	0	23.3	8.82	0	1	100
P0AFR4	Uncharacterized protein YciO	Escherichia coli (strain K12)	yciO	2.692	4	1	1	1	206	0	23.2	6.35	0	1	0.01
P33643	Ribosomal large subunit pseudouridine synthase D	Escherichia coli (strain K12)	rluD	2.685	5	1	2	1	326	0	37.1	6.81	0	1
P0A9Z1	Nitrogen regulatory protein P-II 1	Escherichia coli (strain K12)	glnB	2.68	7	1	1	1	112	0	12.4	5.34	0	1	0.516
P63386	Probable phospholipid import ATP-binding protein MlaF	Escherichia coli (strain K12)	mlaF	2.609	3	1	1	1	269	0	29.1	6.64	1.85	1	1.74
P76161	Antitermination protein Q homolog from lambdoid prophage Qin	Escherichia coli (strain K12)	quuQ	2.592	3	1	1	1	250	0	27.9	8.95	0	1	1.32
P37590	Signal transduction protein PmrD	Escherichia coli (strain K12)	pmrD	2.584	16	1	1	1	88	0	9.9	8.35	0	1	1.728
P0AFE0	NADH-quinone oxidoreductase subunit J	Escherichia coli (strain K12)	nuoJ	2.577	4	1	2	1	184	0	19.9	5.77	1.79	1	0.932
P42596	Ribosomal RNA large subunit methyltransferase G	Escherichia coli (strain K12)	rlmG	2.573	2	1	1	1	378	0	42.3	6.8	0	1	1.305
P33644	Laccase domain protein YfiH	Escherichia coli (strain K12)	yfiH	2.544	4	1	1	1	243	0	26.3	6.67	0	1
P0ABJ6	Cytochrome bo(3) ubiquinol oxidase subunit 4	Escherichia coli (strain K12)	cyoD	2.534	15	1	2	1	109	0	12	7.12	0	1	1.169
P0AFD6	NADH-quinone oxidoreductase subunit I	Escherichia coli (strain K12)	nuoI	2.522	4	1	1	1	180	0	20.5	5.48	0	1
P12994	UPF0098 protein YbhB	Escherichia coli (strain K12)	ybhB	2.464	9	1	1	1	158	0	17.1	5.66	0	1	0.432
P0ADX1	Protein YhfA	Escherichia coli (strain K12)	yhfA	2.429	4	1	2	1	134	0	14.5	5.81	0	1	0.438
P76091	Uncharacterized protein YnbB	Escherichia coli (strain K12)	ynbB	2.399	3	1	2	1	298	0	33	9.04	0	1
P0A8T1	Ribosomal protein L11 methyltransferase	Escherichia coli (strain K12)	prmA	2.375	7	1	1	1	293	0	31.9	4.48	0	1
P0A8Y3	Alpha-D-glucose-1-phosphate phosphatase YihX	Escherichia coli (strain K12)	yihX	2.368	5	1	1	1	199	0	22.7	5.39	0	1	0.582
P16869	FhuE receptor	Escherichia coli (strain K12)	fhuE	2.368	5	1	1	1	729	0	81.2	4.93	0	1	0.17
P04968	L-threonine dehydratase biosynthetic IlvA	Escherichia coli (strain K12)	ilvA	2.324	2	1	1	1	514	0	56.2	5.88	0	1
P06136	Cell division protein FtsQ	Escherichia coli (strain K12)	ftsQ	2.317	4	1	1	1	276	0	31.4	6.83	0	1
P45568	1-deoxy-D-xylulose 5-phosphate reductoisomerase	Escherichia coli (strain K12)	dxr	2.295	2	1	1	1	398	0	43.4	6.01	0	1
P0AD37	Uncharacterized protein YfeC	Escherichia coli (strain K12)	yfeC	2.285	7	1	1	1	114	0	12.7	9.45	0	1
P0ACL7	Putative L-lactate dehydrogenase operon regulatory protein	Escherichia coli (strain K12)	lldR	2.282	3	1	1	1	258	0	29.1	6.92	0	1	0.01
P39400	Putative L-galactonate oxidoreductase	Escherichia coli (strain K12)	yjjN	2.256	3	1	1	1	340	0	36.4	6.44	1.76	1	2.229
Q46908	Putative electron transfer flavoprotein subunit YgcR	Escherichia coli (strain K12)	ygcR	2.247	3	1	1	1	259	0	28.7	6.9	0	1	1.297
P0AGI1	Ribose transport system permease protein RbsC	Escherichia coli (strain K12)	rbsC	2.242	4	1	1	1	321	0	33.4	9.8	0	1
P39453	Sensor protein TorS	Escherichia coli (strain K12)	torS	2.196	2	1	1	1	914	0	101	5.57	0	1
P76291	tRNA (mo5U34)-methyltransferase	Escherichia coli (strain K12)	cmoB	2.186	4	1	1	1	323	0	37	6.61	1.97	1	0.201
P0ABA0	ATP synthase subunit b	Escherichia coli (strain K12)	atpF	2.182	6	1	1	1	156	0	17.3	6.24	0	1
P31064	UPF0394 inner membrane protein YedE	Escherichia coli (strain K12)	yedE	2.182	2	1	1	1	401	0	44.4	10.04	0	1	1.093
P37313	Dipeptide transport ATP-binding protein DppF	Escherichia coli (strain K12)	dppF	2.178	4	1	1	1	334	0	37.5	8.85	0	1
P17994	Uncharacterized protein YfaA	Escherichia coli (strain K12)	yfaA	2.177	2	1	1	1	562	0	62.6	5.54	1.7	1	100
P0AF50	Uncharacterized protein YjbR	Escherichia coli (strain K12)	yjbR	2.139	8	1	1	1	118	0	13.5	6.52	0	1	0.457
P0AFF2	Nucleoside permease NupC	Escherichia coli (strain K12)	nupC	2.136	4	1	1	1	400	0	43.4	8.48	0	1
P77775	Epimerase family protein YfcH	Escherichia coli (strain K12)	yfcH	2.094	4	1	1	1	297	0	32.7	7.25	1.66	1
P0AEC5	Signal transduction histidine-protein kinase BarA	Escherichia coli (strain K12)	barA	2.056	1	1	1	1	918	0	102.4	5.64	0	1
P11868	Propionate kinase	Escherichia coli (strain K12)	tdcD	2.056	6	1	1	1	402	0	43.4	5.9	0	1
P25397	Tellurite methyltransferase	Escherichia coli (strain K12)	tehB	2.05	3	1	1	1	197	0	22.5	7.33	0	1	0.498
P00895	Anthranilate synthase component 1	Escherichia coli (strain K12)	trpE	2.044	4	1	1	1	520	0	57.5	5.52	2.41	1	0.854
P0A7L3	50S ribosomal protein L20	Escherichia coli (strain K12)	rplT	2.038	5	1	4	1	118	0	13.5	11.47	3.41	1	0.934
P77398	Bifunctional polymyxin resistance protein ArnA	Escherichia coli (strain K12)	arnA	1.972	1	1	1	1	660	0	74.2	6.87	0	1	0.546
P40191	Pyridoxine kinase	Escherichia coli (strain K12)	pdxK	1.965	3	1	2	1	283	0	30.8	5.34	0	1	0.938
P64483	Uncharacterized protein YeaK	Escherichia coli (strain K12)	yeaK	1.965	5	1	1	1	167	0	17.8	7.02	0	1
P77802	Uncharacterized protein YagX	Escherichia coli (strain K12)	yagX	1.953	1	1	1	1	841	0	91.2	6.89	2.33	1	1.203
P0A6G3	Nicotinamide-nucleotide amidohydrolase PncC	Escherichia coli (strain K12)	pncC	1.909	6	1	1	1	165	0	17.6	5.12	0	1	1.202
P0A9U6	HTH-type transcriptional regulator PuuR	Escherichia coli (strain K12)	puuR	1.905	10	1	3	1	185	0	20.1	5.5	0	1	1.111
P45767	Putative amino-acid ABC transporter permease protein YhdX	Escherichia coli (strain K12)	yhdX	1.895	2	1	1	1	393	0	43.2	10.43	0	1	0.882
P24178	Protein YffB	Escherichia coli (strain K12)	yffB	1.889	6	1	3	1	118	0	13.6	6.55	1.99	1	0.666
P21865	Sensor protein KdpD	Escherichia coli (strain K12)	kdpD	1.877	1	1	1	1	894	0	98.7	6.58	0	1	0.524
P33015	UPF0394 inner membrane protein YeeE	Escherichia coli (strain K12)	yeeE	1.87	3	1	1	1	352	0	38.1	10.13	0	1	1.799
P0AEB7	RutC family protein YoaB	Escherichia coli (strain K12)	yoaB	1.854	10	1	1	1	114	0	12.5	5.16	0	1
P00803	Signal peptidase I	Escherichia coli (strain K12)	lepB	1.85	3	1	1	1	324	0	35.9	7.33	0	1
P0AB01	Uncharacterized protein YcbC	Escherichia coli (strain K12)	ycbC	1.838	2	1	1	1	259	0	28.6	9.23	0	1	1.08
P0A7X3	30S ribosomal protein S9	Escherichia coli (strain K12)	rpsI	1.818	8	1	1	1	130	0	14.8	10.95	0	1
P10346	Glutamine transport ATP-binding protein GlnQ	Escherichia coli (strain K12)	glnQ	1.814	3	1	1	1	240	0	26.7	6.54	0	1	0.399
Q47083	HTH-type transcriptional regulator cbl	Escherichia coli (strain K12)	cbl	1.812	2	1	1	1	316	0	35.8	5.45	0	1
P45800	Putative membrane protein IgaA homolog	Escherichia coli (strain K12)	yrfF	1.812	1	1	1	1	711	0	79.4	6.09	0	1	0.302
P21189	DNA polymerase II	Escherichia coli (strain K12)	polB	1.802	1	1	1	1	783	0	90	6.86	0	1	1.062
P32705	Cation/acetate symporter ActP	Escherichia coli (strain K12)	actP	1.796	1	1	1	1	549	0	59.2	9.41	0	1	0.41
P0AEE5	D-galactose-binding periplasmic protein	Escherichia coli (strain K12)	mglB	1.785	2	1	1	1	332	0	35.7	6.02	0	1	0.652
P77171	Uncharacterized HTH-type transcriptional regulator YdcI	Escherichia coli (strain K12)	ydcI	1.779	7	1	1	1	307	0	33.4	7.97	0	1
P77444	Cysteine desulfurase	Escherichia coli (strain K12)	sufS	1.761	1	1	1	1	406	0	44.4	6.34	1.72	1	0.622
P76234	Uncharacterized protein YeaE	Escherichia coli (strain K12)	yeaE	1.714	2	1	1	1	284	0	31	6.05	0	1
P0AAH4	Peptide transport system ATP-binding protein SapD	Escherichia coli (strain K12)	sapD	1.709	2	1	1	1	330	0	37.6	9	0	1	1.11
P27125	L-rhamnose-proton symporter	Escherichia coli (strain K12)	rhaT	1.691	2	1	1	1	344	0	37.3	9.5	1.62	1	0.01
P05804	Beta-glucuronidase	Escherichia coli (strain K12)	uidA	1.687	4	1	1	1	603	0	68.4	5.45	0	1
P76569	Uncharacterized protein YfgD	Escherichia coli (strain K12)	yfgD	1.672	5	1	1	1	119	0	13.4	6.14	0	1	0.782
P75682	Probable 2-keto-3-deoxy-galactonate aldolase YagE	Escherichia coli (strain K12)	yagE	1.67	3	1	1	1	302	0	32.5	6.44	0	1	0.577
P52129	mRNA endoribonuclease LS	Escherichia coli (strain K12)	rnlA	1.661	2	1	1	1	357	0	40	6.86	0	1	2.33
P31441	Adenine deaminase	Escherichia coli (strain K12)	ade	1.658	2	1	1	1	588	0	63.7	5.44	0	1
P06710	DNA polymerase III subunit tau	Escherichia coli (strain K12)	dnaX	1.652	1	1	1	1	643	0	71.1	6.84	0	1
P0AG48	50S ribosomal protein L21	Escherichia coli (strain K12)	rplU	1.651	8	1	1	1	103	0	11.6	9.85	0	1
P23256	Protein MalY	Escherichia coli (strain K12)	malY	1.636	2	1	1	1	390	0	43.6	5.45	0	1	0.01
Q46814	Probable hypoxanthine oxidase XdhD	Escherichia coli (strain K12)	xdhD	1.626	1	1	1	1	956	0	103.5	5.81	1.6	1	2.169
P27296	Probable ATP-dependent helicase DinG	Escherichia coli (strain K12)	dinG	1.624	1	1	1	1	716	0	81.4	7.71	0	1
P33224	Putative acyl-CoA dehydrogenase AidB	Escherichia coli (strain K12)	aidB	1.603	3	1	1	1	541	0	60.6	7.83	0	1	0.07
P0ABN1	Diacylglycerol kinase	Escherichia coli (strain K12)	dgkA	1.602	8	1	1	1	122	0	13.2	6.52	0	1
P08394	RecBCD enzyme subunit RecB	Escherichia coli (strain K12)	recB	1.596	1	1	1	1	1180	0	133.9	5.29	0	1	2.012
P60955	Prolipoprotein diacylglyceryl transferase	Escherichia coli (strain K12)	lgt	1.579	5	1	1	1	291	0	33.1	9.52	0	1
P0A8U6	Met repressor	Escherichia coli (strain K12)	metJ	1.57	6	1	1	1	105	0	12.1	5.54	0	1	0.792
P0A962	L-asparaginase 1	Escherichia coli (strain K12)	ansA	1.565	4	1	1	1	338	0	37.1	5.86	0	1
P0CB39	Phosphoethanolamine transferase EptC	Escherichia coli (strain K12)	eptC	1.564	1	1	1	1	577	0	66.6	7.39	0	1	0.89
P07017	Methyl-accepting chemotaxis protein II	Escherichia coli (strain K12)	tar	1.564	1	1	3	1	553	0	59.9	5.57	5.73	1	0.879
P0A9F1	Transcriptional regulator MntR	Escherichia coli (strain K12)	mntR	1.56	4	1	1	1	155	0	17.6	6.81	0	1	1.147
P27838	Protein CyaY	Escherichia coli (strain K12)	cyaY	1.521	8	1	2	1	106	0	12.2	4.41	0	1	0.984
P0ADC1	LPS-assembly lipoprotein LptE	Escherichia coli (strain K12)	lptE	1.519	3	1	2	1	193	0	21.3	8.68	0	1	1.268
P24202	Mrr restriction system protein	Escherichia coli (strain K12)	mrr	1.51	2	1	1	1	304	0	33.5	6.02	0	1	0.01
P30745	Cyclic pyranopterin monophosphate synthase	Escherichia coli (strain K12)	moaA	1.508	3	1	1	1	329	0	37.3	7.99	0	1	0.719
P08395	Protease 4	Escherichia coli (strain K12)	sppA	1.503	1	1	1	1	618	0	67.2	6.04	0	1
P65556	Uncharacterized Nudix hydrolase YfcD	Escherichia coli (strain K12)	yfcD	1.49	14	1	1	1	180	0	20.4	4.72	0	1	0.633
P0AB43	Protein YcgL	Escherichia coli (strain K12)	ycgL	1.483	8	1	1	1	97	0	11.2	8.09	0	1	1.241
P07074	Probable mobile endonuclease C	Enterobacteria phage T4 OX	10665 GN	1.476	4	1	3	1	210	0	24	9.82	1.67	1	1.188
P0AEZ1	5,10-methylenetetrahydrofolate reductase	Escherichia coli (strain K12)	metF	1.474	2	1	1	1	296	0	33.1	6.44	0	1	1.069
P36655	Thiol:disulfide interchange protein DsbD	Escherichia coli (strain K12)	dsbD	1.462	1	1	1	1	565	0	61.8	7.2	0	1
P76520	Protein YfdX	Escherichia coli (strain K12)	yfdX	1.457	8	1	1	1	211	0	23	5.49	0	1	100
P04537	Recombination protein uvsY	Enterobacteria phage T4 OX	10665 GN	1.419	4	1	1	1	137	0	15.8	8.06	0	1	0.01
P32166	1,4-dihydroxy-2-naphthoate octaprenyltransferase	Escherichia coli (strain K12)	menA	1.419	2	1	1	1	308	0	33.6	8.98	0	1	1.61
P33030	Uncharacterized protein YeiR	Escherichia coli (strain K12)	yeiR	1.402	2	1	1	1	328	0	36.1	6.47	0	1	0.748
P33916	Uncharacterized ABC transporter ATP-binding protein YejF	Escherichia coli (strain K12)	yejF	1.393	5	1	1	1	529	0	58.7	9.01	0	1	0.559
P39257	Uncharacterized 31.7 kDa protein in nrdC-mobD intergenic region	Enterobacteria phage T4 OX	10665 GN	1.38	3	1	1	1	275	0	31.7	9.11	0	1
P0C018	50S ribosomal protein L18	Escherichia coli (strain K12)	rplR	1.348	6	1	1	1	117	0	12.8	10.42	1.61	1	2.278
P17854	Phosphoadenosine phosphosulfate reductase	Escherichia coli (strain K12)	cysH	1.348	2	1	2	1	244	0	28	5.71	0	1	0.6
P0AGC3	Soluble lytic murein transglycosylase	Escherichia coli (strain K12)	slt	1.348	1	1	1	1	645	0	73.3	8.78	0	1	0.299
P0A7K2	50S ribosomal protein L7/L12	Escherichia coli (strain K12)	rplL	1.342	9	1	1	1	121	0	12.3	4.65	1.66	1	100
P07649	tRNA pseudouridine synthase A	Escherichia coli (strain K12)	truA	1.332	5	1	1	1	270	0	30.4	8.53	0	1	1.871
P64614	Uncharacterized protein YhcN	Escherichia coli (strain K12)	yhcN	1.329	18	1	1	1	87	0	9.2	6	0	1	0.01
P67662	HTH-type transcriptional activator AaeR	Escherichia coli (strain K12)	aaeR	1.325	4	1	1	1	309	0	34.5	8.22	0	1	0.01
Q46820	Uncharacterized protein YgfT	Escherichia coli (strain K12)	ygfT	1.318	1	1	1	1	639	0	69	6.37	0	1	0.01
P68206	UPF0337 protein YjbJ	Escherichia coli (strain K12)	yjbJ	1.312	17	1	1	1	69	0	8.3	5.55	0	1	2.209
P21418	Uncharacterized protein YdfC	Escherichia coli (strain K12)	ydfC	1.312	11	1	1	1	72	0	8.3	5.11	0	1	0.84
P0AG82	Phosphate-binding protein PstS	Escherichia coli (strain K12)	pstS	1.302	2	1	1	1	346	0	37	8.47	0	1	3.418
P0ADZ0	50S ribosomal protein L23	Escherichia coli (strain K12)	rplW	1.301	7	1	1	1	100	0	11.2	9.94	0	1	1.876
P26612	Cytoplasmic alpha-amylase	Escherichia coli (strain K12)	amyA	1.294	2	1	1	1	495	0	56.6	4.65	0	1	0.697
P31802	Nitrate/nitrite response regulator protein NarP	Escherichia coli (strain K12)	narP	1.288	3	1	2	1	215	0	23.6	4.97	1.6	1	0.392
P77172	Cyclic di-GMP phosphodiesterase YfgF	Escherichia coli (strain K12)	yfgF	1.285	1	1	1	1	747	0	85.6	8.73	0	1	1.09
P42616	Protein YqjC	Escherichia coli (strain K12)	yqjC	1.284	5	1	1	1	122	0	13.9	8.7	0	1	0.359
P08245	Uncharacterized protein YciH	Escherichia coli (strain K12)	yciH	1.283	6	1	2	1	108	0	11.4	9.29	0	1	1.07
Q46811	Uncharacterized protein YgfK	Escherichia coli (strain K12)	ygfK	1.274	1	1	1	1	1032	0	115.5	5.91	0	1	0.74
P0A9L5	Peptidyl-prolyl cis-trans isomerase C	Escherichia coli (strain K12)	ppiC	1.274	10	1	2	1	93	0	10.2	9.14	0	1	1.046
P69451	Long-chain-fatty-acid--CoA ligase	Escherichia coli (strain K12)	fadD	1.264	2	1	1	1	561	0	62.3	6.68	0	1	1.215
P23482	Hydrogenase-4 component B	Escherichia coli (strain K12)	hyfB	1.259	1	1	1	1	672	0	72.5	8.88	0	1	2.17
P37047	Carbohydrate diacid regulator	Escherichia coli (strain K12)	cdaR	1.25	2	1	2	1	385	0	43.7	6.76	0	1	0.948
P45475	Uncharacterized protein YhbV	Escherichia coli (strain K12)	yhbV	1.249	3	1	2	1	292	0	32.5	5.25	0	1
P77596	Uncharacterized protein YagF	Escherichia coli (strain K12)	yagF	1.247	1	1	2	1	655	0	69.4	6.42	0	1	0.592
P75830	Macrolide export protein MacA	Escherichia coli (strain K12)	macA	1.229	2	1	1	1	371	0	40.6	8.98	0	1	2.652
P27836	UDP-N-acetyl-D-mannosaminuronic acid transferase	Escherichia coli (strain K12)	wecG	1.211	5	1	1	1	246	0	27.9	9.55	0	1
P0A9V5	Uncharacterized HTH-type transcriptional regulator YiaG	Escherichia coli (strain K12)	yiaG	1.207	6	1	1	1	96	0	11	8.16	0	1	1.357
P0AF63	HTH-type transcriptional repressor NsrR	Escherichia coli (strain K12)	nsrR	1.191	18	1	1	1	141	0	15.6	7.87	0	1	0.254
P0AF06	Motility protein B	Escherichia coli (strain K12)	motB	1.181	4	1	1	1	308	0	34.2	9.01	0	1	1.642
P0AEL0	Formate dehydrogenase, cytochrome b556(fdo) subunit	Escherichia coli (strain K12)	fdoI	1.176	3	1	1	1	211	0	24.6	10.2	0	1	1.856
P76245	Probable diguanylate cyclase YeaP	Escherichia coli (strain K12)	yeaP	1.169	4	1	1	1	341	0	38.5	5.2	0	1
CON_Q88434	RNA-directed RNA polymerase L	Simian virus 5 (strain W3)	L	1.163	0	1	2	1	2255	0	255.8	6.62	0	1	1.531
P0AFZ3	Stringent starvation protein B	Escherichia coli (strain K12)	sspB	1.161	4	1	2	1	165	0	18.3	4.55	0	1	0.56
P77607	Uncharacterized protein YagL	Escherichia coli (strain K12)	yagL	1.161	12	1	1	1	232	0	27.3	9.33	0	1	0.175
P77744	HTH-type transcriptional regulator AbgR	Escherichia coli (strain K12)	abgR	1.157	3	1	1	1	302	0	34	7.81	0	1
P0AEW4	3',5'-cyclic adenosine monophosphate phosphodiesterase CpdA	Escherichia coli (strain K12)	cpdA	1.151	3	1	1	1	275	0	30.9	5.95	0	1	0.267
P0ADA3	Murein hydrolase activator NlpD	Escherichia coli (strain K12)	nlpD	1.147	5	1	1	1	379	0	40.1	9.51	0	1
P76117	Uncharacterized GST-like protein YncG	Escherichia coli (strain K12)	yncG	1.134	3	1	1	1	205	0	23.3	4.83	0	1	0.01
P37056	Probable endopeptidase YaeF	Escherichia coli (strain K12)	yaeF	1.133	2	1	2	1	274	0	29.9	8.31	0	1	1.317
CON_P00330	Alcohol dehydrogenase 1	Saccharomyces cerevisiae	ADH1	1.131	2	1	1	1	348	0	36.8	6.74	0	1	0.075
P0AA97	Uncharacterized protein YaeQ	Escherichia coli (strain K12)	yaeQ	1.13	10	1	1	1	181	0	20.9	5.11	0	1	0.245
P0ADJ3	Uncharacterized protein YhjR	Escherichia coli (strain K12)	yhjR	1.129	13	1	2	1	62	0	7	4.53	1.6	1	1.926
CON_Q7Z794	Keratin, type II cytoskeletal 1b	Homo sapiens	KRT77	1.126	3	1	1	1	576	0	61.7	5.85	0	1	1.25
P0A8I5	tRNA (guanine-N(7)-)-methyltransferase	Escherichia coli (strain K12)	trmB	1.124	3	1	1	1	239	0	27.3	6.92	0	1
P0AB24	Iron uptake system component EfeO	Escherichia coli (strain K12)	efeO	1.122	2	1	1	1	375	0	41.1	5.11	0	1
P0ADE6	Uncharacterized protein YgaU	Escherichia coli (strain K12)	ygaU	1.122	5	1	1	1	149	0	16.1	6	0	1	0.649
P62601	Cytoplasmic trehalase	Escherichia coli (strain K12)	treF	1.111	1	1	1	1	549	0	63.7	5.05	0	1	0.825
P0ABS5	DNA primase	Escherichia coli (strain K12)	dnaG	1.1	3	1	1	1	581	0	65.5	6	0	1
P27129	Lipopolysaccharide 1,2-glucosyltransferase	Escherichia coli (strain K12)	rfaJ	1.091	3	1	2	1	338	0	39	8.79	0	1	0.677
P33934	Ferredoxin-type protein NapH	Escherichia coli (strain K12)	napH	1.085	2	1	1	1	287	0	31.9	8.56	0	1	0.01
P60390	Ribosomal RNA small subunit methyltransferase H	Escherichia coli (strain K12)	rsmH	1.08	2	1	1	1	313	0	34.9	6.46	0	1	0.01
Q46855	Uncharacterized HTH-type transcriptional regulator YqhC	Escherichia coli (strain K12)	yqhC	1.08	5	1	1	1	318	0	35.9	8.22	0	1
P33218	Inner membrane protein YebE	Escherichia coli (strain K12)	yebE	1.079	4	1	1	1	219	0	23.7	5.48	0	1	0.01
P13309	Uncharacterized 17.5 kDa protein in tk-vs intergenic region	Enterobacteria phage T4 OX	10665 GN	1.078	5	1	2	1	155	0	17.5	6.3	0	1	1.673
P50456	Protein mlc	Escherichia coli (strain K12)	mlc	1.076	2	1	1	1	406	0	44.3	6.23	0	1	0.885
