# Supplementary material for: Ubiquitin-like conjugation by bacterial cGAS enhances anti-phage defence
Source: Nature. 2023 Feb 27;616(7956):326–31. doi: 10.1038/s41586-023-05862-7 (PMC10097602; doi:10.1038/s41586-023-05862-7)
Supplement: Supplementary file 4 — Source Data Fig. 2 [file 41586_2023_5862_MOESM4_ESM.xlsx]

## Sheet: Fig. 2a
T4 (PFU/5 µl)
CBASS	empty vector	CapV S60A	cGAS D129A/D131A	Cap2 C493A/C496A	Cap2 C91A	Cap3 E38A	cGAS G432A	cGAS ΔG432
10	340000	400000	200000	300000	500000	260000	100	600000
10	300000	500000	200000	100000	900000	300000	100	60000
10	500000	300000	300000	500000	400000	700000	100	600000

## Sheet: Fig. 2b
T6 (PFU/5 µl)
CBASS	empty vector	CapV S60A	cGAS D129A/D131A	Cap2 C493A/C496A	Cap2 C91A	Cap3 E38A	cGAS G432A	cGAS ΔG432
1000	80000000	3000000	3000000	700000	1000000	40000	100	100000
100	30000000	2000000	6000000	4000000	100000	900000	100	900000
100	4000000	4000000	3000000	3000000	40000	1100000	100	280000

## Sheet: Fig. 2c
Lambda (PFU/5 µl)
CBASS	empty vector	CapV S60A	cGAS D129A/D131A	Cap2 C493A/C496A	Cap2 C91A	Cap3 E38A	cGAS G432A	cGAS ΔG432
1000	3000000	31000000	70000000	290000	450000	1000	3000	1600000
1000	30000000	30000000	30000000	1500000	400000	1000	10000	100000
1000	50000000	20000000	60000000	1000000	70000	1000	10000	100000

## Sheet: Fig. 2d
T2 (PFU/5 µl)
CBASS	empty vector	CapV S62A	cGAS D129A/D131A	Cap2 C469A/C472A	Cap2 C69A	Cap3 E38A	cGAS G434A	cGAS ΔG434
1000	1800000	1100000	800000	900000	2500000	1000	500000	400000
1000	3000000	600000	1100000	600000	1700000	1000	400000	800000
1000	6000000	500000	500000	400000	1800000	1000	400000	500000
1000	2000000	300000	300000	2000000	1000000	1000	900000	400000

## Sheet: Fig. 2e
	T4 infected			T4 uninfected
CapV S60A	0.304365	0.349689	0.278996	0.001639	0.004775	0.006057
CapV S60A, Cap2 C493A/C496A	0.045537	0.053234	0.050811	-0.00078	0.00677	0.00677
CapV S60A, Cap3 E38A	0.015749	0.029859	0.018172	0.002209	0.00506	0.001354
CapV S60A, cGAS G432A	0.192767	0.254624	0.297096	0.004347	0.002494	0.003349
CapV S60A, cGAS ΔG432	0.009763	0.016462	0.005772	0.000641	-0.00078	-0.00121
empty vector	0.021735	0.013754	0.012043	0.007768	0.000926	0.004205
