# Supplementary material for: Ubiquitin-like conjugation by bacterial cGAS enhances anti-phage defence
Source: Nature. 2023 Feb 27;616(7956):326–31. doi: 10.1038/s41586-023-05862-7 (PMC10097602; doi:10.1038/s41586-023-05862-7)
Supplement: Supplementary file 5 — Source Data Fig. 3 [file 41586_2023_5862_MOESM5_ESM.xlsx]

## Sheet: Fig. 3a
T4 (PFU/5 µl)				T4 Vs.4 KO (PFU/5 µl)
empty vector	CBASS	Cap2 C493A/C496A		empty vector	CBASS	Cap2 C493A/C496A
400000000	100000	100000000		400000000	100000	10000000
100000000	100000	100000000		600000000	100000	10000000
500000000	100000	300000000		200000000	100000	10000000
300000000	100000	300000000		700000000	100000	90000000

## Sheet: Fig. 3b
Run 1		Run 2		Run 3
Vs.4 (50 µM), titrant= cGAMP (250 µM)		Vs.4 (25 µM), titrant= cGAMP (100 µM)		Vs.4 (25 µM), titrant= cGAMP (100 µM)
time (s)	µcal/sec	time (s)	µcal/sec	time (s)	µcal/sec
5	4.97153	5	4.99753	5	5.1215
6	4.97208	6	4.99947	6	5.121
7	4.97265	7	5.00016	7	5.12017
8	4.97256	8	5.00104	8	5.11901
9	4.97268	9	5.00001	9	5.118
10	4.97225	10	4.99932	10	5.1165
11	4.97221	11	4.99713	11	5.11624
12	4.97182	12	4.99542	12	5.11743
13	4.97219	13	4.99314	13	5.11828
14	4.97234	14	4.99282	14	5.11851
15	4.97205	15	4.99232	15	5.12047
16	4.97249	16	4.99444	16	5.12226
17	4.9725	17	4.9957	17	5.1226
18	4.97275	18	4.997	18	5.12255
19	4.9728	19	4.99837	19	5.12288
20	4.97363	20	4.99926	20	5.12148
21	4.97401	21	4.99843	21	5.11983
22	4.97455	22	4.99814	22	5.11872
23	4.97382	23	4.99811	23	5.11841
24	4.97402	24	4.99634	24	5.11782
25	4.97303	25	4.99666	25	5.1188
26	4.97225	26	4.99656	26	5.11926
27	4.97261	27	4.99619	27	5.11996
28	4.973	28	4.99539	28	5.11933
29	4.97379	29	4.99668	29	5.11945
30	4.975	30	4.99601	30	5.11943
31	4.97508	31	4.99643	31	5.11934
32	4.97447	32	4.99697	32	5.11923
33	4.97451	33	4.99806	33	5.11986
34	4.97374	34	4.99789	34	5.12025
35	4.97277	35	4.9976	35	5.11982
36	4.97289	36	4.99673	36	5.11918
37	4.97327	37	4.99577	37	5.1192
38	4.97391	38	4.99422	38	5.11907
39	4.9741	39	4.99354	39	5.11943
40	4.97449	40	4.99335	40	5.11906
41	4.97443	41	4.99355	41	5.1192
42	4.97443	42	4.99382	42	5.11907
43	4.97429	43	4.99513	43	5.11882
44	4.97411	44	4.99539	44	5.11802
45	4.97417	45	4.99541	45	5.11902
46	4.97465	46	4.99555	46	5.11897
47	4.97446	47	4.99594	47	5.11839
48	4.97341	48	4.99551	48	5.11901
49	4.9731	49	4.99624	49	5.11875
50	4.9729	50	4.99649	50	5.11651
51	4.97315	51	4.99688	51	5.11554
52	4.97318	52	4.99712	52	5.11574
53	4.97427	53	4.99685	53	5.11466
54	4.97479	54	4.99626	54	5.11519
55	4.97492	55	4.99574	55	5.11594
56	4.97445	56	4.99566	56	5.11656
57	4.97451	57	4.99582	57	5.11658
58	4.97455	58	4.99647	58	5.11697
59	4.97491	59	4.9964	59	5.11592
60	4.97519	60	4.99707	60	5.11595
injection 1	injection volume= 0.5 µl	injection 1	injection volume= 0.5 µl	injection 1	injection volume= 0.5 µl
61	4.97579	61	4.9972	61	5.11659
62	4.96515	62	4.99072	62	5.1117
63	4.90793	63	4.96161	63	5.08314
64	4.83522	64	4.92783	64	5.05087
65	4.77044	65	4.90004	65	5.02262
66	4.71444	66	4.87708	66	4.99827
67	4.67749	67	4.86552	67	4.98343
68	4.69557	68	4.87958	68	4.99537
69	4.73642	69	4.90167	69	5.01493
70	4.77588	70	4.91965	70	5.03285
71	4.80995	71	4.93451	71	5.04822
72	4.83892	72	4.94547	72	5.06035
73	4.86259	73	4.95414	73	5.0705
74	4.88137	74	4.96062	74	5.07754
75	4.89438	75	4.96569	75	5.08224
76	4.90527	76	4.96944	76	5.08597
77	4.91445	77	4.97228	77	5.08904
78	4.92073	78	4.97433	78	5.09159
79	4.92614	79	4.97659	79	5.09442
80	4.93201	80	4.9784	80	5.09676
81	4.93723	81	4.97927	81	5.09809
82	4.94199	82	4.98087	82	5.10027
83	4.94645	83	4.98354	83	5.10181
84	4.9499	84	4.98546	84	5.10241
85	4.95306	85	4.98712	85	5.10383
86	4.95517	86	4.98796	86	5.10485
87	4.9571	87	4.98801	87	5.10496
88	4.95957	88	4.98797	88	5.10513
89	4.96101	89	4.98804	89	5.10646
90	4.96207	90	4.98819	90	5.10723
91	4.96328	91	4.98932	91	5.1075
92	4.96354	92	4.99103	92	5.10837
93	4.96387	93	4.99119	93	5.10964
94	4.9645	94	4.99049	94	5.11001
95	4.96548	95	4.99068	95	5.1104
96	4.96637	96	4.99146	96	5.1116
97	4.96781	97	4.99165	97	5.1114
98	4.96859	98	4.99208	98	5.11078
99	4.96967	99	4.99335	99	5.10994
100	4.96986	100	4.99341	100	5.10983
101	4.96982	101	4.99362	101	5.11
102	4.96989	102	4.99369	102	5.10985
103	4.9697	103	4.99378	103	5.10913
104	4.96946	104	4.99485	104	5.11016
105	4.9693	105	4.99527	105	5.11048
106	4.97	106	4.99566	106	5.11044
107	4.97106	107	4.99625	107	5.11134
108	4.97198	108	4.99703	108	5.11173
109	4.97255	109	4.99624	109	5.11151
110	4.97351	110	4.99549	110	5.11186
111	4.97359	111	4.99454	111	5.11182
112	4.97313	112	4.99371	112	5.11046
113	4.97205	113	4.99251	113	5.11023
114	4.97235	114	4.99318	114	5.10931
115	4.97272	115	4.99388	115	5.10856
116	4.97329	116	4.99436	116	5.1078
117	4.97368	117	4.99499	117	5.10897
118	4.97507	118	4.99569	118	5.10919
119	4.97608	119	4.99503	119	5.10961
120	4.97566	120	4.99454	120	5.10961
121	4.97482	121	4.99474	121	5.11022
122	4.97481	122	4.99422	122	5.10943
123	4.97521	123	4.99513	123	5.10998
124	4.97418	124	4.99588	124	5.1104
125	4.97339	125	4.99634	125	5.11041
126	4.97354	126	4.99611	126	5.11047
127	4.97381	127	4.99648	127	5.10972
128	4.97289	128	4.99654	128	5.10849
129	4.97265	129	4.99568	129	5.10883
130	4.97332	130	4.99673	130	5.10824
131	4.97416	131	4.99733	131	5.10664
132	4.9735	132	4.99704	132	5.10636
133	4.97453	133	4.99609	133	5.10633
134	4.97496	134	4.99597	134	5.10485
135	4.97472	135	4.99551	135	5.10467
136	4.97417	136	4.99525	136	5.1048
137	4.97386	137	4.99542	137	5.10529
138	4.97393	138	4.99565	138	5.10513
139	4.9748	139	4.99684	139	5.10405
140	4.97581	140	4.99662	140	5.10482
141	4.97707	141	4.99609	141	5.10755
142	4.9778	142	4.99569	142	5.10922
143	4.97732	143	4.995	143	5.11087
144	4.97742	144	4.99357	144	5.11256
145	4.97731	145	4.99333	145	5.11162
146	4.97597	146	4.99377	146	5.10904
147	4.97578	147	4.99475	147	5.10696
148	4.97447	148	4.99561	148	5.10638
149	4.9727	149	4.99638	149	5.10648
150	4.97226	150	4.99628	150	5.10712
151	4.97301	151	4.99676	151	5.10718
152	4.97331	152	4.99565	152	5.10804
153	4.9749	153	4.99453	153	5.10728
154	4.97638	154	4.99427	154	5.10647
155	4.97641	155	4.99398	155	5.10578
156	4.97551	156	4.99277	156	5.10583
157	4.97519	157	4.99332	157	5.10473
158	4.97427	158	4.99318	158	5.10527
159	4.97337	159	4.99292	159	5.10621
160	4.97275	160	4.99365	160	5.10578
161	4.97257	161	4.99492	161	5.10551
162	4.97208	162	4.99531	162	5.10521
163	4.97227	163	4.99635	163	5.10497
164	4.97286	164	4.9964	164	5.10468
165	4.97265	165	4.99632	165	5.10552
166	4.97301	166	4.99526	166	5.10568
167	4.97351	167	4.99487	167	5.10627
168	4.97429	168	4.99547	168	5.10551
169	4.97319	169	4.99606	169	5.10461
170	4.9734	170	4.99569	170	5.10388
171	4.97286	171	4.99591	171	5.10395
172	4.97306	172	4.99584	172	5.10392
173	4.97289	173	4.99483	173	5.10404
174	4.97395	174	4.99409	174	5.10511
175	4.97471	175	4.99435	175	5.10555
176	4.97567	176	4.99392	176	5.10558
177	4.97636	177	4.99386	177	5.10597
178	4.97677	178	4.99397	178	5.10644
179	4.97663	179	4.99493	179	5.1056
180	4.97686	180	4.99592	180	5.10431
injection 2	injection volume= 1.9 µl	injection 2	injection volume= 1.9 µl	injection 2	injection volume= 1.9 µl
181	4.97735	181	4.99598	181	5.10353
182	4.96488	182	4.99062	182	5.09592
183	4.89484	183	4.9575	183	5.06119
184	4.7593	184	4.89047	184	4.99503
185	4.56553	185	4.79627	185	4.90435
186	4.34003	186	4.69011	186	4.80034
187	4.1419	187	4.60114	187	4.7149
188	4.02718	188	4.5567	188	4.67071
189	4.0005	189	4.55877	189	4.66966
190	4.05155	190	4.59726	190	4.70328
191	4.15182	191	4.65836	191	4.75764
192	4.25603	192	4.71369	192	4.80837
193	4.3512	193	4.75896	193	4.85266
194	4.4378	194	4.79497	194	4.89059
195	4.51471	195	4.82542	195	4.92368
196	4.58273	196	4.84959	196	4.95218
197	4.63899	197	4.87036	197	4.97425
198	4.68444	198	4.88687	198	4.99138
199	4.72143	199	4.90096	199	5.0057
200	4.75355	200	4.91208	200	5.01656
201	4.78022	201	4.92137	201	5.02626
202	4.80305	202	4.92872	202	5.03461
203	4.82315	203	4.9344	203	5.04192
204	4.84071	204	4.93991	204	5.04807
205	4.8551	205	4.94455	205	5.05467
206	4.86803	206	4.94975	206	5.05973
207	4.87968	207	4.9554	207	5.06441
208	4.88959	208	4.96126	208	5.06808
209	4.89906	209	4.96619	209	5.07185
210	4.90723	210	4.97135	210	5.07462
211	4.91526	211	4.97618	211	5.07726
212	4.92169	212	4.97992	212	5.08047
213	4.92726	213	4.98249	213	5.08371
214	4.93098	214	4.98429	214	5.08505
215	4.9346	215	4.98534	215	5.0867
216	4.93817	216	4.98613	216	5.08802
217	4.94187	217	4.98554	217	5.08883
218	4.945	218	4.98532	218	5.08952
219	4.94834	219	4.98503	219	5.09124
220	4.95198	220	4.98539	220	5.09168
221	4.95487	221	4.98575	221	5.09209
222	4.95722	222	4.98686	222	5.09245
223	4.95969	223	4.98779	223	5.09254
224	4.96192	224	4.98872	224	5.09337
225	4.9633	225	4.98979	225	5.09449
226	4.96309	226	4.99057	226	5.09539
227	4.96345	227	4.99159	227	5.09641
228	4.9634	228	4.99225	228	5.09788
229	4.96368	229	4.99325	229	5.09724
230	4.9642	230	4.99333	230	5.09725
231	4.96641	231	4.99333	231	5.09709
232	4.9674	232	4.99276	232	5.09687
233	4.96861	233	4.99266	233	5.09593
234	4.96949	234	4.99241	234	5.09527
235	4.96915	235	4.99221	235	5.09406
236	4.96841	236	4.99192	236	5.09365
237	4.96787	237	4.99259	237	5.09373
238	4.96732	238	4.99263	238	5.09373
239	4.96753	239	4.99283	239	5.09396
240	4.969	240	4.99462	240	5.09541
241	4.96945	241	4.99465	241	5.0969
242	4.97039	242	4.99388	242	5.09863
243	4.97115	243	4.99388	243	5.10013
244	4.97102	244	4.99395	244	5.10167
245	4.97075	245	4.99298	245	5.10176
246	4.97087	246	4.99244	246	5.10108
247	4.97063	247	4.99343	247	5.0988
248	4.97111	248	4.99351	248	5.09727
249	4.97119	249	4.99391	249	5.09744
250	4.97213	250	4.99354	250	5.09701
251	4.97206	251	4.99416	251	5.09725
252	4.97172	252	4.99369	252	5.09854
253	4.97103	253	4.99413	253	5.09852
254	4.97096	254	4.99345	254	5.09758
255	4.96971	255	4.99391	255	5.09726
256	4.96933	256	4.99423	256	5.09638
257	4.96984	257	4.99355	257	5.09599
258	4.96999	258	4.99356	258	5.09729
259	4.97005	259	4.99371	259	5.09715
260	4.97125	260	4.99345	260	5.09774
261	4.97217	261	4.99344	261	5.0982
262	4.9725	262	4.99313	262	5.09795
263	4.97341	263	4.99258	263	5.09634
264	4.97403	264	4.99299	264	5.09586
265	4.97347	265	4.99317	265	5.09577
266	4.97297	266	4.99296	266	5.09577
267	4.97287	267	4.99367	267	5.09547
268	4.97305	268	4.99357	268	5.09498
269	4.9732	269	4.99294	269	5.09463
270	4.9732	270	4.9924	270	5.09381
271	4.97358	271	4.9921	271	5.09385
272	4.97381	272	4.9919	272	5.09396
273	4.97215	273	4.99247	273	5.09422
274	4.97099	274	4.99269	274	5.09436
275	4.97117	275	4.99281	275	5.09546
276	4.97083	276	4.99333	276	5.09527
277	4.97079	277	4.99318	277	5.09612
278	4.97282	278	4.99259	278	5.09625
279	4.97358	279	4.99266	279	5.09602
280	4.974	280	4.99241	280	5.09498
281	4.97398	281	4.99269	281	5.09441
282	4.97373	282	4.99339	282	5.09313
283	4.97224	283	4.99411	283	5.09361
284	4.97223	284	4.99458	284	5.09441
285	4.97155	285	4.99625	285	5.09438
286	4.97123	286	4.99658	286	5.09462
287	4.97118	287	4.99705	287	5.09465
288	4.97144	288	4.9977	288	5.09352
289	4.97101	289	4.99752	289	5.09362
290	4.97133	290	4.99696	290	5.09411
291	4.97214	291	4.99678	291	5.09358
292	4.97289	292	4.99659	292	5.09361
293	4.97318	293	4.99622	293	5.0949
294	4.97368	294	4.99617	294	5.09544
295	4.97382	295	4.99591	295	5.09517
296	4.97341	296	4.99516	296	5.09508
297	4.97262	297	4.99474	297	5.09485
298	4.97289	298	4.99371	298	5.09429
299	4.97321	299	4.99368	299	5.0927
300	4.97346	300	4.99309	300	5.09271
injection 3	injection volume= 1.9 µl	injection 3	injection volume= 1.9 µl	injection 3	injection volume= 1.9 µl
301	4.97309	301	4.99322	301	5.0935
302	4.96816	302	4.98769	302	5.09125
303	4.92124	303	4.95566	303	5.06641
304	4.81242	304	4.8918	304	5.01184
305	4.64591	305	4.80302	305	4.93034
306	4.44068	306	4.70155	306	4.83142
307	4.24178	307	4.6166	307	4.74067
308	4.10366	308	4.57389	308	4.68455
309	4.04626	309	4.57326	309	4.6691
310	4.06243	310	4.60678	310	4.68908
311	4.13478	311	4.66023	311	4.7352
312	4.22222	312	4.70952	312	4.78344
313	4.30775	313	4.75001	313	4.82603
314	4.39	314	4.78406	314	4.86383
315	4.469	315	4.81398	315	4.89603
316	4.54152	316	4.83999	316	4.92372
317	4.60539	317	4.8628	317	4.94598
318	4.65768	318	4.88107	318	4.96559
319	4.70028	319	4.89685	319	4.98195
320	4.73429	320	4.90999	320	4.99756
321	4.76255	321	4.9207	321	5.01092
322	4.78591	322	4.92873	322	5.02309
323	4.80728	323	4.93639	323	5.03271
324	4.82535	324	4.9421	324	5.04051
325	4.84187	325	4.94662	325	5.04581
326	4.85676	326	4.94973	326	5.04872
327	4.86989	327	4.95338	327	5.05282
328	4.88134	328	4.95654	328	5.05594
329	4.89193	329	4.96028	329	5.05884
330	4.90076	330	4.96435	330	5.06102
331	4.90787	331	4.96932	331	5.06469
332	4.91496	332	4.97316	332	5.06552
333	4.92037	333	4.97766	333	5.06664
334	4.92523	334	4.98191	334	5.06841
335	4.93046	335	4.9845	335	5.07106
336	4.93499	336	4.98648	336	5.07423
337	4.93878	337	4.98826	337	5.07778
338	4.94273	338	4.98849	338	5.08054
339	4.94549	339	4.98779	339	5.08243
340	4.94788	340	4.98679	340	5.08327
341	4.94969	341	4.98621	341	5.08285
342	4.95163	342	4.98535	342	5.0824
343	4.95287	343	4.98467	343	5.08236
344	4.95537	344	4.98415	344	5.08286
345	4.95702	345	4.9855	345	5.08356
346	4.9591	346	4.98567	346	5.08403
347	4.96036	347	4.9872	347	5.08532
348	4.96217	348	4.98871	348	5.0858
349	4.96251	349	4.99141	349	5.08564
350	4.9631	350	4.99365	350	5.08653
351	4.96357	351	4.99592	351	5.08664
352	4.96419	352	4.99736	352	5.0858
353	4.96529	353	4.99794	353	5.08617
354	4.96535	354	4.99762	354	5.08588
355	4.96586	355	4.99685	355	5.08536
356	4.96616	356	4.99649	356	5.08545
357	4.96706	357	4.99628	357	5.086
358	4.96691	358	4.99609	358	5.08555
359	4.96839	359	4.99593	359	5.08648
360	4.96835	360	4.99463	360	5.08622
361	4.96879	361	4.99384	361	5.08558
362	4.96786	362	4.99261	362	5.08604
363	4.96779	363	4.99195	363	5.0862
364	4.96726	364	4.99188	364	5.0865
365	4.96797	365	4.99344	365	5.0872
366	4.9687	366	4.99356	366	5.0869
367	4.96947	367	4.99372	367	5.08667
368	4.96917	368	4.99406	368	5.08724
369	4.96893	369	4.99396	369	5.08641
370	4.96899	370	4.99204	370	5.08625
371	4.96961	371	4.99133	371	5.08669
372	4.96977	372	4.99012	372	5.08609
373	4.96995	373	4.98963	373	5.08499
374	4.97068	374	4.98917	374	5.08442
375	4.97125	375	4.99056	375	5.08276
376	4.97018	376	4.99116	376	5.08187
377	4.97017	377	4.99128	377	5.08081
378	4.96975	378	4.99047	378	5.0802
379	4.96962	379	4.9898	379	5.0802
380	4.96901	380	4.98824	380	5.08256
381	4.96913	381	4.98761	381	5.0841
382	4.9693	382	4.99008	382	5.08578
383	4.97027	383	4.99245	383	5.08759
384	4.97089	384	4.99424	384	5.08869
385	4.97124	385	4.99615	385	5.08798
386	4.97121	386	4.99799	386	5.08858
387	4.97144	387	4.99836	387	5.08843
388	4.97175	388	4.99788	388	5.08846
389	4.97133	389	4.99795	389	5.08878
390	4.97055	390	4.99753	390	5.08901
391	4.97085	391	4.99627	391	5.08774
392	4.97022	392	4.99481	392	5.08749
393	4.97042	393	4.99429	393	5.08695
394	4.97158	394	4.99298	394	5.08595
395	4.97325	395	4.99236	395	5.08455
396	4.97352	396	4.99325	396	5.08358
397	4.97376	397	4.99391	397	5.08347
398	4.97395	398	4.99515	398	5.08307
399	4.97256	399	4.99616	399	5.08239
400	4.97115	400	4.99727	400	5.0827
401	4.97146	401	4.99711	401	5.08367
402	4.97124	402	4.99729	402	5.08356
403	4.96965	403	4.99586	403	5.0829
404	4.96916	404	4.9953	404	5.08309
405	4.96926	405	4.99473	405	5.0829
406	4.96906	406	4.99383	406	5.08307
407	4.9702	407	4.99291	407	5.08299
408	4.97193	408	4.9926	408	5.08339
409	4.97292	409	4.99218	409	5.08409
410	4.97331	410	4.99088	410	5.0847
411	4.97343	411	4.98994	411	5.08428
412	4.97308	412	4.98848	412	5.0835
413	4.97213	413	4.98854	413	5.0841
414	4.97193	414	4.98955	414	5.08356
415	4.97182	415	4.9912	415	5.08317
416	4.97199	416	4.99318	416	5.0832
417	4.97167	417	4.99438	417	5.08325
418	4.97184	418	4.99498	418	5.0829
419	4.97177	419	4.99513	419	5.08297
420	4.97196	420	4.99551	420	5.08325
injection 4	injection volume= 1.9 µl	injection 4	injection volume= 1.9 µl	injection 4	injection volume= 1.9 µl
421	4.97109	421	4.99613	421	5.08363
422	4.96562	422	4.99438	422	5.08206
423	4.91912	423	4.96989	423	5.05813
424	4.8166	424	4.91581	424	5.00641
425	4.6634	425	4.83595	425	4.92951
426	4.4771	426	4.74006	426	4.83659
427	4.29702	427	4.65245	427	4.74985
428	4.17147	428	4.59977	428	4.69472
429	4.11359	429	4.58631	429	4.67669
430	4.11733	430	4.60551	430	4.69219
431	4.16805	431	4.64833	431	4.73107
432	4.23333	432	4.69248	432	4.77307
433	4.30156	433	4.73156	433	4.81175
434	4.37383	434	4.76564	434	4.84677
435	4.44897	435	4.79692	435	4.87892
436	4.52143	436	4.82546	436	4.908
437	4.58496	437	4.85099	437	4.93339
438	4.63786	438	4.87066	438	4.95471
439	4.68322	439	4.88816	439	4.97209
440	4.72028	440	4.90292	440	4.98568
441	4.75157	441	4.91418	441	4.99698
442	4.77879	442	4.92265	442	5.00714
443	4.80399	443	4.93058	443	5.01505
444	4.8236	444	4.93685	444	5.02264
445	4.83969	445	4.94333	445	5.0296
446	4.85313	446	4.94809	446	5.03578
447	4.8663	447	4.95227	447	5.03997
448	4.87675	448	4.95599	448	5.04458
449	4.88683	449	4.95997	449	5.04861
450	4.89639	450	4.9641	450	5.05122
451	4.90415	451	4.96984	451	5.05366
452	4.9109	452	4.97307	452	5.05684
453	4.91739	453	4.97501	453	5.05936
454	4.92293	454	4.97578	454	5.06144
455	4.92754	455	4.97537	455	5.06404
456	4.93191	456	4.97423	456	5.06558
457	4.93557	457	4.97567	457	5.06596
458	4.93875	458	4.9781	458	5.06732
459	4.94104	459	4.9806	459	5.06834
460	4.94278	460	4.98257	460	5.06895
461	4.94496	461	4.98429	461	5.07007
462	4.94822	462	4.98621	462	5.07295
463	4.95094	463	4.98733	463	5.07368
464	4.95316	464	4.98811	464	5.07441
465	4.95544	465	4.98896	465	5.07535
466	4.95769	466	4.9887	466	5.07587
467	4.95823	467	4.98844	467	5.07477
468	4.95946	468	4.98926	468	5.0743
469	4.96147	469	4.98991	469	5.07428
470	4.9624	470	4.99053	470	5.07507
471	4.96315	471	4.99138	471	5.07538
472	4.9637	472	4.99068	472	5.07636
473	4.96399	473	4.98962	473	5.07707
474	4.96318	474	4.98961	474	5.07733
475	4.96333	475	4.98922	475	5.0765
476	4.96337	476	4.98945	476	5.07585
477	4.96352	477	4.99011	477	5.07489
478	4.96446	478	4.99129	478	5.07453
479	4.96629	479	4.99096	479	5.07445
480	4.96667	480	4.99048	480	5.07391
481	4.96711	481	4.99023	481	5.07294
482	4.96865	482	4.99053	482	5.07206
483	4.96832	483	4.99043	483	5.07132
484	4.96714	484	4.99081	484	5.07159
485	4.9674	485	4.99236	485	5.07279
486	4.96771	486	4.99298	486	5.07555
487	4.96655	487	4.99345	487	5.07856
488	4.96625	488	4.99366	488	5.08099
489	4.96699	489	4.9935	489	5.08118
490	4.96782	490	4.99223	490	5.08092
491	4.96792	491	4.99228	491	5.08043
492	4.96879	492	4.99237	492	5.07877
493	4.96914	493	4.99194	493	5.07801
494	4.96869	494	4.99208	494	5.07787
495	4.96809	495	4.99281	495	5.07733
496	4.96766	496	4.9925	496	5.0769
497	4.96673	497	4.99248	497	5.07633
498	4.9677	498	4.99283	498	5.0752
499	4.96873	499	4.99285	499	5.07446
500	4.96924	500	4.99246	500	5.0756
501	4.9693	501	4.99179	501	5.07607
502	4.97034	502	4.99123	502	5.07674
503	4.97023	503	4.99103	503	5.0765
504	4.96982	504	4.99091	504	5.07698
505	4.97	505	4.99173	505	5.07635
506	4.97085	506	4.99247	506	5.07601
507	4.97129	507	4.99305	507	5.07552
508	4.97196	508	4.99318	508	5.07716
509	4.9715	509	4.99353	509	5.07768
510	4.97055	510	4.99355	510	5.07711
511	4.96956	511	4.99449	511	5.07726
512	4.96848	512	4.99481	512	5.07766
513	4.96808	513	4.99454	513	5.0771
514	4.97012	514	4.99317	514	5.07663
515	4.97206	515	4.99151	515	5.07713
516	4.97221	516	4.98941	516	5.07698
517	4.97277	517	4.98877	517	5.07733
518	4.97264	518	4.98883	518	5.07676
519	4.97145	519	4.98999	519	5.07689
520	4.97031	520	4.9916	520	5.07659
521	4.97081	521	4.99249	521	5.07498
522	4.97022	522	4.99356	522	5.07446
523	4.96928	523	4.99388	523	5.07468
524	4.96945	524	4.99426	524	5.07344
525	4.9703	525	4.99427	525	5.07325
526	4.9701	526	4.99431	526	5.07368
527	4.97019	527	4.99279	527	5.0739
528	4.97065	528	4.9927	528	5.07368
529	4.97051	529	4.99245	529	5.07454
530	4.96933	530	4.99245	530	5.07422
531	4.96937	531	4.99279	531	5.07351
532	4.9698	532	4.99331	532	5.07213
533	4.96935	533	4.99279	533	5.07186
534	4.9686	534	4.99282	534	5.07211
535	4.96904	535	4.99212	535	5.07243
536	4.96969	536	4.99202	536	5.07431
537	4.96994	537	4.99208	537	5.0753
538	4.96999	538	4.99207	538	5.07542
539	4.97048	539	4.992	539	5.07541
540	4.9705	540	4.99121	540	5.07591
injection 5	injection volume= 1.9 µl	injection 5	injection volume= 1.9 µl	injection 5	injection volume= 1.9 µl
541	4.96953	541	4.99151	541	5.07497
542	4.96815	542	4.98823	542	5.07189
543	4.94064	543	4.96462	543	5.0512
544	4.86365	544	4.91361	544	5.0039
545	4.74046	545	4.83989	545	4.93324
546	4.58108	546	4.75096	546	4.84764
547	4.41304	547	4.6705	547	4.76759
548	4.27837	548	4.62149	548	4.71351
549	4.19895	549	4.60637	549	4.69201
550	4.17113	550	4.62029	550	4.701
551	4.18851	551	4.6545	551	4.7312
552	4.22771	552	4.69048	552	4.76668
553	4.27699	553	4.72222	553	4.80037
554	4.33712	554	4.7546	554	4.83367
555	4.40702	555	4.78734	555	4.86421
556	4.48069	556	4.81748	556	4.89315
557	4.55068	557	4.84416	557	4.91853
558	4.61179	558	4.86745	558	4.93739
559	4.66228	559	4.88453	559	4.95128
560	4.70343	560	4.89768	560	4.96238
561	4.73721	561	4.90836	561	4.97269
562	4.76547	562	4.91813	562	4.98475
563	4.7891	563	4.92604	563	4.99753
564	4.80861	564	4.93353	564	5.00796
565	4.82468	565	4.93979	565	5.02122
566	4.83808	566	4.94607	566	5.03375
567	4.85006	567	4.95148	567	5.03986
568	4.86205	568	4.95679	568	5.04516
569	4.8737	569	4.96168	569	5.04985
570	4.88371	570	4.96616	570	5.05098
571	4.89361	571	4.96941	571	5.0511
572	4.90254	572	4.97225	572	5.05173
573	4.90906	573	4.97452	573	5.05217
574	4.91412	574	4.97539	574	5.05379
575	4.91969	575	4.97605	575	5.05472
576	4.92463	576	4.97635	576	5.05446
577	4.92859	577	4.97646	577	5.05317
578	4.93367	578	4.97737	578	5.0538
579	4.93816	579	4.97932	579	5.05607
580	4.94224	580	4.98043	580	5.05755
581	4.9451	581	4.98232	581	5.05953
582	4.94838	582	4.9839	582	5.06213
583	4.95023	583	4.98399	583	5.06356
584	4.95152	584	4.9843	584	5.06443
585	4.95282	585	4.98529	585	5.06703
586	4.95377	586	4.98557	586	5.06746
587	4.95442	587	4.98633	587	5.06857
588	4.95435	588	4.98755	588	5.06952
589	4.95598	589	4.98807	589	5.07004
590	4.95707	590	4.98802	590	5.06953
591	4.95825	591	4.98859	591	5.07127
592	4.95952	592	4.98763	592	5.07284
593	4.96023	593	4.98757	593	5.07389
594	4.96064	594	4.98808	594	5.07487
595	4.96114	595	4.98906	595	5.07599
596	4.96184	596	4.99019	596	5.07587
597	4.96292	597	4.99161	597	5.07528
598	4.96404	598	4.99138	598	5.07536
599	4.9644	599	4.99041	599	5.07485
600	4.96506	600	4.99007	600	5.0729
601	4.96592	601	4.989	601	5.07062
602	4.96622	602	4.98868	602	5.06923
603	4.96681	603	4.98982	603	5.06748
604	4.968	604	4.99123	604	5.0671
605	4.96774	605	4.99203	605	5.06756
606	4.96761	606	4.99255	606	5.06802
607	4.9672	607	4.99277	607	5.06699
608	4.96768	608	4.99195	608	5.066
609	4.96756	609	4.99095	609	5.06526
610	4.96754	610	4.9902	610	5.06516
611	4.96812	611	4.98987	611	5.06612
612	4.96829	612	4.98912	612	5.06686
613	4.96806	613	4.98896	613	5.068
614	4.96814	614	4.98949	614	5.06926
615	4.96815	615	4.99038	615	5.06901
616	4.96694	616	4.99088	616	5.06867
617	4.96771	617	4.99123	617	5.06887
618	4.96857	618	4.99131	618	5.06889
619	4.9688	619	4.99072	619	5.06764
620	4.96797	620	4.98966	620	5.06868
621	4.96635	621	4.98866	621	5.06878
622	4.9643	622	4.98867	622	5.06887
623	4.9629	623	4.98982	623	5.06896
624	4.96265	624	4.99099	624	5.06883
625	4.96404	625	4.99244	625	5.06754
626	4.96677	626	4.99319	626	5.06668
627	4.96836	627	4.99352	627	5.06573
628	4.96896	628	4.99191	628	5.06611
629	4.96871	629	4.99145	629	5.0669
630	4.96949	630	4.9899	630	5.06743
631	4.96971	631	4.98993	631	5.06832
632	4.96963	632	4.9896	632	5.06887
633	4.97005	633	4.98984	633	5.06823
634	4.97017	634	4.9893	634	5.06837
635	4.96955	635	4.99016	635	5.06737
636	4.96905	636	4.98981	636	5.06594
637	4.96938	637	4.98973	637	5.0659
638	4.96944	638	4.98931	638	5.06603
639	4.96989	639	4.98936	639	5.06508
640	4.96993	640	4.98905	640	5.06639
641	4.96939	641	4.9893	641	5.06754
642	4.9691	642	4.98888	642	5.06875
643	4.96861	643	4.98958	643	5.06907
644	4.96893	644	4.98986	644	5.06957
645	4.96883	645	4.99036	645	5.06922
646	4.96947	646	4.99026	646	5.06897
647	4.97016	647	4.9907	647	5.06776
648	4.97054	648	4.98997	648	5.06724
649	4.96986	649	4.98983	649	5.06736
650	4.97	650	4.99011	650	5.06728
651	4.96873	651	4.9907	651	5.06803
652	4.96678	652	4.99143	652	5.06869
653	4.96612	653	4.99245	653	5.06899
654	4.96626	654	4.9917	654	5.06859
655	4.96582	655	4.99164	655	5.06846
656	4.96699	656	4.99172	656	5.06768
657	4.9679	657	4.99262	657	5.06686
658	4.96833	658	4.99257	658	5.06585
659	4.96806	659	4.99327	659	5.06669
660	4.96776	660	4.99247	660	5.06659
injection 6	injection volume= 1.9 µl	injection 6	injection volume= 1.9 µl	injection 6	injection volume= 1.9 µl
661	4.96733	661	4.99276	661	5.06581
662	4.96569	662	4.9918	662	5.06572
663	4.94065	663	4.97767	663	5.05376
664	4.8747	664	4.93816	664	5.01606
665	4.77227	665	4.87554	665	4.95726
666	4.64116	666	4.79596	666	4.88233
667	4.50075	667	4.71603	667	4.80451
668	4.38196	668	4.65837	668	4.74434
669	4.30192	669	4.63154	669	4.71288
670	4.25919	670	4.63197	670	4.70825
671	4.24917	671	4.65275	671	4.72607
672	4.25823	672	4.68012	672	4.7516
673	4.28444	673	4.70628	673	4.77898
674	4.33066	674	4.73418	674	4.80955
675	4.39151	675	4.76531	675	4.84062
676	4.46131	676	4.79719	676	4.87068
677	4.53298	677	4.82728	677	4.89883
678	4.59594	678	4.85395	678	4.92338
679	4.64718	679	4.8758	679	4.9422
680	4.68839	680	4.89167	680	4.9573
681	4.72043	681	4.90474	681	4.96995
682	4.7481	682	4.91491	682	4.98159
683	4.77334	683	4.9225	683	4.99173
684	4.79437	684	4.92915	684	5.00116
685	4.813	685	4.93516	685	5.01
686	4.83064	686	4.94018	686	5.01764
687	4.84503	687	4.94544	687	5.02278
688	4.8561	688	4.95033	688	5.02662
689	4.86735	689	4.95417	689	5.02896
690	4.87813	690	4.95769	690	5.03266
691	4.88719	691	4.96113	691	5.03644
692	4.89535	692	4.96366	692	5.04056
693	4.90303	693	4.96613	693	5.0438
694	4.90917	694	4.96912	694	5.04801
695	4.91492	695	4.97168	695	5.0503
696	4.92016	696	4.97283	696	5.05147
697	4.92433	697	4.97333	697	5.05247
698	4.92899	698	4.97398	698	5.05292
699	4.93294	699	4.97521	699	5.05346
700	4.93627	700	4.97695	700	5.05372
701	4.9388	701	4.97933	701	5.05365
702	4.9417	702	4.98266	702	5.05408
703	4.94365	703	4.98484	703	5.05531
704	4.94656	704	4.9859	704	5.05287
705	4.94818	705	4.987	705	5.04979
706	4.95014	706	4.98735	706	5.04869
707	4.95109	707	4.98686	707	5.04788
708	4.95041	708	4.98632	708	5.04749
709	4.95108	709	4.98578	709	5.05338
710	4.9537	710	4.98526	710	5.06023
711	4.95574	711	4.98585	711	5.06422
712	4.95782	712	4.98723	712	5.0677
713	4.96117	713	4.98859	713	5.06813
714	4.96201	714	4.989	714	5.06361
715	4.96176	715	4.98893	715	5.06018
716	4.96217	716	4.98883	716	5.0588
717	4.96228	717	4.9873	717	5.05532
718	4.96236	718	4.9869	718	5.05734
719	4.96301	719	4.98755	719	5.0611
720	4.96358	720	4.98791	720	5.06211
721	4.96468	721	4.98847	721	5.05793
722	4.96532	722	4.98981	722	5.0571
723	4.96623	723	4.99041	723	5.05745
724	4.96656	724	4.99052	724	5.05865
725	4.96718	725	4.9906	725	5.05732
726	4.96708	726	4.98936	726	5.05575
727	4.96699	727	4.98803	727	5.05668
728	4.96625	728	4.98774	728	5.05606
729	4.96605	729	4.98793	729	5.05527
730	4.9658	730	4.98845	730	5.0542
731	4.96467	731	4.98932	731	5.05722
732	4.96518	732	4.98951	732	5.05639
733	4.96595	733	4.98925	733	5.05369
734	4.96654	734	4.98904	734	5.05142
735	4.96601	735	4.98869	735	5.05838
736	4.96606	736	4.988	736	5.06711
737	4.96573	737	4.9878	737	5.07431
738	4.96536	738	4.98796	738	5.0798
739	4.96533	739	4.98805	739	5.08312
740	4.9662	740	4.98849	740	5.08023
741	4.96766	741	4.98973	741	5.0759
742	4.9695	742	4.99076	742	5.07331
743	4.97067	743	4.99101	743	5.07143
744	4.97072	744	4.99082	744	5.06751
745	4.96978	745	4.99019	745	5.06097
746	4.96931	746	4.98928	746	5.05621
747	4.9677	747	4.98846	747	5.05231
748	4.96706	748	4.98739	748	5.04991
749	4.96761	749	4.98685	749	5.0512
750	4.96911	750	4.98729	750	5.05608
751	4.96902	751	4.98675	751	5.06007
752	4.96815	752	4.98671	752	5.06349
753	4.9674	753	4.98765	753	5.06537
754	4.96735	754	4.98893	754	5.06614
755	4.96719	755	4.98964	755	5.06674
756	4.96711	756	4.99076	756	5.06647
757	4.96794	757	4.991	757	5.06527
758	4.96881	758	4.99033	758	5.06439
759	4.96901	759	4.98971	759	5.06325
760	4.96756	760	4.98918	760	5.06241
761	4.96746	761	4.98906	761	5.06079
762	4.96771	762	4.99012	762	5.05966
763	4.96718	763	4.99054	763	5.05888
764	4.96689	764	4.99021	764	5.05891
765	4.96822	765	4.98964	765	5.05967
766	4.96848	766	4.9892	766	5.06068
767	4.96916	767	4.98839	767	5.06259
768	4.96989	768	4.98805	768	5.06274
769	4.97006	769	4.98846	769	5.06337
770	4.96857	770	4.98868	770	5.06296
771	4.96884	771	4.98871	771	5.06413
772	4.96842	772	4.98908	772	5.06415
773	4.96878	773	4.98927	773	5.06521
774	4.96891	774	4.9889	774	5.0649
775	4.96951	775	4.98857	775	5.06366
776	4.96965	776	4.98896	776	5.06015
777	4.96887	777	4.9889	777	5.05796
778	4.96772	778	4.98942	778	5.05591
779	4.96702	779	4.98949	779	5.05517
780	4.96688	780	4.9891	780	5.05374
injection 7	injection volume= 1.9 µl	injection 7	injection volume= 1.9 µl	injection 7	injection volume= 1.9 µl
781	4.96565	781	4.9882	781	5.05433
782	4.96504	782	4.98727	782	5.05455
783	4.94639	783	4.97311	783	5.04366
784	4.89648	784	4.93731	784	5.01134
785	4.81894	785	4.88321	785	4.96204
786	4.71883	786	4.81612	786	4.8979
787	4.60567	787	4.74792	787	4.82906
788	4.50326	788	4.69707	788	4.77374
789	4.42421	789	4.66948	789	4.74161
790	4.36847	790	4.6629	790	4.73074
791	4.33591	791	4.67099	791	4.7379
792	4.32345	792	4.68456	792	4.75381
793	4.32995	793	4.70093	793	4.77441
794	4.35901	794	4.72412	794	4.79818
795	4.40609	795	4.75177	795	4.82605
796	4.46454	796	4.7835	796	4.85489
797	4.52506	797	4.81444	797	4.88412
798	4.58069	798	4.8411	798	4.90959
799	4.62655	799	4.86358	799	4.93189
800	4.66466	800	4.88139	800	4.94901
801	4.69534	801	4.89532	801	4.96338
802	4.72287	802	4.90692	802	4.975
803	4.7478	803	4.91673	803	4.9851
804	4.77123	804	4.92409	804	4.99466
805	4.79169	805	4.93064	805	5.00338
806	4.8103	806	4.93676	806	5.01007
807	4.8258	807	4.94283	807	5.01544
808	4.83883	808	4.94831	808	5.01928
809	4.85026	809	4.95277	809	5.02165
810	4.8614	810	4.9564	810	5.02399
811	4.87128	811	4.95943	811	5.02743
812	4.88005	812	4.96236	812	5.03038
813	4.8889	813	4.9642	813	5.03387
814	4.89712	814	4.96721	814	5.03717
815	4.90288	815	4.96968	815	5.04049
816	4.90831	816	4.97223	816	5.04282
817	4.91341	817	4.97304	817	5.04403
818	4.91844	818	4.97529	818	5.04546
819	4.9226	819	4.97632	819	5.04716
820	4.92702	820	4.97759	820	5.04783
821	4.93047	821	4.97772	821	5.04858
822	4.93475	822	4.97915	822	5.04956
823	4.93682	823	4.98013	823	5.05037
824	4.93939	824	4.98154	824	5.05048
825	4.94183	825	4.9811	825	5.0514
826	4.94473	826	4.98094	826	5.05264
827	4.94592	827	4.9808	827	5.05358
828	4.94794	828	4.98053	828	5.05369
829	4.94865	829	4.97989	829	5.05438
830	4.94987	830	4.98189	830	5.05466
831	4.95123	831	4.98417	831	5.05471
832	4.95306	832	4.98549	832	5.05498
833	4.95515	833	4.98746	833	5.05627
834	4.95784	834	4.98944	834	5.05615
835	4.95909	835	4.98971	835	5.05657
836	4.96073	836	4.98945	836	5.05674
837	4.9611	837	4.98938	837	5.05612
838	4.96142	838	4.9891	838	5.05532
839	4.96154	839	4.98782	839	5.05596
840	4.96254	840	4.98792	840	5.05567
841	4.96253	841	4.98749	841	5.05588
842	4.96321	842	4.98774	842	5.05709
843	4.9637	843	4.98727	843	5.05785
844	4.96338	844	4.98715	844	5.05792
845	4.96341	845	4.98649	845	5.05836
846	4.96329	846	4.98646	846	5.05778
847	4.96382	847	4.98535	847	5.05693
848	4.96375	848	4.98588	848	5.05644
849	4.96422	849	4.98656	849	5.0562
850	4.96459	850	4.98692	850	5.05606
851	4.96549	851	4.9865	851	5.05669
852	4.96602	852	4.98692	852	5.05788
853	4.9665	853	4.98646	853	5.05821
854	4.96682	854	4.98652	854	5.05808
855	4.96757	855	4.98656	855	5.05871
856	4.96823	856	4.98736	856	5.05907
857	4.96771	857	4.98769	857	5.05868
858	4.96777	858	4.98807	858	5.05842
859	4.96781	859	4.98775	859	5.05788
860	4.96762	860	4.9881	860	5.05651
861	4.96636	861	4.98789	861	5.05561
862	4.96639	862	4.9882	862	5.05548
863	4.96707	863	4.98731	863	5.0556
864	4.96868	864	4.9864	864	5.05656
865	4.96856	865	4.98589	865	5.05705
866	4.96952	866	4.98634	866	5.05666
867	4.97054	867	4.9858	867	5.05614
868	4.97066	868	4.98595	868	5.05544
869	4.97033	869	4.98599	869	5.05461
870	4.97056	870	4.98581	870	5.05539
871	4.96955	871	4.98619	871	5.05579
872	4.96924	872	4.9869	872	5.05523
873	4.969	873	4.98701	873	5.05542
874	4.96915	874	4.98735	874	5.05586
875	4.96942	875	4.98757	875	5.05448
876	4.97063	876	4.98663	876	5.05426
877	4.97035	877	4.98702	877	5.05506
878	4.97036	878	4.98734	878	5.05549
879	4.9699	879	4.98718	879	5.05608
880	4.96995	880	4.98735	880	5.05726
881	4.9699	881	4.98728	881	5.05772
882	4.97036	882	4.98677	882	5.05885
883	4.97024	883	4.98689	883	5.05813
884	4.96987	884	4.98747	884	5.05694
885	4.97052	885	4.98715	885	5.05674
886	4.9718	886	4.98842	886	5.05561
887	4.9723	887	4.98868	887	5.053
888	4.97197	888	4.98865	888	5.05239
889	4.97094	889	4.98845	889	5.0526
890	4.96995	890	4.9886	890	5.05137
891	4.96845	891	4.9884	891	5.05234
892	4.96808	892	4.98825	892	5.05433
893	4.96858	893	4.98849	893	5.05581
894	4.97037	894	4.9886	894	5.05633
895	4.97051	895	4.98877	895	5.05719
896	4.97059	896	4.98785	896	5.05774
897	4.97031	897	4.98741	897	5.05802
898	4.97013	898	4.98673	898	5.05664
899	4.96982	899	4.98756	899	5.05563
900	4.96919	900	4.98737	900	5.05529
injection 8	injection volume= 1.9 µl	injection 8	injection volume= 1.9 µl	injection 8	injection volume= 1.9 µl
901	4.96952	901	4.98875	901	5.05393
902	4.96966	902	4.98872	902	5.05312
903	4.96305	903	4.97758	903	5.04718
904	4.93509	904	4.94622	904	5.02444
905	4.88603	905	4.89985	905	4.98596
906	4.81986	906	4.84087	906	4.93559
907	4.73916	907	4.78079	907	4.87793
908	4.65438	908	4.73486	908	4.82551
909	4.58166	909	4.70775	909	4.78886
910	4.52698	910	4.69519	910	4.7681
911	4.48989	911	4.69443	911	4.76103
912	4.47075	912	4.69836	912	4.76263
913	4.4702	913	4.7062	913	4.76775
914	4.48702	914	4.7219	914	4.78256
915	4.51423	915	4.74547	915	4.80451
916	4.54662	916	4.77555	916	4.82749
917	4.58022	917	4.80686	917	4.85397
918	4.61094	918	4.83476	918	4.88705
919	4.63671	919	4.8571	919	4.91309
920	4.65942	920	4.87523	920	4.9296
921	4.68018	921	4.88796	921	4.94924
922	4.70063	922	4.89921	922	4.96806
923	4.71945	923	4.90788	923	4.9794
924	4.73855	924	4.91657	924	4.9889
925	4.75712	925	4.92465	925	5.00013
926	4.77352	926	4.93198	926	5.00473
927	4.7879	927	4.93746	927	5.00177
928	4.80139	928	4.94302	928	4.99739
929	4.81344	929	4.94723	929	4.99842
930	4.82478	930	4.94992	930	5.00356
931	4.83581	931	4.95321	931	5.0106
932	4.84682	932	4.95592	932	5.01612
933	4.85743	933	4.95907	933	5.02323
934	4.86704	934	4.96176	934	5.02988
935	4.87507	935	4.96444	935	5.03406
936	4.88248	936	4.96696	936	5.03658
937	4.88871	937	4.97054	937	5.03963
938	4.89424	938	4.97338	938	5.03882
939	4.89998	939	4.97594	939	5.04011
940	4.90571	940	4.97766	940	5.0394
941	4.90983	941	4.97804	941	5.03958
942	4.91348	942	4.9784	942	5.04242
943	4.91738	943	4.9783	943	5.04508
944	4.92126	944	4.97889	944	5.04232
945	4.92507	945	4.9795	945	5.03916
946	4.92837	946	4.98102	946	5.04075
947	4.93172	947	4.98108	947	5.04462
948	4.93504	948	4.98068	948	5.0497
949	4.93705	949	4.9794	949	5.05255
950	4.93867	950	4.97969	950	5.05201
951	4.94089	951	4.97956	951	5.04629
952	4.94335	952	4.98076	952	5.04385
953	4.94498	953	4.98222	953	5.03785
954	4.94757	954	4.98448	954	5.03069
955	4.94948	955	4.98615	955	5.0346
956	4.95219	956	4.98708	956	5.03894
957	4.95409	957	4.98737	957	5.03778
958	4.95516	958	4.987	958	5.03947
959	4.95499	959	4.98638	959	5.04276
960	4.95585	960	4.98639	960	5.04728
961	4.95625	961	4.98649	961	5.05349
962	4.95621	962	4.98702	962	5.05943
963	4.95745	963	4.98708	963	5.06625
964	4.95927	964	4.98709	964	5.0711
965	4.9605	965	4.98519	965	5.06558
966	4.96129	966	4.98443	966	5.05764
967	4.96209	967	4.98338	967	5.05334
968	4.96261	968	4.98324	968	5.05071
969	4.96386	969	4.98304	969	5.05052
970	4.96397	970	4.98345	970	5.05241
971	4.96453	971	4.98296	971	5.05389
972	4.96582	972	4.98321	972	5.05345
973	4.96699	973	4.98328	973	5.05291
974	4.96602	974	4.98396	974	5.05236
975	4.96612	975	4.98579	975	5.05218
976	4.96611	976	4.98713	976	5.05319
977	4.96653	977	4.98768	977	5.05397
978	4.96646	978	4.98854	978	5.05396
979	4.96727	979	4.98892	979	5.05434
980	4.96802	980	4.98816	980	5.05403
981	4.96702	981	4.9886	981	5.05351
982	4.96376	982	4.98864	982	5.05332
983	4.96278	983	4.98854	983	5.05363
984	4.96316	984	4.98844	984	5.05354
985	4.96412	985	4.98924	985	5.05399
986	4.96648	986	4.98911	986	5.05374
987	4.97006	987	4.98967	987	5.05301
988	4.97141	988	4.99016	988	5.0528
989	4.97116	989	4.99027	989	5.05291
990	4.97005	990	4.98965	990	5.05249
991	4.96922	991	4.98991	991	5.05299
992	4.96935	992	4.98962	992	5.05307
993	4.9692	993	4.98909	993	5.05271
994	4.97004	994	4.9884	994	5.05169
995	4.97117	995	4.98864	995	5.05109
996	4.9718	996	4.98791	996	5.05154
997	4.97103	997	4.98726	997	5.05213
998	4.9713	998	4.98733	998	5.05158
999	4.97099	999	4.98709	999	5.05203
1000	4.97103	1000	4.9857	1000	5.05154
1001	4.97147	1001	4.986	1001	5.05025
1002	4.97182	1002	4.98649	1002	5.04879
1003	4.97122	1003	4.98698	1003	5.04965
1004	4.97088	1004	4.98734	1004	5.04936
1005	4.97023	1005	4.9887	1005	5.05029
1006	4.96958	1006	4.98942	1006	5.05109
1007	4.97005	1007	4.98975	1007	5.0533
1008	4.9704	1008	4.98896	1008	5.05402
1009	4.97029	1009	4.98926	1009	5.05443
1010	4.97084	1010	4.98976	1010	5.05379
1011	4.97119	1011	4.98867	1011	5.05341
1012	4.97102	1012	4.98767	1012	5.05053
1013	4.97113	1013	4.98863	1013	5.04721
1014	4.97158	1014	4.98908	1014	5.04454
1015	4.97067	1015	4.98839	1015	5.04362
1016	4.97054	1016	4.98839	1016	5.04293
1017	4.96984	1017	4.98919	1017	5.043
1018	4.96939	1018	4.98811	1018	5.04416
1019	4.96952	1019	4.98857	1019	5.04796
1020	4.97013	1020	4.98929	1020	5.04892
injection 9	injection volume= 1.9 µl	injection 9	injection volume= 1.9 µl	injection 9	injection volume= 1.9 µl
1021	4.96995	1021	4.98956	1021	5.04794
1022	4.97129	1022	4.98897	1022	5.04559
1023	4.9674	1023	4.9822	1023	5.03378
1024	4.95395	1024	4.96013	1024	5.01337
1025	4.93232	1025	4.9255	1025	4.98699
1026	4.90291	1026	4.88179	1026	4.95186
1027	4.86402	1027	4.83385	1027	4.9133
1028	4.8206	1028	4.79194	1028	4.88029
1029	4.78096	1029	4.76223	1029	4.85035
1030	4.74906	1030	4.74314	1030	4.82723
1031	4.72612	1031	4.73402	1031	4.81471
1032	4.71465	1032	4.73058	1032	4.80918
1033	4.71591	1033	4.73208	1033	4.81073
1034	4.7237	1034	4.74156	1034	4.82063
1035	4.73448	1035	4.75858	1035	4.8356
1036	4.74426	1036	4.7811	1036	4.8541
1037	4.7517	1037	4.80583	1037	4.87494
1038	4.75609	1038	4.8296	1038	4.89527
1039	4.76039	1039	4.84924	1039	4.91201
1040	4.76225	1040	4.86519	1040	4.92633
1041	4.76508	1041	4.8772	1041	4.938
1042	4.76883	1042	4.88821	1042	4.94884
1043	4.77352	1043	4.89761	1043	4.95774
1044	4.77786	1044	4.90637	1044	4.96605
1045	4.78411	1045	4.91435	1045	4.9709
1046	4.79075	1046	4.92266	1046	4.97459
1047	4.79729	1047	4.92917	1047	4.97671
1048	4.80522	1048	4.9346	1048	4.9802
1049	4.81349	1049	4.93959	1049	4.98394
1050	4.8213	1050	4.94528	1050	4.99081
1051	4.82958	1051	4.94861	1051	4.99802
1052	4.83755	1052	4.95138	1052	5.00442
1053	4.84442	1053	4.95549	1053	5.00939
1054	4.85053	1054	4.95899	1054	5.01415
1055	4.85614	1055	4.96137	1055	5.01829
1056	4.86119	1056	4.96411	1056	5.02165
1057	4.86605	1057	4.9672	1057	5.02588
1058	4.8707	1058	4.96947	1058	5.02893
1059	4.87612	1059	4.97198	1059	5.03139
1060	4.88067	1060	4.97331	1060	5.03363
1061	4.88478	1061	4.97413	1061	5.03552
1062	4.88931	1062	4.97526	1062	5.03602
1063	4.89232	1063	4.9758	1063	5.03743
1064	4.89462	1064	4.97594	1064	5.0384
1065	4.89785	1065	4.97688	1065	5.03909
1066	4.90081	1066	4.97875	1066	5.03989
1067	4.90305	1067	4.97974	1067	5.04095
1068	4.90586	1068	4.98123	1068	5.04116
1069	4.9085	1069	4.98177	1069	5.04074
1070	4.91142	1070	4.98199	1070	5.04103
1071	4.91436	1071	4.98219	1071	5.04231
1072	4.91723	1072	4.98281	1072	5.04303
1073	4.91992	1073	4.98225	1073	5.04395
1074	4.92258	1074	4.98294	1074	5.04473
1075	4.92534	1075	4.98299	1075	5.04457
1076	4.92744	1076	4.98332	1076	5.04425
1077	4.92985	1077	4.98401	1077	5.04386
1078	4.93193	1078	4.98501	1078	5.04391
1079	4.93392	1079	4.98499	1079	5.04394
1080	4.93509	1080	4.9857	1080	5.04476
1081	4.93743	1081	4.98516	1081	5.04579
1082	4.93871	1082	4.98488	1082	5.04719
1083	4.94069	1083	4.98566	1083	5.04817
1084	4.942	1084	4.98615	1084	5.04947
1085	4.94256	1085	4.98615	1085	5.04933
1086	4.94372	1086	4.986	1086	5.04804
1087	4.94513	1087	4.98537	1087	5.04624
1088	4.94643	1088	4.98411	1088	5.04469
1089	4.94803	1089	4.98542	1089	5.04319
1090	4.95024	1090	4.98664	1090	5.04259
1091	4.9505	1091	4.98706	1091	5.0426
1092	4.95076	1092	4.98734	1092	5.04322
1093	4.95097	1093	4.98733	1093	5.04387
1094	4.95166	1094	4.98537	1094	5.0447
1095	4.95197	1095	4.98443	1095	5.04673
1096	4.95263	1096	4.98541	1096	5.04707
1097	4.95332	1097	4.98571	1097	5.04626
1098	4.95413	1098	4.98614	1098	5.04537
1099	4.9543	1099	4.98633	1099	5.04498
1100	4.95547	1100	4.98673	1100	5.04378
1101	4.95656	1101	4.98605	1101	5.04557
1102	4.95729	1102	4.98551	1102	5.04768
1103	4.95775	1103	4.98564	1103	5.04878
1104	4.95889	1104	4.98637	1104	5.04931
1105	4.95916	1105	4.98531	1105	5.04949
1106	4.95974	1106	4.98586	1106	5.04863
1107	4.96082	1107	4.98787	1107	5.04781
1108	4.96127	1108	4.98848	1108	5.04776
1109	4.96133	1109	4.98854	1109	5.04794
1110	4.96189	1110	4.98965	1110	5.04809
1111	4.9624	1111	4.98974	1111	5.04771
1112	4.96316	1112	4.98852	1112	5.04827
1113	4.96394	1113	4.9882	1113	5.04929
1114	4.96466	1114	4.98853	1114	5.04974
1115	4.96533	1115	4.98787	1115	5.04954
1116	4.9656	1116	4.98765	1116	5.04948
1117	4.9658	1117	4.98777	1117	5.04883
1118	4.96625	1118	4.98662	1118	5.04836
1119	4.96588	1119	4.98491	1119	5.04766
1120	4.96473	1120	4.98515	1120	5.04752
1121	4.9655	1121	4.98511	1121	5.04751
1122	4.96627	1122	4.98497	1122	5.04734
1123	4.9664	1123	4.98655	1123	5.04648
1124	4.96691	1124	4.98782	1124	5.04687
1125	4.96822	1125	4.98843	1125	5.04781
1126	4.96686	1126	4.9891	1126	5.04867
1127	4.9659	1127	4.98927	1127	5.0494
1128	4.966	1128	4.98895	1128	5.05014
1129	4.96705	1129	4.98861	1129	5.05029
1130	4.96714	1130	4.98839	1130	5.05041
1131	4.9673	1131	4.98826	1131	5.04921
1132	4.96735	1132	4.98926	1132	5.0486
1133	4.9675	1133	4.98937	1133	5.04882
1134	4.96709	1134	4.98969	1134	5.04821
1135	4.96715	1135	4.98997	1135	5.0477
1136	4.96784	1136	4.99013	1136	5.04839
1137	4.96787	1137	4.98903	1137	5.04861
1138	4.96796	1138	4.98915	1138	5.04841
1139	4.9685	1139	4.98866	1139	5.04888
1140	4.96822	1140	4.98785	1140	5.04836
1141	4.96793	injection 10	injection volume= 1.9 µl	1141	5.04791
injection 10	injection volume= 1.9 µl	1141	4.98769	injection 10	injection volume= 1.9 µl
1142	4.9679	1142	4.98774	1142	5.04871
1143	4.96822	1143	4.98195	1143	5.04604
1144	4.97023	1144	4.96717	1144	5.03629
1145	4.97464	1145	4.94395	1145	5.01859
1146	4.98023	1146	4.9124	1146	4.99417
1147	4.98434	1147	4.87692	1147	4.96386
1148	4.98401	1148	4.84508	1148	4.93389
1149	4.97797	1149	4.82119	1149	4.90931
1150	4.9693	1150	4.80319	1150	4.8935
1151	4.95878	1151	4.79393	1151	4.88615
1152	4.94952	1152	4.79202	1152	4.88496
1153	4.94277	1153	4.79564	1153	4.8894
1154	4.93927	1154	4.80442	1154	4.89812
1155	4.93703	1155	4.81806	1155	4.90765
1156	4.93588	1156	4.83193	1156	4.91562
1157	4.93424	1157	4.84431	1157	4.92227
1158	4.93445	1158	4.85362	1158	4.92706
1159	4.93423	1159	4.86119	1159	4.9298
1160	4.93351	1160	4.86745	1160	4.93093
1161	4.93136	1161	4.873	1161	4.93302
1162	4.93013	1162	4.8782	1162	4.93689
1163	4.92849	1163	4.88373	1163	4.941
1164	4.9274	1164	4.88916	1164	4.94573
1165	4.92633	1165	4.89469	1165	4.95161
1166	4.92702	1166	4.90073	1166	4.95769
1167	4.92776	1167	4.90588	1167	4.96357
1168	4.92897	1168	4.91141	1168	4.96909
1169	4.9296	1169	4.91652	1169	4.9742
1170	4.93139	1170	4.92195	1170	4.97937
1171	4.93297	1171	4.92653	1171	4.98279
1172	4.93525	1172	4.93197	1172	4.98628
1173	4.9361	1173	4.93641	1173	4.98831
1174	4.93761	1174	4.93992	1174	4.98911
1175	4.93844	1175	4.94305	1175	4.99041
1176	4.93986	1176	4.94639	1176	4.99594
1177	4.94034	1177	4.94943	1177	4.99935
1178	4.94159	1178	4.95325	1178	5.00241
1179	4.94191	1179	4.95726	1179	5.00806
1180	4.94241	1180	4.96058	1180	5.01419
1181	4.94341	1181	4.96276	1181	5.01609
1182	4.94386	1182	4.9648	1182	5.01887
1183	4.94546	1183	4.96572	1183	5.02248
1184	4.94791	1184	4.96634	1184	5.0246
1185	4.95018	1185	4.96714	1185	5.02356
1186	4.95089	1186	4.96911	1186	5.02177
1187	4.95245	1187	4.97051	1187	5.02088
1188	4.95315	1188	4.9719	1188	5.0216
1189	4.95424	1189	4.97346	1189	5.0228
1190	4.95448	1190	4.97443	1190	5.02324
1191	4.95514	1191	4.97419	1191	5.02445
1192	4.95569	1192	4.97488	1192	5.02586
1193	4.95623	1193	4.97574	1193	5.02603
1194	4.95656	1194	4.97694	1194	5.0259
1195	4.95751	1195	4.97866	1195	5.02831
1196	4.95895	1196	4.98116	1196	5.03124
1197	4.95931	1197	4.98154	1197	5.02972
1198	4.9598	1198	4.98141	1198	5.02925
1199	4.9619	1199	4.98125	1199	5.03164
1200	4.9638	1200	4.98085	1200	5.03488
1201	4.96207	1201	4.97948	1201	5.03666
1202	4.96026	1202	4.98027	1202	5.04133
1203	4.95868	1203	4.98128	1203	5.04476
1204	4.95689	1204	4.9815	1204	5.04577
1205	4.95584	1205	4.98137	1205	5.04468
1206	4.95766	1206	4.98161	1206	5.04398
1207	4.96027	1207	4.98191	1207	5.04273
1208	4.9621	1208	4.98123	1208	5.04129
1209	4.9628	1209	4.98181	1209	5.03907
1210	4.96257	1210	4.98256	1210	5.03739
1211	4.963	1211	4.98346	1211	5.03604
1212	4.96373	1212	4.98341	1212	5.03842
1213	4.96361	1213	4.98434	1213	5.03741
1214	4.96308	1214	4.98366	1214	5.03582
1215	4.96303	1215	4.98383	1215	5.03769
1216	4.96234	1216	4.98447	1216	5.04057
1217	4.96252	1217	4.98454	1217	5.04042
1218	4.96392	1218	4.98436	1218	5.04312
1219	4.96483	1219	4.98473	1219	5.04561
1220	4.96594	1220	4.9842	1220	5.04545
1221	4.96692	1221	4.98402	1221	5.04461
1222	4.96642	1222	4.98339	1222	5.0433
1223	4.96621	1223	4.98307	1223	5.04281
1224	4.96642	1224	4.98324	1224	5.0429
1225	4.96626	1225	4.98343	1225	5.04281
1226	4.96556	1226	4.98315	1226	5.04334
1227	4.96569	1227	4.98371	1227	5.04405
1228	4.96519	1228	4.98438	1228	5.04454
1229	4.96485	1229	4.98478	1229	5.04479
1230	4.96412	1230	4.98498	1230	5.04506
1231	4.96423	1231	4.98485	1231	5.04458
1232	4.96409	1232	4.98537	1232	5.0433
1233	4.96415	1233	4.98552	1233	5.0424
1234	4.96396	1234	4.98515	1234	5.0434
1235	4.96437	1235	4.98496	1235	5.04392
1236	4.96531	1236	4.98481	1236	5.04453
1237	4.9663	1237	4.984	1237	5.0468
1238	4.96754	1238	4.98358	1238	5.04738
1239	4.96839	1239	4.98404	1239	5.04667
1240	4.96971	1240	4.98447	1240	5.04639
1241	4.96991	1241	4.98556	1241	5.04645
1242	4.96994	1242	4.98678	1242	5.04533
1243	4.96996	1243	4.98779	1243	5.04501
1244	4.9707	1244	4.98768	1244	5.04442
1245	4.97017	1245	4.98807	1245	5.04297
1246	4.96987	1246	4.98772	1246	5.04186
1247	4.96886	1247	4.98673	1247	5.0416
1248	4.96786	1248	4.98595	1248	5.04102
1249	4.96718	1249	4.9862	1249	5.03885
1250	4.96668	1250	4.98581	1250	5.03949
1251	4.96656	1251	4.98564	1251	5.04136
1252	4.96692	1252	4.98651	1252	5.04248
1253	4.96756	1253	4.9866	1253	5.04507
1254	4.96789	1254	4.98595	1254	5.04837
1255	4.96924	1255	4.98558	1255	5.04954
1256	4.96992	1256	4.98557	1256	5.04876
1257	4.971	1257	4.98518	1257	5.04878
1258	4.97122	1258	4.98603	1258	5.04681
1259	4.97134	1259	4.98658	1259	5.0456
1260	4.97102	1260	4.98729	1260	5.04467
1261	4.97136	1261	4.98705	1261	5.04379
injection 11	injection volume= 1.9 µl	injection 11	injection volume= 1.9 µl	injection 11	injection volume= 1.9 µl
1262	4.97065	1262	4.98608	1262	5.04271
1263	4.97203	1263	4.98308	1263	5.0424
1264	4.97824	1264	4.97573	1264	5.03795
1265	4.98916	1265	4.96295	1265	5.02979
1266	5.00398	1266	4.94659	1266	5.01954
1267	5.01927	1267	4.92801	1267	5.0065
1268	5.02968	1268	4.90837	1268	4.99269
1269	5.03247	1269	4.89275	1269	4.98223
1270	5.0292	1270	4.88262	1270	4.97539
1271	5.02131	1271	4.87836	1271	4.97182
1272	5.01339	1272	4.87798	1272	4.97157
1273	5.00621	1273	4.88234	1273	4.97427
1274	5.00108	1274	4.89024	1274	4.97735
1275	4.99736	1275	4.89888	1275	4.98317
1276	4.99342	1276	4.90568	1276	4.98869
1277	4.98965	1277	4.91094	1277	4.99411
1278	4.98784	1278	4.91317	1278	4.99616
1279	4.98636	1279	4.91305	1279	4.99852
1280	4.98486	1280	4.91094	1280	4.9975
1281	4.98356	1281	4.90979	1281	4.99572
1282	4.98202	1282	4.91007	1282	4.99312
1283	4.98132	1283	4.91144	1283	4.99255
1284	4.98059	1284	4.91263	1284	4.99224
1285	4.98059	1285	4.91519	1285	4.99341
1286	4.98074	1286	4.91604	1286	4.99452
1287	4.98123	1287	4.91664	1287	4.99582
1288	4.98077	1288	4.91717	1288	4.9978
1289	4.98049	1289	4.91792	1289	5.00007
1290	4.97874	1290	4.91911	1290	5.00168
1291	4.97714	1291	4.92185	1291	5.00279
1292	4.97492	1292	4.92317	1292	5.00476
1293	4.97377	1293	4.92528	1293	5.00599
1294	4.97384	1294	4.92693	1294	5.00657
1295	4.97405	1295	4.92784	1295	5.00702
1296	4.97419	1296	4.92955	1296	5.00812
1297	4.97423	1297	4.93341	1297	5.00899
1298	4.97328	1298	4.93693	1298	5.00983
1299	4.97116	1299	4.94052	1299	5.01156
1300	4.97125	1300	4.94409	1300	5.01281
1301	4.97124	1301	4.9462	1301	5.01485
1302	4.97196	1302	4.94724	1302	5.0165
1303	4.97389	1303	4.94818	1303	5.01839
1304	4.97455	1304	4.95032	1304	5.01962
1305	4.97426	1305	4.95281	1305	5.02109
1306	4.97382	1306	4.95523	1306	5.02129
1307	4.97415	1307	4.95719	1307	5.02176
1308	4.97321	1308	4.95816	1308	5.02184
1309	4.97437	1309	4.95803	1309	5.02188
1310	4.97433	1310	4.95904	1310	5.02178
1311	4.97507	1311	4.96022	1311	5.02257
1312	4.97528	1312	4.96174	1312	5.02286
1313	4.97591	1313	4.96326	1313	5.02382
1314	4.97554	1314	4.96531	1314	5.02391
1315	4.97565	1315	4.96627	1315	5.0249
1316	4.97515	1316	4.96662	1316	5.0256
1317	4.97373	1317	4.9666	1317	5.02736
1318	4.97213	1318	4.96748	1318	5.02758
1319	4.97108	1319	4.96954	1319	5.02837
1320	4.97026	1320	4.97015	1320	5.02891
1321	4.96994	1321	4.97134	1321	5.02959
1322	4.96951	1322	4.97364	1322	5.02957
1323	4.96971	1323	4.97588	1323	5.03041
1324	4.9698	1324	4.97645	1324	5.03196
1325	4.97038	1325	4.97763	1325	5.03018
1326	4.97043	1326	4.97945	1326	5.02902
1327	4.97144	1327	4.9805	1327	5.0288
1328	4.97297	1328	4.97937	1328	5.029
1329	4.97343	1329	4.97919	1329	5.02879
1330	4.97343	1330	4.97933	1330	5.02911
1331	4.97405	1331	4.97958	1331	5.0286
1332	4.97415	1332	4.97898	1332	5.03001
1333	4.97354	1333	4.98062	1333	5.02857
1334	4.97429	1334	4.98133	1334	5.02599
1335	4.97454	1335	4.98165	1335	5.02589
1336	4.97479	1336	4.98003	1336	5.02633
1337	4.97398	1337	4.97968	1337	5.02478
1338	4.97421	1338	4.97982	1338	5.02853
1339	4.97407	1339	4.9808	1339	5.03249
1340	4.97444	1340	4.98136	1340	5.03623
1341	4.97357	1341	4.98276	1341	5.03973
1342	4.9747	1342	4.98363	1342	5.04131
1343	4.97483	1343	4.9829	1343	5.04102
1344	4.97442	1344	4.98143	1344	5.03942
1345	4.97435	1345	4.98108	1345	5.03847
1346	4.97468	1346	4.98046	1346	5.03725
1347	4.97451	1347	4.97999	1347	5.03665
1348	4.97312	1348	4.98035	1348	5.03457
1349	4.97281	1349	4.98046	1349	5.03628
1350	4.97189	1350	4.97996	1350	5.03648
1351	4.97182	1351	4.98031	1351	5.03625
1352	4.97184	1352	4.98057	1352	5.03674
1353	4.9728	1353	4.98069	1353	5.03755
1354	4.97339	1354	4.98081	1354	5.03741
1355	4.97328	1355	4.98158	1355	5.0366
1356	4.97328	1356	4.982	1356	5.03655
1357	4.97311	1357	4.98212	1357	5.03629
1358	4.97368	1358	4.98247	1358	5.03553
1359	4.97321	1359	4.98262	1359	5.03469
1360	4.97368	1360	4.98296	1360	5.03441
1361	4.97408	1361	4.98288	1361	5.03481
1362	4.97465	1362	4.98397	1362	5.03634
1363	4.97375	1363	4.98395	1363	5.03804
1364	4.97463	1364	4.98453	1364	5.03805
1365	4.97521	1365	4.9845	1365	5.03923
1366	4.9753	1366	4.98406	1366	5.04007
1367	4.97522	1367	4.98274	1367	5.03932
1368	4.97557	1368	4.98248	1368	5.03932
1369	4.97488	1369	4.98203	1369	5.04026
1370	4.97441	1370	4.98175	1370	5.04034
1371	4.9734	1371	4.98251	1371	5.04004
1372	4.97268	1372	4.98346	1372	5.04063
1373	4.97276	1373	4.98411	1373	5.04082
1374	4.97305	1374	4.98449	1374	5.04035
1375	4.97336	1375	4.98501	1375	5.04065
1376	4.97569	1376	4.98563	1376	5.04062
1377	4.97595	1377	4.98576	1377	5.04039
1378	4.97621	1378	4.98552	1378	5.04068
1379	4.97647	1379	4.98559	1379	5.04139
1380	4.97604	1380	4.98553	1380	5.04112
1381	4.97469	1381	4.98514	1381	5.04074
injection 12	injection volume= 1.9 µl	injection 12	injection volume= 1.9 µl	injection 12	injection volume= 1.9 µl
1382	4.97532	1382	4.98534	1382	5.0391
1383	4.9758	1383	4.98523	1383	5.03596
1384	4.98122	1384	4.98313	1384	5.03481
1385	4.99146	1385	4.98059	1385	5.03585
1386	5.00422	1386	4.97669	1386	5.03649
1387	5.01871	1387	4.9723	1387	5.03845
1388	5.03055	1388	4.96729	1388	5.04115
1389	5.03558	1389	4.96492	1389	5.04291
1390	5.03497	1390	4.96409	1390	5.04318
1391	5.03028	1391	4.96532	1391	5.04405
1392	5.02255	1392	4.96702	1392	5.04494
1393	5.01645	1393	4.97047	1393	5.04627
1394	5.01147	1394	4.97222	1394	5.04675
1395	5.00622	1395	4.97373	1395	5.04643
1396	5.00221	1396	4.97404	1396	5.0464
1397	4.99917	1397	4.97333	1397	5.04547
1398	4.99622	1398	4.9721	1398	5.04465
1399	4.99322	1399	4.97159	1399	5.04379
1400	4.99102	1400	4.97092	1400	5.04331
1401	4.98955	1401	4.97	1401	5.04299
1402	4.98765	1402	4.96963	1402	5.04268
1403	4.98619	1403	4.96874	1403	5.04236
1404	4.9864	1404	4.96874	1404	5.04198
1405	4.98694	1405	4.96852	1405	5.04178
1406	4.98574	1406	4.96853	1406	5.04088
1407	4.98515	1407	4.96847	1407	5.0405
1408	4.98474	1408	4.96936	1408	5.03992
1409	4.984	1409	4.97035	1409	5.039
1410	4.9826	1410	4.97048	1410	5.03779
1411	4.98177	1411	4.97092	1411	5.03738
1412	4.9803	1412	4.97235	1412	5.03656
1413	4.97722	1413	4.97269	1413	5.03555
1414	4.97444	1414	4.97191	1414	5.03561
1415	4.97362	1415	4.97169	1415	5.037
1416	4.97447	1416	4.97142	1416	5.03786
1417	4.97586	1417	4.97013	1417	5.0382
1418	4.97773	1418	4.97036	1418	5.0383
1419	4.97852	1419	4.97142	1419	5.03873
1420	4.97854	1420	4.97221	1420	5.03847
1421	4.97685	1421	4.97369	1421	5.0381
1422	4.97597	1422	4.97528	1422	5.03841
1423	4.97573	1423	4.97682	1423	5.03907
1424	4.97545	1424	4.97766	1424	5.04015
1425	4.97501	1425	4.97759	1425	5.04036
1426	4.9755	1426	4.97786	1426	5.03678
1427	4.97611	1427	4.97751	1427	5.03424
1428	4.97709	1428	4.97574	1428	5.03491
1429	4.97812	1429	4.9754	1429	5.03489
1430	4.97888	1430	4.97664	1430	5.03563
1431	4.97924	1431	4.97707	1431	5.03962
1432	4.97891	1432	4.97781	1432	5.04253
1433	4.97888	1433	4.97974	1433	5.04167
1434	4.97881	1434	4.97954	1434	5.04097
1435	4.97981	1435	4.97902	1435	5.03971
1436	4.9801	1436	4.97882	1436	5.04023
1437	4.97965	1437	4.97865	1437	5.04
1438	4.97843	1438	4.97866	1438	5.0396
1439	4.9773	1439	4.97916	1439	5.038
1440	4.97645	1440	4.97972	1440	5.03775
1441	4.97595	1441	4.98075	1441	5.03639
1442	4.97532	1442	4.98159	1442	5.03641
1443	4.97556	1443	4.98157	1443	5.03699
1444	4.97568	1444	4.98184	1444	5.03918
1445	4.97573	1445	4.98233	1445	5.03987
1446	4.97603	1446	4.98151	1446	5.04016
1447	4.97621	1447	4.98098	1447	5.04033
1448	4.97569	1448	4.98132	1448	5.04071
1449	4.97544	1449	4.98202	1449	5.03966
1450	4.97421	1450	4.98173	1450	5.03943
1451	4.9736	1451	4.98112	1451	5.03989
1452	4.97467	1452	4.98183	1452	5.03997
1453	4.97551	1453	4.98212	1453	5.03966
1454	4.97619	1454	4.98194	1454	5.03955
1455	4.97748	1455	4.98172	1455	5.03994
1456	4.978	1456	4.98266	1456	5.03938
1457	4.97737	1457	4.98234	1457	5.04025
1458	4.97741	1458	4.98265	1458	5.04134
1459	4.97738	1459	4.9828	1459	5.04193
1460	4.97689	1460	4.98342	1460	5.0415
1461	4.97631	1461	4.98372	1461	5.04148
1462	4.97652	1462	4.98503	1462	5.04061
1463	4.97671	1463	4.98492	1463	5.03912
1464	4.97601	1464	4.98515	1464	5.03818
1465	4.97543	1465	4.98531	1465	5.0377
1466	4.9755	1466	4.9853	1466	5.03761
1467	4.97523	1467	4.985	1467	5.03712
1468	4.9756	1468	4.98522	1468	5.03718
1469	4.97671	1469	4.98488	1469	5.03722
1470	4.97746	1470	4.98555	1470	5.03775
1471	4.97798	1471	4.9857	1471	5.03876
1472	4.9781	1472	4.98491	1472	5.04075
1473	4.97736	1473	4.98417	1473	5.04216
1474	4.97677	1474	4.9838	1474	5.04257
1475	4.97597	1475	4.983	1475	5.0417
1476	4.97602	1476	4.98355	1476	5.0408
1477	4.97597	1477	4.98456	1477	5.03879
1478	4.97601	1478	4.98507	1478	5.03594
1479	4.97597	1479	4.98652	1479	5.03547
1480	4.97639	1480	4.9874	1480	5.03588
1481	4.97607	1481	4.98784	1481	5.03584
1482	4.97537	1482	4.98768	1482	5.03693
1483	4.97549	1483	4.98751	1483	5.04025
1484	4.97643	1484	4.98655	1484	5.04266
1485	4.97661	1485	4.98547	1485	5.0436
1486	4.97602	1486	4.98451	1486	5.04362
1487	4.97742	1487	4.98366	1487	5.04048
1488	4.97758	1488	4.98314	1488	5.03794
1489	4.97676	1489	4.98376	1489	5.03653
1490	4.97678	1490	4.98444	1490	5.03704
1491	4.97701	1491	4.98467	1491	5.03831
1492	4.97635	1492	4.98554	1492	5.04154
1493	4.97562	1493	4.98629	1493	5.04302
1494	4.97653	1494	4.98563	1494	5.04227
1495	4.97639	1495	4.98533	1495	5.04083
1496	4.97698	1496	4.98482	1496	5.03973
1497	4.97761	1497	4.98405	1497	5.03847
1498	4.9782	1498	4.98351	1498	5.03679
1499	4.9769	1499	4.98389	1499	5.03767
1500	4.97665	1500	4.98353	1500	5.03904
1501	4.97579	1501	4.9834	1501	5.03852
injection 13	injection volume= 1.9 µl	injection 13	injection volume= 1.9 µl	injection 13	injection volume= 1.9 µl
1502	4.9749	1502	4.98287	1502	5.0371
1503	4.975	1503	4.98291	1503	5.03728
1504	4.98064	1504	4.98231	1504	5.03617
1505	4.99072	1505	4.98222	1505	5.03636
1506	5.00461	1506	4.98262	1506	5.0395
1507	5.01879	1507	4.98324	1507	5.04382
1508	5.03077	1508	4.98421	1508	5.04612
1509	5.03641	1509	4.98539	1509	5.04764
1510	5.03522	1510	4.98769	1510	5.04892
1511	5.02952	1511	4.99032	1511	5.04848
1512	5.02237	1512	4.99297	1512	5.048
1513	5.01578	1513	4.99408	1513	5.05003
1514	5.01058	1514	4.99556	1514	5.05118
1515	5.00688	1515	4.99438	1515	5.05004
1516	5.00334	1516	4.99142	1516	5.04986
1517	5.00003	1517	4.98899	1517	5.04918
1518	4.99762	1518	4.98764	1518	5.04508
1519	4.99485	1519	4.98764	1519	5.043
1520	4.9924	1520	4.98877	1520	5.04478
1521	4.99145	1521	4.99035	1521	5.04644
1522	4.99026	1522	4.99213	1522	5.04754
1523	4.9888	1523	4.99277	1523	5.05036
1524	4.98803	1524	4.9914	1524	5.05184
1525	4.98713	1525	4.99057	1525	5.05011
1526	4.9848	1526	4.99045	1526	5.04713
1527	4.9827	1527	4.98968	1527	5.04537
1528	4.98281	1528	4.98858	1528	5.04343
1529	4.98215	1529	4.98851	1529	5.03782
1530	4.98175	1530	4.98756	1530	5.03327
1531	4.98135	1531	4.98564	1531	5.03098
1532	4.98165	1532	4.98453	1532	5.027
1533	4.9809	1533	4.98494	1533	5.03054
1534	4.98103	1534	4.98442	1534	5.03964
1535	4.98073	1535	4.98502	1535	5.04818
1536	4.98053	1536	4.98622	1536	5.05363
1537	4.98017	1537	4.98603	1537	5.05819
1538	4.97974	1538	4.98612	1538	5.05388
1539	4.97919	1539	4.98635	1539	5.04784
1540	4.97839	1540	4.98628	1540	5.04289
1541	4.97738	1541	4.98621	1541	5.03928
1542	4.97759	1542	4.9872	1542	5.0385
1543	4.97703	1543	4.98691	1543	5.03912
1544	4.97542	1544	4.98615	1544	5.04051
1545	4.97607	1545	4.98529	1545	5.04125
1546	4.97845	1546	4.98328	1546	5.04226
1547	4.97905	1547	4.98194	1547	5.04258
1548	4.97949	1548	4.98204	1548	5.04277
1549	4.98106	1549	4.98278	1549	5.04203
1550	4.98185	1550	4.9829	1550	5.04103
1551	4.98049	1551	4.98554	1551	5.03989
1552	4.97897	1552	4.98724	1552	5.03957
1553	4.97776	1553	4.98749	1553	5.03947
1554	4.97729	1554	4.98705	1554	5.04052
1555	4.97631	1555	4.98794	1555	5.04117
1556	4.97616	1556	4.98736	1556	5.04171
1557	4.97644	1557	4.9861	1557	5.0419
1558	4.97643	1558	4.98609	1558	5.04203
1559	4.97512	1559	4.98648	1559	5.04135
1560	4.97471	1560	4.98678	1560	5.04062
1561	4.9734	1561	4.98668	1561	5.04063
1562	4.97159	1562	4.98688	1562	5.04034
1563	4.97272	1563	4.98603	1563	5.0405
1564	4.97476	1564	4.9855	1564	5.04073
1565	4.97559	1565	4.98408	1565	5.04029
1566	4.97587	1566	4.98383	1566	5.03928
1567	4.9776	1567	4.98319	1567	5.03892
1568	4.97695	1568	4.98406	1568	5.0384
1569	4.97564	1569	4.98433	1569	5.03901
1570	4.97516	1570	4.98511	1570	5.04039
1571	4.9766	1571	4.98521	1571	5.04123
1572	4.97724	1572	4.98654	1572	5.041
1573	4.97762	1573	4.98645	1573	5.04112
1574	4.97846	1574	4.9875	1574	5.03998
1575	4.97821	1575	4.9875	1575	5.03976
1576	4.97743	1576	4.98776	1576	5.04044
1577	4.97749	1577	4.98722	1577	5.04093
1578	4.97789	1578	4.98796	1578	5.04124
1579	4.97797	1579	4.98716	1579	5.04227
1580	4.97841	1580	4.988	1580	5.04196
1581	4.97879	1581	4.9882	1581	5.04174
1582	4.97858	1582	4.98895	1582	5.04097
1583	4.97817	1583	4.98714	1583	5.04013
1584	4.97723	1584	4.9863	1584	5.03903
1585	4.97668	1585	4.98535	1585	5.03884
1586	4.97677	1586	4.98413	1586	5.03883
1587	4.97689	1587	4.98297	1587	5.03951
1588	4.97697	1588	4.9843	1588	5.04093
1589	4.97681	1589	4.98508	1589	5.04119
1590	4.97774	1590	4.98546	1590	5.04052
1591	4.97851	1591	4.98693	1591	5.03953
1592	4.97844	1592	4.98755	1592	5.03975
1593	4.97865	1593	4.98693	1593	5.0396
1594	4.97852	1594	4.98622	1594	5.03945
1595	4.97788	1595	4.9857	1595	5.03961
1596	4.97747	1596	4.985	1596	5.0392
1597	4.97739	1597	4.98502	1597	5.03759
1598	4.97704	1598	4.98505	1598	5.03524
1599	4.97768	1599	4.98548	1599	5.03439
1600	4.97778	1600	4.9859	1600	5.03415
1601	4.97727	1601	4.98576	1601	5.03498
1602	4.97764	1602	4.98531	1602	5.03685
1603	4.97756	1603	4.98552	1603	5.03828
1604	4.9775	1604	4.98524	1604	5.03961
1605	4.97723	1605	4.98432	1605	5.04115
1606	4.97787	1606	4.98437	1606	5.04132
1607	4.97761	1607	4.98525	1607	5.04049
1608	4.97737	1608	4.98583	1608	5.04132
1609	4.97707	1609	4.9866	1609	5.0409
1610	4.97706	1610	4.98737	1610	5.04062
1611	4.97602	1611	4.98798	1611	5.04044
1612	4.97585	1612	4.98796	1612	5.0404
1613	4.97596	1613	4.98901	1613	5.03998
1614	4.97603	1614	4.99011	1614	5.0392
1615	4.97598	1615	4.99038	1615	5.03875
1616	4.97673	1616	4.98957	1616	5.03896
1617	4.97719	1617	4.98944	1617	5.0397
1618	4.97716	1618	4.98766	1618	5.03987
1619	4.97764	1619	4.98709	1619	5.04123
1620	4.97853	1620	4.98666	1620	5.04068
1621	4.97857	1621	4.98634	1621	5.03986
injection 14	injection volume= 1.9 µl	injection 14	injection volume= 1.9 µl	injection 14	injection volume= 1.9 µl
1622	4.97798	1622	4.98492	1622	5.03944
1623	4.97804	1623	4.98542	1623	5.03946
1624	4.98081	1624	4.98515	1624	5.0401
1625	4.98707	1625	4.98541	1625	5.04138
1626	4.99796	1626	4.98621	1626	5.04308
1627	5.01214	1627	4.98711	1627	5.04395
1628	5.02538	1628	4.98687	1628	5.04495
1629	5.03282	1629	4.98694	1629	5.04453
1630	5.03391	1630	4.98787	1630	5.04547
1631	5.03006	1631	4.99037	1631	5.04555
1632	5.02174	1632	4.99282	1632	5.0472
1633	5.01499	1633	4.99537	1633	5.04852
1634	5.00878	1634	4.99726	1634	5.05058
1635	5.00484	1635	4.99865	1635	5.05081
1636	5.001	1636	4.99845	1636	5.05086
1637	4.99838	1637	4.99876	1637	5.04974
1638	4.99505	1638	4.99866	1638	5.04849
1639	4.99361	1639	4.99787	1639	5.04763
1640	4.99225	1640	4.9965	1640	5.04723
1641	4.99059	1641	4.99521	1641	5.04678
1642	4.98927	1642	4.99358	1642	5.04563
1643	4.9879	1643	4.99162	1643	5.04437
1644	4.98651	1644	4.99005	1644	5.04389
1645	4.98443	1645	4.98865	1645	5.04241
1646	4.9841	1646	4.98718	1646	5.04112
1647	4.98319	1647	4.9865	1647	5.04099
1648	4.98252	1648	4.9863	1648	5.04125
1649	4.98193	1649	4.98633	1649	5.04062
1650	4.98131	1650	4.9868	1650	5.04052
1651	4.98113	1651	4.98715	1651	5.04114
1652	4.98111	1652	4.98718	1652	5.04135
1653	4.98136	1653	4.98753	1653	5.0414
1654	4.98184	1654	4.98819	1654	5.04181
1655	4.98222	1655	4.98847	1655	5.04279
1656	4.98122	1656	4.98928	1656	5.04312
1657	4.98112	1657	4.98958	1657	5.04356
1658	4.98012	1658	4.98885	1658	5.04258
1659	4.97906	1659	4.98753	1659	5.04164
1660	4.97919	1660	4.98769	1660	5.04029
1661	4.97981	1661	4.98646	1661	5.03976
1662	4.9801	1662	4.9856	1662	5.03901
1663	4.98049	1663	4.98603	1663	5.03999
1664	4.98015	1664	4.98642	1664	5.04009
1665	4.97901	1665	4.98603	1665	5.04028
1666	4.97789	1666	4.98678	1666	5.03973
1667	4.97681	1667	4.98738	1667	5.03872
1668	4.97699	1668	4.98726	1668	5.03749
1669	4.97848	1669	4.98731	1669	5.03677
1670	4.97975	1670	4.98697	1670	5.03711
1671	4.9807	1671	4.98715	1671	5.03643
1672	4.98078	1672	4.98605	1672	5.0369
1673	4.97954	1673	4.98543	1673	5.03776
1674	4.97797	1674	4.98486	1674	5.03804
1675	4.97695	1675	4.98418	1675	5.0379
1676	4.9762	1676	4.98363	1676	5.03833
1677	4.9765	1677	4.98449	1677	5.03842
1678	4.97697	1678	4.98527	1678	5.03831
1679	4.977	1679	4.98535	1679	5.0381
1680	4.97688	1680	4.98626	1680	5.03797
1681	4.97647	1681	4.98623	1681	5.03821
1682	4.97572	1682	4.98585	1682	5.03778
1683	4.97617	1683	4.98522	1683	5.03752
1684	4.97603	1684	4.98631	1684	5.03826
1685	4.97629	1685	4.98625	1685	5.03849
1686	4.97659	1686	4.98631	1686	5.03879
1687	4.9772	1687	4.98658	1687	5.03902
1688	4.97692	1688	4.98731	1688	5.03937
1689	4.97745	1689	4.98703	1689	5.03875
1690	4.97729	1690	4.98641	1690	5.0386
1691	4.97749	1691	4.98599	1691	5.03842
1692	4.97777	1692	4.98576	1692	5.03838
1693	4.97775	1693	4.98505	1693	5.03815
1694	4.97741	1694	4.98374	1694	5.0381
1695	4.97754	1695	4.9846	1695	5.03816
1696	4.97795	1696	4.9847	1696	5.03827
1697	4.97741	1697	4.98502	1697	5.03872
1698	4.97727	1698	4.98509	1698	5.03923
1699	4.97657	1699	4.98589	1699	5.03984
1700	4.97584	1700	4.98571	1700	5.03978
1701	4.97548	1701	4.98621	1701	5.03941
1702	4.97481	1702	4.98647	1702	5.03931
1703	4.97483	1703	4.98769	1703	5.03876
1704	4.97591	1704	4.98954	1704	5.03765
1705	4.97682	1705	4.99078	1705	5.03697
1706	4.97638	1706	4.99162	1706	5.03804
1707	4.97724	1707	4.99133	1707	5.03939
1708	4.9768	1708	4.98962	1708	5.04093
1709	4.97522	1709	4.98788	1709	5.04165
1710	4.97472	1710	4.98673	1710	5.04299
1711	4.97457	1711	4.98595	1711	5.04294
1712	4.97455	1712	4.98565	1712	5.04188
1713	4.97473	1713	4.98685	1713	5.04068
1714	4.97549	1714	4.98691	1714	5.04135
1715	4.97615	1715	4.98678	1715	5.0407
1716	4.97678	1716	4.98645	1716	5.04004
1717	4.97647	1717	4.98648	1717	5.03967
1718	4.97716	1718	4.98505	1718	5.03886
1719	4.97731	1719	4.98548	1719	5.03823
1720	4.97687	1720	4.98563	1720	5.03864
1721	4.9769	1721	4.98582	1721	5.03902
1722	4.97707	1722	4.98583	1722	5.03894
1723	4.97698	1723	4.98678	1723	5.04037
1724	4.97706	1724	4.98584	1724	5.03989
1725	4.97668	1725	4.98498	1725	5.03868
1726	4.9762	1726	4.98426	1726	5.03755
1727	4.97603	1727	4.98462	1727	5.03666
1728	4.97593	1728	4.98426	1728	5.03545
1729	4.97622	1729	4.98555	1729	5.035
1730	4.97699	1730	4.98675	1730	5.03554
1731	4.97758	1731	4.9874	1731	5.03701
1732	4.97762	1732	4.98733	1732	5.03809
1733	4.97783	1733	4.98767	1733	5.03813
1734	4.97731	1734	4.98776	1734	5.03957
1735	4.97694	1735	4.98729	1735	5.04316
1736	4.97628	1736	4.98702	1736	5.04579
1737	4.9758	1737	4.98687	1737	5.0486
1738	4.97451	1738	4.98704	1738	5.05134
1739	4.97449	1739	4.98636	1739	5.052
1740	4.97463	1740	4.98662	1740	5.05008
1741	4.97531	1741	4.98666	1741	5.04821
injection 15	injection volume= 1.9 µl	injection 15	injection volume= 1.9 µl	injection 15	injection volume= 1.9 µl
1742	4.97534	1742	4.98662	1742	5.04623
1743	4.97657	1743	4.98627	1743	5.0456
1744	4.98084	1744	4.98632	1744	5.04669
1745	4.98827	1745	4.98592	1745	5.04631
1746	4.99936	1746	4.98552	1746	5.04679
1747	5.01375	1747	4.98468	1747	5.04764
1748	5.02489	1748	4.9842	1748	5.04677
1749	5.03127	1749	4.98394	1749	5.04596
1750	5.03233	1750	4.98691	1750	5.04706
1751	5.02844	1751	4.9905	1751	5.0474
1752	5.02065	1752	4.99373	1752	5.04815
1753	5.01403	1753	4.99701	1753	5.04978
1754	5.00916	1754	4.99908	1754	5.05055
1755	5.00507	1755	4.99837	1755	5.05034
1756	5.00068	1756	4.99748	1756	5.04977
1757	4.9984	1757	4.997	1757	5.04849
1758	4.99664	1758	4.99582	1758	5.04689
1759	4.99431	1759	4.99401	1759	5.04544
1760	4.99313	1760	4.99262	1760	5.04462
1761	4.99249	1761	4.99162	1761	5.04406
1762	4.99076	1762	4.99076	1762	5.04372
1763	4.98824	1763	4.99023	1763	5.04521
1764	4.98644	1764	4.99125	1764	5.04598
1765	4.98476	1765	4.99157	1765	5.04559
1766	4.98331	1766	4.99203	1766	5.04187
1767	4.98277	1767	4.99188	1767	5.03692
1768	4.98267	1768	4.9916	1768	5.03182
1769	4.98264	1769	4.99141	1769	5.02872
1770	4.98211	1770	4.99102	1770	5.02735
1771	4.98165	1771	4.99013	1771	5.02989
1772	4.98108	1772	4.99138	1772	5.03497
1773	4.98072	1773	4.99157	1773	5.03951
1774	4.97953	1774	4.99116	1774	5.04382
1775	4.97899	1775	4.99195	1775	5.04696
1776	4.97775	1776	4.99188	1776	5.04907
1777	4.97648	1777	4.9885	1777	5.04904
1778	4.97639	1778	4.98465	1778	5.04616
1779	4.97653	1779	4.98113	1779	5.04145
1780	4.97616	1780	4.97741	1780	5.03765
1781	4.97663	1781	4.97565	1781	5.03541
1782	4.97711	1782	4.97662	1782	5.03444
1783	4.97669	1783	4.98009	1783	5.0347
1784	4.97681	1784	4.98331	1784	5.03603
1785	4.97625	1785	4.98635	1785	5.0371
1786	4.97637	1786	4.9886	1786	5.0376
1787	4.97713	1787	4.98989	1787	5.03791
1788	4.97748	1788	4.99009	1788	5.03825
1789	4.97754	1789	4.9898	1789	5.03806
1790	4.97787	1790	4.98942	1790	5.03813
1791	4.97795	1791	4.98873	1791	5.03788
1792	4.97688	1792	4.98854	1792	5.03716
1793	4.97647	1793	4.98809	1793	5.03798
1794	4.97615	1794	4.98729	1794	5.03891
1795	4.97567	1795	4.98632	1795	5.03895
1796	4.97544	1796	4.98617	1796	5.03866
1797	4.97589	1797	4.98495	1797	5.03863
1798	4.97659	1798	4.98477	1798	5.03662
1799	4.97717	1799	4.98591	1799	5.03488
1800	4.97742	1800	4.98626	1800	5.03212
1801	4.97777	1801	4.98596	1801	5.03047
1802	4.9774	1802	4.98592	1802	5.03064
1803	4.97708	1803	4.98592	1803	5.03285
1804	4.97608	1804	4.98596	1804	5.03511
1805	4.97657	1805	4.98555	1805	5.03756
1806	4.97595	1806	4.98554	1806	5.04044
1807	4.97555	1807	4.98534	1807	5.04173
1808	4.97574	1808	4.98457	1808	5.04168
1809	4.97586	1809	4.98409	1809	5.04141
1810	4.97564	1810	4.98438	1810	5.04201
1811	4.97634	1811	4.98377	1811	5.04078
1812	4.97661	1812	4.98506	1812	5.0393
1813	4.97594	1813	4.98686	1813	5.03881
1814	4.97607	1814	4.98765	1814	5.03726
1815	4.97606	1815	4.98834	1815	5.0366
1816	4.97543	1816	4.98896	1816	5.03717
1817	4.97505	1817	4.98794	1817	5.03731
1818	4.97547	1818	4.98686	1818	5.03686
1819	4.97589	1819	4.98542	1819	5.03781
1820	4.97509	1820	4.98506	1820	5.0373
1821	4.97427	1821	4.98494	1821	5.03625
1822	4.97573	1822	4.98532	1822	5.03597
1823	4.97488	1823	4.98504	1823	5.0357
1824	4.97352	1824	4.98605	1824	5.03543
1825	4.97504	1825	4.98626	1825	5.03536
1826	4.97716	1826	4.98655	1826	5.03528
1827	4.97592	1827	4.98647	1827	5.03505
1828	4.97654	1828	4.98668	1828	5.0345
1829	4.97873	1829	4.98681	1829	5.03465
1830	4.97876	1830	4.98663	1830	5.03577
1831	4.97845	1831	4.98598	1831	5.03721
1832	4.97952	1832	4.98688	1832	5.03776
1833	4.98005	1833	4.98728	1833	5.03822
1834	4.97824	1834	4.98634	1834	5.0376
1835	4.97716	1835	4.9862	1835	5.03732
1836	4.97565	1836	4.98654	1836	5.03593
1837	4.9747	1837	4.98585	1837	5.03601
1838	4.97409	1838	4.98532	1838	5.03657
1839	4.97507	1839	4.98624	1839	5.03745
1840	4.97555	1840	4.98679	1840	5.03733
1841	4.97686	1841	4.98738	1841	5.03768
1842	4.97727	1842	4.98715	1842	5.038
1843	4.97703	1843	4.98774	1843	5.03831
1844	4.97707	1844	4.98671	1844	5.03817
1845	4.97716	1845	4.98645	1845	5.03804
1846	4.97715	1846	4.98666	1846	5.03857
1847	4.97706	1847	4.98735	1847	5.03775
1848	4.97631	1848	4.98695	1848	5.0373
1849	4.97608	1849	4.98769	1849	5.0383
1850	4.97526	1850	4.98755	1850	5.03881
1851	4.97554	1851	4.98606	1851	5.03785
1852	4.97527	1852	4.98566	1852	5.03731
1853	4.97571	1853	4.98544	1853	5.0372
1854	4.97616	1854	4.98455	1854	5.03571
1855	4.9767	1855	4.98445	1855	5.03519
1856	4.97653	1856	4.98585	1856	5.03576
1857	4.97641	1857	4.98556	1857	5.03677
1858	4.97706	1858	4.98589	1858	5.03701
1859	4.97508	1859	4.987	1859	5.03763
1860	4.97439	1860	4.98654	1860	5.03738
1861	4.97393	1861	4.98587	1861	5.0379
injection 16	injection volume= 1.9 µl	injection 16	injection volume= 1.9 µl	injection 16	injection volume= 1.9 µl
1862	4.97433	1862	4.98707	1862	5.03848
1863	4.97474	1863	4.98732	1863	5.03859
1864	4.97971	1864	4.98702	1864	5.03965
1865	4.98807	1865	4.9871	1865	5.04102
1866	4.99856	1866	4.98732	1866	5.0413
1867	5.0113	1867	4.98609	1867	5.04113
1868	5.02219	1868	4.98639	1868	5.0418
1869	5.02812	1869	4.98777	1869	5.04151
1870	5.02869	1870	4.99005	1870	5.04224
1871	5.02554	1871	4.99165	1871	5.04361
1872	5.01963	1872	4.99404	1872	5.04493
1873	5.01416	1873	4.99519	1873	5.04642
1874	5.00977	1874	4.99513	1874	5.04771
1875	5.00593	1875	4.99557	1875	5.04789
1876	5.00167	1876	4.99617	1876	5.04802
1877	4.99779	1877	4.99553	1877	5.04827
1878	4.99514	1878	4.99439	1878	5.04813
1879	4.99352	1879	4.99445	1879	5.04758
1880	4.9919	1880	4.99337	1880	5.04714
1881	4.99115	1881	4.99199	1881	5.04583
1882	4.99009	1882	4.99081	1882	5.0449
1883	4.98874	1883	4.99074	1883	5.04379
1884	4.98726	1884	4.99106	1884	5.0426
1885	4.9859	1885	4.99129	1885	5.04144
1886	4.98369	1886	4.99066	1886	5.04021
1887	4.98241	1887	4.99099	1887	5.03904
1888	4.98171	1888	4.99046	1888	5.0378
1889	4.98045	1889	4.98859	1889	5.03672
1890	4.98003	1890	4.9873	1890	5.03614
1891	4.98052	1891	4.98751	1891	5.03691
1892	4.98039	1892	4.98695	1892	5.0368
1893	4.9798	1893	4.98708	1893	5.03649
1894	4.97953	1894	4.98768	1894	5.03666
1895	4.97903	1895	4.98724	1895	5.03652
1896	4.97809	1896	4.98632	1896	5.03556
1897	4.97754	1897	4.98611	1897	5.03534
1898	4.97749	1898	4.98511	1898	5.03562
1899	4.97777	1899	4.98409	1899	5.03687
1900	4.97862	1900	4.98407	1900	5.03734
1901	4.97908	1901	4.98445	1901	5.03789
1902	4.97991	1902	4.98495	1902	5.03811
1903	4.97963	1903	4.98593	1903	5.03738
1904	4.97945	1904	4.98718	1904	5.03604
1905	4.97891	1905	4.98753	1905	5.03597
1906	4.9789	1906	4.9876	1906	5.03577
1907	4.97747	1907	4.98706	1907	5.03563
1908	4.97752	1908	4.98657	1908	5.03634
1909	4.9769	1909	4.9862	1909	5.03612
1910	4.97658	1910	4.98629	1910	5.03511
1911	4.97722	1911	4.98559	1911	5.03415
1912	4.97804	1912	4.98483	1912	5.03409
1913	4.97751	1913	4.98414	1913	5.03433
1914	4.97794	1914	4.98312	1914	5.03484
1915	4.97733	1915	4.9829	1915	5.03524
1916	4.9763	1916	4.98327	1916	5.03619
1917	4.97635	1917	4.9838	1917	5.03611
1918	4.97765	1918	4.98404	1918	5.03576
1919	4.97811	1919	4.98446	1919	5.03477
1920	4.97736	1920	4.98428	1920	5.03472
1921	4.97698	1921	4.98475	1921	5.03443
1922	4.97661	1922	4.98537	1922	5.03481
1923	4.97622	1923	4.98578	1923	5.03417
1924	4.97559	1924	4.98633	1924	5.03472
1925	4.9774	1925	4.98629	1925	5.03477
1926	4.97856	1926	4.98533	1926	5.03436
1927	4.97954	1927	4.98538	1927	5.03322
1928	4.9793	1928	4.98598	1928	5.03242
1929	4.97944	1929	4.98633	1929	5.03223
1930	4.97868	1930	4.9872	1930	5.03168
1931	4.97823	1931	4.98783	1931	5.03182
1932	4.9767	1932	4.98677	1932	5.03281
1933	4.97647	1933	4.98609	1933	5.03451
1934	4.97601	1934	4.98458	1934	5.03502
1935	4.97645	1935	4.98301	1935	5.0351
1936	4.97622	1936	4.98209	1936	5.03444
1937	4.97726	1937	4.98248	1937	5.03382
1938	4.97707	1938	4.9817	1938	5.03245
1939	4.97746	1939	4.98223	1939	5.03119
1940	4.97748	1940	4.98294	1940	5.03168
1941	4.97803	1941	4.98383	1941	5.03282
1942	4.97775	1942	4.98429	1942	5.03287
1943	4.97788	1943	4.9853	1943	5.03493
1944	4.97698	1944	4.98576	1944	5.03723
1945	4.97632	1945	4.98716	1945	5.03824
1946	4.9754	1946	4.98757	1946	5.03797
1947	4.97544	1947	4.98694	1947	5.03875
1948	4.97599	1948	4.98585	1948	5.0378
1949	4.97724	1949	4.98511	1949	5.03686
1950	4.97778	1950	4.98299	1950	5.03586
1951	4.97816	1951	4.98136	1951	5.03556
1952	4.97859	1952	4.98113	1952	5.03567
1953	4.97757	1953	4.98127	1953	5.0357
1954	4.97669	1954	4.98181	1954	5.03555
1955	4.97578	1955	4.98349	1955	5.03616
1956	4.97568	1956	4.9857	1956	5.03664
1957	4.97533	1957	4.98657	1957	5.03584
1958	4.97594	1958	4.98906	1958	5.03552
1959	4.97642	1959	4.98975	1959	5.0362
1960	4.9768	1960	4.98963	1960	5.03554
1961	4.97676	1961	4.98906	1961	5.03567
1962	4.97628	1962	4.98918	1962	5.03667
1963	4.97597	1963	4.98785	1963	5.03657
1964	4.97669	1964	4.98732	1964	5.03573
1965	4.97728	1965	4.98648	1965	5.03589
1966	4.97713	1966	4.98588	1966	5.03458
1967	4.97706	1967	4.98456	1967	5.03335
1968	4.97778	1968	4.98353	1968	5.03299
1969	4.97668	1969	4.98368	1969	5.0331
1970	4.97625	1970	4.98421	1970	5.03264
1971	4.97683	1971	4.98439	1971	5.03287
1972	4.97668	1972	4.98446	1972	5.03329
1973	4.97632	1973	4.98466	1973	5.0341
1974	4.97664	1974	4.98473	1974	5.03376
1975	4.9764	1975	4.98398	1975	5.0339
1976	4.97646	1976	4.98436	1976	5.03382
1977	4.97683	1977	4.98554	1977	5.03282
1978	4.97697	1978	4.98607	1978	5.03213
1979	4.97697	1979	4.98513	1979	5.03234
1980	4.97712	1980	4.98589	1980	5.03297
1981	4.97797	1981	4.98531	1981	5.03335
injection 17	injection volume= 1.9 µl	injection 17	injection volume= 1.9 µl	injection 17	injection volume= 1.9 µl
1982	4.97809	1982	4.9853	1982	5.03456
1983	4.97833	1983	4.98606	1983	5.03534
1984	4.98016	1984	4.98729	1984	5.03569
[truncated: 602 more rows]

## Sheet: Fig. 3g
wt	Y8A	F82A	A77Y	A73D	A66D	L29D	F33A	A77I	T12I	S74N	L60F
2.29984	85.8205	84.4717	100.45	97.2333	94.432	104.703	4.16739	94.1726	71.347	64.6031	2.97424
2.35172	85.5092	77.8834	99.6714	106.104	99.7233	110.669	3.80425	95.7289	61.4387	58.3261	3.85613
2.87048	80.2179	83.3304	96.8183	99.9827	97.3889	102.992	4.32302	95.262	63.4619	60.1418	4.84178
