# Supplementary material for: Ubiquitin-like conjugation by bacterial cGAS enhances anti-phage defence
Source: Nature. 2023 Feb 27;616(7956):326–31. doi: 10.1038/s41586-023-05862-7 (PMC10097602; doi:10.1038/s41586-023-05862-7)
Supplement: Supplementary file 6 — Source Data Extended Data Fig. 1 [file 41586_2023_5862_MOESM6_ESM.xlsx]

## Sheet: Extended Data Fig. 1e
ul of sample	buffer only			Cap3 treated
10	2.31009	2.75402	2.09491	3.27446	2.83669	2.89542
3.33333	1.06021	1.39409	0.876123	1.42715	0.988402	1.03405
1.11111	0.284621	0.430708	0.137301	0.491659	0.253035	0.326819
0.37037	0.00306	0.005281	0.001333	0.004294	0.002813	0.013177
0.123457	0.006761	-0.00064	-0.00114	0.001086	0.007502	0.01071
0.041152	-0.00114	0.009476	-0.00434	0.004047	-0.00039	0.001333
0.013717	0.005528	0.004294	-0.00039	-0.00138	0.003307	0.003553

## Sheet: Extended Data Fig. 1h
cGAS (nM)	cGAS			cGAS, Cap2			cGAS, Cap2, Cap3
90	1.26796	1.29356	1.39634	1.51016	1.39676	1.39759	1.55011	1.53659	1.34204
30	0.639166	0.693681	0.769836	0.77795	0.764634	0.771292	0.639998	0.6246	0.617318
10	0.097551	0.148945	0.138958	0.179116	0.176203	0.160597	0.099007	0.086315	0.07175
3.33333	-0.00378	-0.00087	0.005999	-3.5e-05	0.005583	-0.00461	0.000173	-0.00232	-0.00232
1.11111	-0.00378	-0.0042	-0.00877	-0.00649	-0.00128	-0.0042	0.001837	-0.00732	-0.00773
