# Supplementary material for: Ubiquitin-like conjugation by bacterial cGAS enhances anti-phage defence
Source: Nature. 2023 Feb 27;616(7956):326–31. doi: 10.1038/s41586-023-05862-7 (PMC10097602; doi:10.1038/s41586-023-05862-7)
Supplement: Supplementary file 7 — Source Data Extended Data Fig. 2 [file 41586_2023_5862_MOESM7_ESM.xlsx]

## Sheet: Extended Data Fig. 2a
P1 (PFU/5 µl)
CBASS	empty vector	CapV S60A	cGAS D129A/D131A	Cap2 C493A/C496A	Cap2 C91A	Cap3 E38A	cGAS G432A	cGAS ΔG432
1000	500000	100000	100000	1000	1000	1000	1000	1000
1000	1000000	100000	10000	100	1000	1000	1000	1000
1000	100000	100000	100000	1000	1000	100	1000	1000

## Sheet: Extended Data Fig. 2b
T2 (PFU/5 µl)
CBASS	empty vector	CapV S60A	cGAS D129A/D131A	Cap2 C493A/C496A	Cap2 C91A	Cap3 E38A	cGAS G432A	cGAS ΔG432
100	200000	700000	700000	100	100	100	100	300
100	1600000	400000	500000	100	100	100	100	100
100	700000	600000	700000	100	100	10	100	100

## Sheet: Extended Data Fig. 2c
T5 (PFU/5 µl)
CBASS	empty vector	CapV S60A	cGAS D129A/D131A	Cap2 C493A/C496A	Cap2 C91A	Cap3 E38A	cGAS G432A	cGAS ΔG432
10000000	80000000	130000000	100000000	90000000	80000000	60000000	40000000	7000000
3000000	140000000	110000000	80000000	40000000	60000000	70000000	10000000	60000000
9000000	40000000	50000000	90000000	110000000	50000000	110000000	6000000	70000000

## Sheet: Extended Data Fig. 2d
T4 (PFU/5 µl)
CBASS	empty vector	Cap2 C493A/C496A	cGAS ΔG432	cGAS G432*	cGAS G432S	cGAS G432V	cGAS G432R	cGAS G432W
1000	10000000	10000000	10000000	50000000	8000000	10000000	10000000	30000000
100	10000000	20000000	10000000	10000000	6000000	10000000	20000000	4000000
1000	30000000	70000000	10000000	10000000	9000000	10000000	30000000	10000000

## Sheet: Extended Data Fig. 2e
P1 (PFU/5 µl)
CBASS	empty vector	Cap2 C493A/C496A	cGAS ΔG432	cGAS G432*	cGAS G432S	cGAS G432V	cGAS G432R	cGAS G432W
1000	1200000	1000	1000	1000	1000	1000	1000	1000
1000	700000	1000	1000	1000	1000	1000	1000	1000
100	1400000	1000	1000	1000	1000	1000	1000	1000

## Sheet: Extended Data Fig. 2f
P1 (PFU/5 µl)
CBASS	empty vector	CapV S62A	cGAS D131A/D133A	Cap2 C490A/C493A	Cap2 C90A	Cap3 E39A	cGAS G436A	cGAS ΔG436
10000	600000	4000000	2900000	1200000	1000	10000	1000	10000
10000	1000000	3000000	3000000	3000000	10000	10000	10000	10000
10000	900000	8000000	4000000	7000000	10000	10000	10000	10000
1000	1700000	3000000	2000000	10000000	10000	10000	10000	10000

## Sheet: Extended Data Fig. 2g
T4 (PFU/5 µl)
CBASS	empty vector	CapV S62A	cGAS D131A/D133A	Cap2 C490A/C493A	Cap2 C90A	Cap3 E39A	cGAS G436A	cGAS ΔG436
1500000	800000	300000	600000	1000000	1800000	280000	1200000	1000000
2000000	1100000	200000	900000	400000	800000	700000	2000000	5000000
1000000	1000000	100000	700000	1000000	6000000	300000	3000000	1000000
500000	800000	1000000	1000000	400000	800000	700000	10000000	900000

## Sheet: Extended Data Fig. 2h
T5 (PFU/5 µl)
CBASS	empty vector	CapV S62A	cGAS D131A/D133A	Cap2 C490A/C493A	Cap2 C90A	Cap3 E39A	cGAS G436A	cGAS ΔG436
200000	100000000	100000000	80000000	120000000	100000000	5000000	160000000	100000000
100000	120000000	130000000	100000000	400000000	200000000	17000000	130000000	200000000
	90000000	120000000	100000000	100000000	120000000	10000000	500000000	150000000
200000	100000000	100000000	100000000	100000000	180000000	10000000	170000000	100000000

## Sheet: Extended Data Fig. 2i
T6 (PFU/5 µl)
CBASS	empty vector	CapV S62A	cGAS D131A/D133A	Cap2 C490A/C493A	Cap2 C90A	Cap3 E39A	cGAS G436A	cGAS ΔG436
100000	5000000	3000000	7000000	21000000	100000000	1200000	16000000	20000000
320000	2000000	4000000	10000000	100000000	28000000	1400000	15000000	13000000
190000	50000000	13000000	8000000	11000000	19000000	1400000	11000000	10000000
100000	10000000	20000000	10000000	11000000	70000000	400000	10000000	30000000

## Sheet: Extended Data Fig. 2j
Lambda (PFU/5 µl)
CBASS	empty vector	CapV S62A	cGAS D131A/D133A	Cap2 C490A/C493A	Cap2 C90A	Cap3 E39A	cGAS G436A	cGAS ΔG436
16000000	40000000	15000000	40000000	30000000	60000000	7000000	130000000	60000000
50000000	30000000	30000000	50000000	10000000	31000000	18000000	30000000	4000000
60000000	20000000	19000000	30000000	30000000	20000000	40000000	20000000	10000000
23000000	20000000	30000000	40000000	20000000	20000000	11000000	20000000	60000000

[truncated: 1 more sheets: Extended Data Fig. 2k]
