# Supplementary material for: Ubiquitin-like conjugation by bacterial cGAS enhances anti-phage defence
Source: Nature. 2023 Feb 27;616(7956):326–31. doi: 10.1038/s41586-023-05862-7 (PMC10097602; doi:10.1038/s41586-023-05862-7)
Supplement: Supplementary file 8 — Source Data Extended Data Fig. 3 [file 41586_2023_5862_MOESM8_ESM.xlsx]

## Sheet: Extended Data Fig. 3 uninfect
Accession	Entrez Gene ID	Ensembl Gene ID	Description	Organism	Gene Name	Sum PEP Score	Coverage [%]	# Peptides	# PSMs	# Unique Peptides	# AAs	MW [kDa]	calc. pI	Score Sequest HT	# Peptides (by Search Engine)	Biological Process	Pfam IDs	KEGG Pathways	Abundances (WT cGAS Replicate 1)	Abundances (cGAS ΔG432)	Abundances (WT cGAS replicate 2)	Found in WT cGAS Replicate 1	Found in cGAS ΔG432	Found in WT cGAS Replicate 1	Ratio (WT cGAS Replicate 1)/(cGAS ΔG432)	Ratio (WT Replicate 2)/(cGAS ΔG432)	Covalently modified by cGAS (TMVSG)
P0A6T1	948535	SH08_01650; SH03_01645; SH06_01645; SH04_01645; SH07_01650; SF31_01645	Glucose-6-phosphate isomerase	Escherichia coli (strain K12)	pgi	285.902	79.7814	44	498	44	549	61.5	6.29	576.03	44	metabolic process;response to stimulus	Pf00342	Carbon metabolism; Microbial metabolism in diverse environments; Biosynthesis of secondary metabolites; Biosynthesis of antibiotics; Metabolic pathways; Amino sugar and nucleotide sugar metabolism; Glycolysis / Gluconeogenesis; Pentose phosphate pathway; Starch and sucrose metabolism	171.2	0.7	128.1	High	Peak Found	High	100	100	TRUE
P0A9B2	947679	SH08_13020; SH03_12920; SH06_13225; SH04_12910; SH07_12915; SF31_13225	Glyceraldehyde-3-phosphate dehydrogenase A	Escherichia coli (strain K12)	gapA	285.639	91.8429	39	877	39	331	35.5	7.11	1036.99	39	metabolic process	Pf00044, Pf01113, Pf02800	Carbon metabolism; Biosynthesis of amino acids; Microbial metabolism in diverse environments; Biosynthesis of secondary metabolites; Biosynthesis of antibiotics; Metabolic pathways; Glycolysis / Gluconeogenesis	145.9	29.4	124.6	High	High	High	100	100	TRUE
P00350	946554	SH08_14310; SH03_14210; SH06_14515; SH04_14200; SH07_14205; SF31_14520	6-phosphogluconate dehydrogenase, decarboxylating	Escherichia coli (strain K12)	gnd	169.688	88.0342	36	233	36	468	51.4	5.15	297.44	36	metabolic process	Pf00393, Pf01210, Pf02558, Pf03446, Pf03807	Carbon metabolism; Glutathione metabolism; Microbial metabolism in diverse environments; Biosynthesis of secondary metabolites; Biosynthesis of antibiotics; Metabolic pathways; Pentose phosphate pathway	164.7	2.4	132.9	High	Peak Found	High	100	94.877	TRUE
P0A6P9	945032	SH08_18150; SH03_18050; SH06_18355; SH04_18040; SH07_18045; SF31_18380	Enolase	Escherichia coli (strain K12)	eno	241.523	86.3426	36	592	36	432	45.6	5.48	597.29	36	metabolic process	Pf00113, Pf03952	Carbon metabolism; Biosynthesis of amino acids; RNA degradation; Microbial metabolism in diverse environments; Biosynthesis of secondary metabolites; Biosynthesis of antibiotics; Methane metabolism; Metabolic pathways; Glycolysis / Gluconeogenesis	155.5	1	143.5	High	High	High	100	100	TRUE
P0A850	945081	SH08_05990; SH03_05980; SH06_06285; SH04_05970; SH07_05975; SF31_06285	Trigger factor	Escherichia coli (strain K12)	tig	148.859	69.9074	34	305	34	432	48.2	4.88	310.88	34	cell division;metabolic process;response to stimulus;transport	Pf00254, Pf05697, Pf05698		178.1	1.2	120.6	High	Peak Found	High	100	90.128	TRUE
P15288	945013	SH08_04950; SH03_04940; SH06_05250; SH04_04930; SH07_04935; SF31_05250	Cytosol non-specific dipeptidase	Escherichia coli (strain K12)	pepD	222.358	70.1031	31	391	31	485	52.9	5.39	542.28	31	metabolic process	Pf01546, Pf07687	Glutathione metabolism; Metabolic pathways	167.9	0.8	131.3	High	Peak Found	High	100	100	TRUE
P0A6P1	944866	SH08_04600; SH03_04590; SH06_04900; SH04_04580; SH07_04585; SF31_04900	Elongation factor Ts	Escherichia coli (strain K12)	tsf	208.134	78.7986	28	431	28	283	30.4	5.29	516.23	28	metabolic process;regulation of biological process;response to stimulus	Pf00627, Pf00889, Pf10144		154.3	2.2	143.4	High	Peak Found	High	100	100	TRUE
P69441	945097	SH08_06180; SH03_06170; SH06_06475; SH04_06160; SH07_06165; SF31_06475	Adenylate kinase	Escherichia coli (strain K12)	adk	106.52	81.7757	25	174	25	214	23.6	5.76	190.83	25	metabolic process	Pf00406, Pf05191, Pf13207, Pf13671	Biosynthesis of secondary metabolites; Biosynthesis of antibiotics; Thiamine metabolism; Purine metabolism; Metabolic pathways	177.5	0.2	122.3	High	Peak Found	High	100	100	TRUE
P67910	948134	SH08_22465; SH03_22365; SH06_22665; SH04_22355; SH07_22360; SF31_22735	ADP-L-glycero-D-manno-heptose-6-epimerase	Escherichia coli (strain K12)	hldD	155.694	80	25	336	25	310	34.9	4.93	387.16	25	metabolic process	Pf01073, Pf01370, Pf04321, Pf07993	Lipopolysaccharide biosynthesis; Metabolic pathways	178.5	1.3	120.3	High	Peak Found	High	100	100	TRUE
P0A6A3	946775	SH08_15710; SH03_15610; SH06_15915; SH04_15600; SH07_15605; SF31_15915	Acetate kinase	Escherichia coli (strain K12)	ackA	161.591	87.25	23	185	23	400	43.3	6.28	220.11	23	metabolic process	Pf00871	Carbon metabolism; Microbial metabolism in diverse environments; Propanoate metabolism; Pyruvate metabolism; Methane metabolism; Metabolic pathways; Taurine and hypotaurine metabolism	153.7	1.7	144.6	High	Peak Found	High	100	100	TRUE
P0AE08	945225	SH08_06865; SH03_06870; SH06_07175; SH04_06860; SH07_06865; SF31_07175	Alkyl hydroperoxide reductase subunit C	Escherichia coli (strain K12)	ahpC	166.349	97.861	22	381	22	187	20.7	5.17	516.78	22	cell communication;cellular homeostasis;metabolic process;regulation of biological process;response to stimulus	Pf00578, Pf08534, Pf10417		180.1	0.2	119.7	High	Peak Found	High	100	100	TRUE
P0A953	946799	SH08_15845; SH03_15745; SH06_16050; SH04_15735; SH07_15740; SF31_16050	3-oxoacyl-[acyl-carrier-protein] synthase 1	Escherichia coli (strain K12)	fabB	140.931	72.6601	21	187	21	406	42.6	5.54	230.92	21	metabolic process	Pf00109, Pf02801	Fatty acid metabolism; Biotin metabolism; Fatty acid biosynthesis; Metabolic pathways	156.5	1.6	141.9	High	Peak Found	High	100	90.633	TRUE
P0A6R0	946003	SH08_09400; SH03_09400; SH06_09705; SH04_09390; SH07_09395; SF31_09705	3-oxoacyl-[acyl-carrier-protein] synthase 3	Escherichia coli (strain K12)	fabH	165.13	93.0599	19	211	19	317	33.5	5.25	358.96	19	metabolic process	Pf00109, Pf00195, Pf01154, Pf08541, Pf08545	Fatty acid metabolism; Fatty acid biosynthesis; Metabolic pathways	174.6	0.4	125	High	Peak Found	High	100	100	TRUE
P0AA10	947828	SH08_20405; SH03_20300; SH06_20605; SH04_20290; SH07_20295; SF31_20690	50S ribosomal protein L13	Escherichia coli (strain K12)	rplM	76.964	78.8732	15	98	15	142	16	9.91	113.81	15	metabolic process;regulation of biological process	Pf00572	Ribosome	142.3	3.7	154	High	Peak Found	High	100	100	TRUE
P60438	947817	SH08_20865; SH03_20760; SH06_21065; SH04_20750; SH07_20755; SF31_21150	50S ribosomal protein L3	Escherichia coli (strain K12)	rplC	73.481	61.7225	15	166	15	209	22.2	9.91	126.31	15	cell organization and biogenesis;metabolic process	Pf00297	Ribosome	177.1	0.9	122	High	Peak Found	High	100	100	TRUE
P0AG55	947803	SH08_20790; SH03_20685; SH06_20990; SH04_20675; SH07_20680; SF31_21075	50S ribosomal protein L6	Escherichia coli (strain K12)	rplF	89.232	82.4859	14	186	14	177	18.9	9.7	235.27	14	cell organization and biogenesis;metabolic process;response to stimulus;transport	Pf00347	Ribosome	160.8	4.6	134.6	High	Peak Found	High	100	99.867	TRUE
P60723	29488497; 947818; 31656002	SF31_21145	50S ribosomal protein L4	Escherichia coli (strain K12)	rplD	71.524	59.7015	11	98	11	201	22.1	9.73	133.7	11	cell organization and biogenesis;metabolic process;regulation of biological process;response to stimulus	Pf00573	Ribosome	234.6	1	64.4	High	Peak Found	High	100	100	TRUE
P02358	948723		30S ribosomal protein S6	Escherichia coli (strain K12)	rpsF	99.675	71.8519	11	183	11	135	15.7	5	306.02	11	metabolic process	Pf01250	Ribosome	142.9	0.2	156.9	High	Peak Found	High	100	100	TRUE
P69828	946633	SH08_14635; SH03_14535; SH06_14840; SH04_14525; SH07_14530; SF31_14845	Galactitol-specific phosphotransferase enzyme IIA component	Escherichia coli (strain K12)	gatA	61.335	86.6667	9	48	9	150	16.9	5.29	80.63	9	metabolic process;transport	Pf00359	Galactose metabolism; Metabolic pathways; Phosphotransferase system (PTS)	188.2	0.1	111.7	High	Peak Found	High	100	100	TRUE
P0A6Q3	945568	SH08_08665; SH03_08665; SH06_08970; SH04_08655; SH07_08660; SF31_08970	3-hydroxydecanoyl-[acyl-carrier-protein] dehydratase	Escherichia coli (strain K12)	fabA	26.126	51.7442	9	28	9	172	19	6.57	24.49	9	metabolic process	Pf07977	Fatty acid metabolism; Fatty acid biosynthesis; Metabolic pathways	186.7	1.1	112.2	High	Peak Found	High	100	100	TRUE
P24186	945221	SH08_06445; SH03_06435; SH06_06740; SH04_06425; SH07_06430; SF31_06740	Bifunctional protein FolD	Escherichia coli (strain K12)	folD	13.891	24.3056	5	7	5	288	31	6.09	5.39	5	metabolic process	Pf00763, Pf02882	Carbon metabolism; Microbial metabolism in diverse environments; One carbon pool by folate; Metabolic pathways	182		118	High	Not Found	High	100	100	TRUE
P0A862	945880	SH08_10645; SH03_10545; SH06_10850; SH04_10535; SH07_10540; SF31_10850	Thiol peroxidase	Escherichia coli (strain K12)	tpx	34.421	74.4048	8	24	8	168	17.8	4.92	28.77	8	cellular homeostasis;metabolic process;regulation of biological process;response to stimulus	Pf00578, Pf08534		155.9	1.7	142.4	High	Peak Found	High	97.457	71.873	TRUE
CON_E1E2			ThiF family adenylyltransferase	Escherichia coli	e1e2	614.6	89.6435	75	3088	75	589	66.8	8.85	3888.53	75				159.2	6.1	134.6	High	High	High	95.23	87.327	TRUE
P02359	947846	SH08_20970; SH03_20865; SH06_21170; SH04_20855; SH07_20860; SF31_21255	30S ribosomal protein S7	Escherichia coli (strain K12)	rpsG	64.076	74.8603	16	78	16	179	20	10.36	81.85	16	cell organization and biogenesis;metabolic process;regulation of biological process	Pf00177	Ribosome	133.9	3.7	162.4	High	Peak Found	High	95.136	100	TRUE
P0DMC7	947441; 31658032	SH08_15295; SH03_15195; SH06_15500; SH04_15185; SH07_15190; SF31_15500	Transcriptional regulatory protein RcsB	Escherichia coli (strain K12)	rcsB	73.444	69.4444	14	81	14	216	23.7	7.47	97.3	14	metabolic process;regulation of biological process;response to stimulus	Pf00072, Pf00196, Pf04545, Pf08281, Pf13384, Pf13936	Two-component system	166	69.8	64.3	High	Peak Found	High	85.97	41.292	TRUE
P0A7R1	948720	SH08_02620; SH03_02620; SH06_02605; SH04_02615; SH07_02620; SF31_02605	50S ribosomal protein L9	Escherichia coli (strain K12)	rplI	45.789	73.8255	11	71	11	149	15.8	6.58	87.3	11	metabolic process;transport	Pf01281, Pf03948	Ribosome	196	0.9	103.1	High	Peak Found	High	80.59	47.564	TRUE
P0A796	948412	SH08_01090; SH03_01085; SH06_01085; SH04_01085; SH07_01090; SF31_01085	6-phosphofructokinase isozyme 1	Escherichia coli (strain K12)	pfkA	64.1	74.0625	19	78	19	320	34.8	5.72	61.07	19	cell organization and biogenesis;metabolic process	Pf00365	Carbon metabolism; Biosynthesis of amino acids; Fructose and mannose metabolism; RNA degradation; Microbial metabolism in diverse environments; Biosynthesis of secondary metabolites; Galactose metabolism; Biosynthesis of antibiotics; Methane metabolism; Metabolic pathways; Glycolysis / Gluconeogenesis; Pentose phosphate pathway	177.8	4.5	117.7	High	Peak Found	High	80.576	53.904	TRUE
P0A9S5	948440	SH08_01245; SH03_01240; SH06_01240; SH04_01240; SH07_01245; SF31_01240	Glycerol dehydrogenase	Escherichia coli (strain K12)	gldA	57.032	63.4877	15	82	15	367	38.7	4.88	72.26	15	metabolic process	Pf00465, Pf01761, Pf13685	Propanoate metabolism; Glycerolipid metabolism; Metabolic pathways	204.6	1.9	93.4	High	Peak Found	High	80.052	46.675	TRUE
P0AB71	947415	SH08_18895; SH03_18795; SH06_19100; SH04_18785; SH07_18790; SF31_19140	Fructose-bisphosphate aldolase class 2	Escherichia coli (strain K12)	fbaA	171.935	77.1588	22	285	22	359	39.1	5.86	335.25	22	metabolic process	Pf01116	Carbon metabolism; Biosynthesis of amino acids; Fructose and mannose metabolism; Microbial metabolism in diverse environments; Biosynthesis of secondary metabolites; Biosynthesis of antibiotics; Methane metabolism; Metabolic pathways; Glycolysis / Gluconeogenesis; Pentose phosphate pathway	156.4	2.4	141.2	High	Peak Found	High	77.608	82.771	TRUE
P0A9K9	947859	SH08_21010; SH03_20905; SH06_21210; SH04_20895; SH07_20900; SF31_21295	FKBP-type peptidyl-prolyl cis-trans isomerase SlyD	Escherichia coli (strain K12)	slyD	62.65	70.4082	8	198	8	196	20.8	5.05	314.28	8	metabolic process;regulation of biological process;response to stimulus	Pf00254		168.8	2.2	129	High	High	High	76.947	69.814	TRUE
P00934	945198	SH08_03750; SH03_03755; SH06_04060; SH04_03745; SH07_03750; SF31_04060	Threonine synthase	Escherichia coli (strain K12)	thrC	124.78	88.3178	30	119	30	428	47.1	5.4	116.54	30	metabolic process	Pf00291, Pf14821	Vitamin B6 metabolism; Biosynthesis of amino acids; Microbial metabolism in diverse environments; Glycine, serine and threonine metabolism; Biosynthesis of secondary metabolites; Metabolic pathways	169.6	1.1	129.4	High	Peak Found	High	72.702	61.24	TRUE
P25437	944988	SH08_05575; SH03_05565; SH06_05875; SH04_05555; SH07_05560; SF31_05875	S-(hydroxymethyl)glutathione dehydrogenase	Escherichia coli (strain K12)	frmA	80.434	63.4146	16	103	16	369	39.3	6.28	121.78	16	metabolic process	Pf00107, Pf08240	Carbon metabolism; Tyrosine metabolism; Chloroalkane and chloroalkene degradation; Microbial metabolism in diverse environments; Biosynthesis of secondary metabolites; Naphthalene degradation; Biosynthesis of antibiotics; Methane metabolism; Metabolic pathways; Degradation of aromatic compounds; Glycolysis / Gluconeogenesis; Fatty acid degradation	36.4	215.2	48.3	High	Peak Found	High	68.208	63.572	TRUE
P0A9C5	948370	SH08_00840; SH03_00835; SH06_00835; SH04_00835; SH07_00840; SF31_00835	Glutamine synthetase	Escherichia coli (strain K12)	glnA	210.939	84.8614	34	454	34	469	51.9	5.47	612.28	34	metabolic process;response to stimulus	Pf00120, Pf03951	Biosynthesis of amino acids; Alanine, aspartate and glutamate metabolism; Microbial metabolism in diverse environments; Glyoxylate and dicarboxylate metabolism; Nitrogen metabolism; Arginine biosynthesis; Metabolic pathways; Two-component system	150.5	1.7	147.8	High	High	High	68.141	58.904	TRUE
P0AF12	948542	SH08_04550; SH03_04540; SH06_04850; SH04_04530; SH07_04535; SF31_04850	5'-methylthioadenosine/S-adenosylhomocysteine nucleosidase	Escherichia coli (strain K12)	mtnN	69.06	76.2931	10	65	10	232	24.3	5.25	118.71	10	metabolic process	Pf01048	Biosynthesis of amino acids; Cysteine and methionine metabolism; Metabolic pathways	184.6	1	114.5	High	Peak Found	High	65.803	39.991	TRUE
P08200	945702	SH08_09630	Isocitrate dehydrogenase [NADP]	Escherichia coli (strain K12)	icd	165.233	68.9904	34	276	34	416	45.7	5.26	287.61	34	metabolic process;response to stimulus	Pf00180	Carbon metabolism; 2-Oxocarboxylic acid metabolism; Glutathione metabolism; Biosynthesis of amino acids; Microbial metabolism in diverse environments; Biosynthesis of secondary metabolites; Biosynthesis of antibiotics; Citrate cycle (TCA cycle); Metabolic pathways	175.3	2.1	122.7	High	High	High	59.747	42.784	TRUE
P0A6F5	948665	SH08_02305; SH03_02305; SH06_02290; SH04_02300; SH07_02305; SF31_02290	60 kDa chaperonin	Escherichia coli (strain K12)	groL	433.77	92.1533	50	2063	50	548	57.3	4.94	2780.92	50	cell division;cell organization and biogenesis;metabolic process;response to stimulus	Pf00118	RNA degradation	129.2	2.1	168.7	High	High	High	59.156	89.338	TRUE
P0AC38	948658	SH08_02285; SH03_02285; SH06_02270; SH04_02280; SH07_02285; SF31_02270	Aspartate ammonia-lyase	Escherichia coli (strain K12)	aspA	174.168	80.5439	30	329	30	478	52.3	5.29	315.6	30	metabolic process	Pf00206, Pf10415	Alanine, aspartate and glutamate metabolism; Metabolic pathways	162.4	4.1	133.4	High	High	High	59.128	45.389	TRUE
P0AD49	947129; 32213723	SH08_17245; SH03_17145; SH06_17450; SH04_17135; SH07_17140; SF31_17495	Ribosome-associated inhibitor A	Escherichia coli (strain K12)	raiA	23.462	63.7168	6	14	6	113	12.8	6.68	20.56	6	metabolic process;regulation of biological process;response to stimulus	Pf02482		247.1	0.4	52.5	High	Peak Found	High	58.76		TRUE
P07395	945382	SH08_12675; SH03_12575; SH06_12880; SH04_12565; SH07_12570; SF31_12880	Phenylalanine--tRNA ligase beta subunit	Escherichia coli (strain K12)	pheT	595.636	84.7799	73	1695	73	795	87.3	5.3	2696.05	73	metabolic process	Pf01588, Pf03147, Pf03483, Pf03484	Aminoacyl-tRNA biosynthesis	145	3.2	151.8	High	High	High	51.567	58.527	TRUE
P0A870	944748	SH08_03775; SH03_03780; SH06_04085; SH04_03770; SH07_03775; SF31_04085	Transaldolase B	Escherichia coli (strain K12)	talB	135.317	88.0126	29	194	27	317	35.2	5.21	216.95	29	metabolic process	Pf00923	Carbon metabolism; Biosynthesis of amino acids; Microbial metabolism in diverse environments; Biosynthesis of secondary metabolites; Biosynthesis of antibiotics; Metabolic pathways; Pentose phosphate pathway	187.6	8.1	104.3	High	Peak Found	High	50.993	27.623	TRUE
P0A853	948221	SH08_00035; SH03_00035; SH06_00035; SH04_00035; SH07_00035; SF31_00035	Tryptophanase	Escherichia coli (strain K12)	tnaA	371.278	89.172	42	1269	42	471	52.7	6.23	1595.86	42	cell organization and biogenesis;metabolic process	Pf01212, Pf05889	Tryptophan metabolism	153.3	27.6	119	High	High	High	50.873	38.415	TRUE
P0A9S3	946598	SH08_14620; SH03_14520; SH06_14825; SH04_14510; SH07_14515; SF31_14830	Galactitol-1-phosphate 5-dehydrogenase	Escherichia coli (strain K12)	gatD	95.079	74.2775	17	146	17	346	37.4	6.38	170.79	17	metabolic process	Pf00107, Pf08240	Galactose metabolism; Metabolic pathways	189.5	6.3	104.2	High	High	High	50.519	30.142	TRUE
P0AEW9	946676	SH08_15030; SH03_14930; SH06_15235; SH04_14920; SH07_14925; SF31_15235	1-phosphofructokinase	Escherichia coli (strain K12)	fruK	39.921	49.359	12	30	12	312	33.7	5.54	34.19	12	metabolic process	Pf00294, Pf08543	Fructose and mannose metabolism	138.9	80.3	80.8	High	Peak Found	High	49.525	17.355	TRUE
P0AEK2	945645	SH08_09410; SH03_09410; SH06_09715; SH04_09400; SH07_09405; SF31_09715	3-oxoacyl-[acyl-carrier-protein] reductase FabG	Escherichia coli (strain K12)	fabG	90.369	86.0656	14	139	14	244	25.5	7.42	170.5	14	metabolic process	Pf00106, Pf01370, Pf08659, Pf13460, Pf13561	Fatty acid metabolism; Biotin metabolism; Biosynthesis of unsaturated fatty acids; Fatty acid biosynthesis; Metabolic pathways	176.6	1.6	121.8	High	Peak Found	High	47.229	26.535	TRUE
P0A9Q9	947939	SH08_21435; SH03_21330; SH06_21635; SH04_21320; SH07_21325; SF31_21720	Aspartate-semialdehyde dehydrogenase	Escherichia coli (strain K12)	asd	146.981	78.4741	22	167	22	367	40	5.58	214.68	22	metabolic process;response to stimulus	Pf01118, Pf02774	2-Oxocarboxylic acid metabolism; Biosynthesis of amino acids; Microbial metabolism in diverse environments; Glycine, serine and threonine metabolism; Biosynthesis of secondary metabolites; Biosynthesis of antibiotics; Cysteine and methionine metabolism; Monobactam biosynthesis; Metabolic pathways; Lysine biosynthesis	129.2	56.5	114.4	High	High	High	45.807	38.376	TRUE
P15639	948503	SH08_01555; SH03_01550; SH06_01550; SH04_01550; SH07_01555; SF31_01550	Bifunctional purine biosynthesis protein PurH	Escherichia coli (strain K12)	purH	67.392	47.259	23	87	23	529	57.3	5.78	64.12	23	metabolic process	Pf01808, Pf02142	Biosynthesis of secondary metabolites; Biosynthesis of antibiotics; Purine metabolism; One carbon pool by folate; Metabolic pathways	148.9	1.7	149.4	High	Peak Found	High	42.268	61.13	TRUE
P0AG86	948123	SF31_22685	Protein-export protein SecB	Escherichia coli (strain K12)	secB	24.276	53.5484	4	27	4	155	17.3	4.37	34.52	4	cell organization and biogenesis;metabolic process;transport	Pf02556	Quorum sensing; Protein export; Bacterial secretion system	197	0.5	102.4	High	Peak Found	High	42.069	23.882	TRUE
P0A799	947414	SH08_18900; SH03_18800; SH06_19105; SH04_18790; SH07_18795; SF31_19145	Phosphoglycerate kinase	Escherichia coli (strain K12)	pgk	249.069	93.5401	37	431	37	387	41.1	5.22	613.08	37	metabolic process	Pf00162	Carbon metabolism; Biosynthesis of amino acids; Microbial metabolism in diverse environments; Biosynthesis of secondary metabolites; Biosynthesis of antibiotics; Metabolic pathways; Glycolysis / Gluconeogenesis	170	4.3	125.8	High	Peak Found	High	41.453	25.994	TRUE
P0A6T3	945358	SH08_07650; SH03_07650; SH06_07955; SH04_07640; SH07_07645; SF31_07955	Galactokinase	Escherichia coli (strain K12)	galK	105.627	66.4921	21	150	21	382	41.4	5.45	149.08	21	metabolic process	Pf00288, Pf10509	Galactose metabolism; Metabolic pathways; Amino sugar and nucleotide sugar metabolism	168	1.3	130.7	High	Peak Found	High	34.934	23.643	TRUE
P0CE48	948482	SH08_01420; SH03_01415; SH06_01415; SH04_01415; SH07_01420; SF31_01415	Elongation factor Tu 2	Escherichia coli (strain K12)	tufB	276.451	86.0406	29	974	29	394	43.3	5.45	1149.33	29	metabolic process;response to stimulus	Pf00009, Pf03143, Pf03144		183.8	5.9	110.3	High	High	High	34.721	21.511	TRUE
P0A9A6	944786	SH08_04210; SH03_04215; SH06_04525; SH04_04205; SH07_04210; SF31_04525	Cell division protein FtsZ	Escherichia coli (strain K12)	ftsZ	61.127	57.7023	16	44	16	383	40.3	4.78	44.95	16	cell division;cell organization and biogenesis	Pf00091, Pf12327		195.2	4.3	100.4	High	Peak Found	High	33.298	15.619	TRUE
P0AAI5	946665	SH08_09420; SH03_09420; SH06_09725; SH04_09410; SH07_09415; SF31_09725	3-oxoacyl-[acyl-carrier-protein] synthase 2	Escherichia coli (strain K12)	fabF	90.777	76.0291	19	98	19	413	43	6.09	103.87	19	metabolic process	Pf00108, Pf00109, Pf02801	Fatty acid metabolism; Biotin metabolism; Fatty acid biosynthesis; Metabolic pathways	173.9	4.5	121.5	High	High	High	31.025	19.908	TRUE
P36683	944864	SH08_04325; SH03_04330; SH06_04640; SH04_04320; SH07_04325; SF31_04640	Aconitate hydratase 2	Escherichia coli (strain K12)	acnB	628.817	89.4798	75	1765	75	865	93.4	5.4	2528.36	75	metabolic process;regulation of biological process	Pf00330, Pf06434, Pf11791	Carbon metabolism; 2-Oxocarboxylic acid metabolism; Biosynthesis of amino acids; Microbial metabolism in diverse environments; Propanoate metabolism; Biosynthesis of secondary metabolites; Biosynthesis of antibiotics; Glyoxylate and dicarboxylate metabolism; Citrate cycle (TCA cycle); Metabolic pathways	153.4	5.3	141.3	High	High	High	30.486	29.572	TRUE
P0A6N8	946674	SH08_15050; SH03_14950; SH06_15255; SH04_14940; SH07_14945; SF31_15255	Elongation factor P-like protein	Escherichia coli (strain K12)	yeiP	31.614	41.0526	8	40	8	190	21.5	5.02	38.26	8	metabolic process	Pf01132, Pf08207, Pf09285		171.5	2.8	125.7	High	Peak Found	High	28.774	20.314	TRUE
P0A9C9	948424	SH08_01135; SH03_01130; SH06_01130; SH04_01130; SH07_01135; SF31_01130	Fructose-1,6-bisphosphatase 1 class 2	Escherichia coli (strain K12)	glpX	82.543	64.2857	22	96	22	336	35.8	5.5	104.31	22	metabolic process	Pf03320	Carbon metabolism; Fructose and mannose metabolism; Microbial metabolism in diverse environments; Biosynthesis of secondary metabolites; Biosynthesis of antibiotics; Methane metabolism; Metabolic pathways; Glycolysis / Gluconeogenesis; Pentose phosphate pathway	182.6	5.5	111.8	High	Peak Found	High	27.77	18.492	TRUE
P0A8M3	946222	SH08_12705; SH03_12605; SH06_12910; SH04_12595; SH07_12600; SF31_12910	Threonine--tRNA ligase	Escherichia coli (strain K12)	thrS	495.72	85.3583	64	1371	64	642	74	6.19	1719.11	64	metabolic process;regulation of biological process;response to stimulus	Pf00587, Pf02824, Pf03129, Pf07973	Aminoacyl-tRNA biosynthesis	162.8	6	131.2	High	High	High	26.963	22.03	TRUE
P0A7S9	947791	SH08_20755; SH03_20650; SH06_20955; SH04_20640; SH07_20645; SF31_21040	30S ribosomal protein S13	Escherichia coli (strain K12)	rpsM	22.258	71.1864	8	13	8	118	13.1	10.78	0	8	metabolic process	Pf00416	Ribosome	162.3	5.1	132.6	High	Peak Found	High	23.334	16.962	TRUE
P0ABH7	945323	SH08_07445; SH03_07445; SH06_07750; SH04_07435; SH07_07440; SF31_07750	Citrate synthase	Escherichia coli (strain K12)	gltA	223.046	85.9485	29	372	29	427	48	6.68	447.08	29	metabolic process	Pf00285	Carbon metabolism; 2-Oxocarboxylic acid metabolism; Biosynthesis of amino acids; Microbial metabolism in diverse environments; Biosynthesis of secondary metabolites; Biosynthesis of antibiotics; Glyoxylate and dicarboxylate metabolism; Citrate cycle (TCA cycle); Metabolic pathways	153.6	7.1	139.3	High	High	High	23.034	22.09	TRUE
P0AEK4	945870	SH08_10455; SH03_10355; SH06_10660; SH04_10345; SH07_10350; SF31_10660	Enoyl-[acyl-carrier-protein] reductase [NADH] FabI	Escherichia coli (strain K12)	fabI	106.497	65.6489	17	169	17	262	27.8	5.87	214.48	17	cell organization and biogenesis;metabolic process;response to stimulus	Pf00106, Pf13561	Fatty acid metabolism; Biotin metabolism; Fatty acid biosynthesis; Metabolic pathways	162.5	14.4	123.1	High	Peak Found	High	20.953	13.364	TRUE
P69783	946880	SH08_16335; SH03_16235; SH06_16540; SH04_16225; SH07_16230	Glucose-specific phosphotransferase enzyme IIA component	Escherichia coli (strain K12)	crr	41.234	69.8225	10	41	10	169	18.2	4.84	41.07	10	metabolic process;regulation of biological process;transport	Pf00358	Amino sugar and nucleotide sugar metabolism; Glycolysis / Gluconeogenesis; Phosphotransferase system (PTS); Starch and sucrose metabolism	223.7	0.7	75.6	High	Peak Found	High	20.261	7.873	TRUE
P09373	945514	SH08_08405; SH03_08405; SH06_08710; SH04_08395; SH07_08400; SF31_08710	Formate acetyltransferase 1	Escherichia coli (strain K12)	pflB	879.639	93.0263	86	3931	77	760	85.3	6.01	5253.8	86	metabolic process	Pf01228, Pf02901	Propanoate metabolism; Pyruvate metabolism; Metabolic pathways; Butanoate metabolism	176.3	10	113.7	High	High	High	17.365	11.654	TRUE
P06715	948014	SF31_22065	Glutathione reductase	Escherichia coli (strain K12)	gor	71.162	62.8889	19	43	19	450	48.7	6	36.5	19	cellular homeostasis;metabolic process;regulation of biological process	Pf00070, Pf02852, Pf07992, Pf13738	Glutathione metabolism	167	6.3	126.7	High	Peak Found	High	16.879	10.994	TRUE
P69924	946732	SH08_15390; SH03_15290; SH06_15595; SH04_15280; SH07_15285; SF31_15595	Ribonucleoside-diphosphate reductase 1 subunit beta	Escherichia coli (strain K12)	nrdB	85.165	65.4255	20	82	20	376	43.5	4.81	81.46	20	metabolic process	Pf00268	Pyrimidine metabolism; Purine metabolism; Metabolic pathways	162.4	6.7	130.8	High	Peak Found	High	16.207	11.438	TRUE
P0ABB4	948244	SH08_00160; SH03_00155; SH06_00155; SH04_00155; SH07_00160; SF31_00155	ATP synthase subunit beta	Escherichia coli (strain K12)	atpD	258.309	93.4783	34	429	34	460	50.3	5.01	533.47	34	metabolic process;transport	Pf00006, Pf00306, Pf02874	Oxidative phosphorylation; Metabolic pathways	156.2	12.9	130.9	High	High	High	15.442	11.317	TRUE
P04425	947445	SH08_19000; SH03_18900; SH06_19205; SH04_18890; SH07_18895; SF31_19245	Glutathione synthetase	Escherichia coli (strain K12)	gshB	39.359	54.1139	13	33	13	316	35.5	5.22	31.48	13	metabolic process	Pf02951, Pf02955, Pf08443, Pf14398	Glutathione metabolism; Cysteine and methionine metabolism; Metabolic pathways	162.6	8	129.4	High	Peak Found	High	14.176	11.383	TRUE
P37095	948766	SH08_16840; SH03_16740; SH06_17045; SH04_16730; SH07_16735; SF31_17090	Peptidase B	Escherichia coli (strain K12)	pepB	70.092	58.0796	18	72	18	427	46.2	5.92	43.5	18	metabolic process	Pf00883, Pf12404	Glutathione metabolism; Metabolic pathways	170.1	7.2	122.7	High	Peak Found	High	12.793	9.574	TRUE
P08839	946879	SH08_16330; SH03_16230; SH06_16535; SH04_16220; SH07_16225; SF31_16530	Phosphoenolpyruvate-protein phosphotransferase	Escherichia coli (strain K12)	ptsI	369.189	86.4348	48	634	47	575	63.5	4.87	751.6	48	metabolic process;transport	Pf00391, Pf02896, Pf05524	Phosphotransferase system (PTS)	190.9	15	94.1	High	High	High	10.265	5.809	TRUE
P0A996	946735	SH08_15430; SH03_15330; SH06_15635; SH04_15320; SH07_15325; SF31_15635	Anaerobic glycerol-3-phosphate dehydrogenase subunit C	Escherichia coli (strain K12)	glpC	26.803	30.0505	9	13	9	396	44.1	8.43	1.78	9	metabolic process;transport	Pf02754, Pf12838, Pf13183, Pf13187, Pf13237, Pf13534, Pf13746	Biosynthesis of secondary metabolites; Glycerophospholipid metabolism	237.8	14.4	47.7	High	Peak Found	High	9.931	2.018	TRUE
P30850	945864	SH08_10445; SH03_10345; SH06_10650; SH04_10335; SH07_10340; SF31_10650	Exoribonuclease 2	Escherichia coli (strain K12)	rnb	139.651	65.0621	35	148	35	644	72.4	5.62	119.8	35	metabolic process	Pf00575, Pf00773, Pf08206		219.8	18.1	62.1	High	High	High	9.356	2.661	TRUE
P07118	948785	SH08_02885; SH03_02885; SH06_02870; SH04_02880; SH07_02885; SF31_02870	Valine--tRNA ligase	Escherichia coli (strain K12)	valS	304.014	72.1346	67	454	67	951	108.1	5.34	468.86	67	metabolic process;regulation of biological process	Pf00133, Pf01921, Pf08264, Pf09334, Pf10458, Pf13603	Aminoacyl-tRNA biosynthesis	178.7	19	102.3	High	High	High	9.108	5.524	TRUE
P0A9Y6	8911702; 946339	SH08_13255; SH03_13155; SH06_13460; SH04_13145; SH07_13150; SF31_13460	Cold shock-like protein CspC	Escherichia coli (strain K12)	cspC	10.316	72.4638	3	6	3	69	7.4	7.24	0	3	metabolic process;regulation of biological process	Pf00313		107.8	12.2	180	High	Peak Found	High	8.806	14.704	TRUE
P0A7D7	946957	SH08_16595; SH03_16495; SH06_16800; SH04_16485; SH07_16490; SF31_16845	Phosphoribosylaminoimidazole-succinocarboxamide synthase	Escherichia coli (strain K12)	purC	66.492	78.0591	19	62	19	237	27	5.16	63.13	19	metabolic process	Pf01259	Biosynthesis of secondary metabolites; Biosynthesis of antibiotics; Purine metabolism; Metabolic pathways	175.1	13.2	111.7	High	Peak Found	High	8.72	11.206	TRUE
P76536	946913	SH08_16405; SH03_16305; SH06_16610; SH04_16295; SH07_16300; SF31_16610	Probable deferrochelatase/peroxidase YfeX	Escherichia coli (strain K12)	yfeX	98.913	74.9164	21	119	21	299	33	5.54	144.92	21	metabolic process	Pf04261		160.7	12.2	127.1	High	Peak Found	High	8.325	2.787	TRUE
P09372	947097	SH08_17320; SH03_17220; SH06_17525; SH04_17210; SH07_17215; SF31_17570	Protein GrpE	Escherichia coli (strain K12)	grpE	38.61	79.6954	11	42	11	197	21.8	4.75	42.69	11	cell organization and biogenesis;metabolic process;regulation of biological process;response to stimulus	Pf01025, Pf10079		132.8	7	160.2	High	Peak Found	High	6.161	10.14	TRUE
P32132	948369	SH08_00850; SH03_00845; SH06_00845; SH04_00845; SH07_00850; SF31_00845	GTP-binding protein TypA/BipA	Escherichia coli (strain K12)	typA	200.583	59.9671	32	317	32	607	67.3	5.33	257.67	32	cell organization and biogenesis;response to stimulus	Pf00009, Pf00679, Pf03144		149.7	31.4	118.8	High	High	High	6.122	5.018	TRUE
P0AB91	945605	SH08_07635; SH03_07635; SH06_07940; SH04_07625; SH07_07630; SF31_07940	Phospho-2-dehydro-3-deoxyheptonate aldolase, Phe-sensitive	Escherichia coli (strain K12)	aroG	49.145	58.8571	16	35	16	350	38	6.6	15.32	16	metabolic process	Pf00793	Quorum sensing; Biosynthesis of amino acids; Biosynthesis of secondary metabolites; Biosynthesis of antibiotics; Phenylalanine, tyrosine and tryptophan biosynthesis; Metabolic pathways	174.6	6.3	119.1	High	Peak Found	High	6.11	4.205	TRUE
P0A6F3	948423	SH08_01140; SH03_01135; SH06_01135; SH04_01135; SH07_01140; SF31_01135	Glycerol kinase	Escherichia coli (strain K12)	glpK	239.874	82.0717	37	425	37	502	56.2	5.5	472.45	37	metabolic process;response to stimulus	Pf00370, Pf02782	Glycerolipid metabolism; Metabolic pathways	102.6	68.1	129.3	High	High	High	5.037	5.997	TRUE
P0A7V3	947814; 31870298; 32441479	SH08_20835; SH03_20730; SH06_21035; SH04_20720; SH07_20725; SF31_21120	30S ribosomal protein S3	Escherichia coli (strain K12)	rpsC	83.415	74.2489	19	235	19	233	26	10.27	139.52	19	cell organization and biogenesis;metabolic process	Pf00189, Pf07650	Ribosome	157.4	35.8	106.8	High	High	High	4.802	4.055	TRUE
P00957	947175	SH08_17715; SH03_17615; SH06_17920; SH04_17605; SH07_17610; SF31_17965	Alanine--tRNA ligase	Escherichia coli (strain K12)	alaS	301.789	73.7443	57	596	57	876	96	5.81	546.36	57	metabolic process;regulation of biological process	Pf01411, Pf02272, Pf07973	Aminoacyl-tRNA biosynthesis	131.1	31	137.9	High	High	High	4.077	4.228	TRUE
P00490	947922	SH08_21360; SH03_21255; SH06_21560; SH04_21245; SH07_21250; SF31_21645	Maltodextrin phosphorylase	Escherichia coli (strain K12)	malP	331.305	79.7992	57	597	57	797	90.5	7.39	487.16	57	metabolic process	Pf00343	Biosynthesis of secondary metabolites; Metabolic pathways; Starch and sucrose metabolism	145	32.5	122.5	High	High	High	4.064	3.441	TRUE
P04825	947253	SH08_08555; SH03_08555; SH06_08860; SH04_08545; SH07_08550; SF31_08860	Aminopeptidase N	Escherichia coli (strain K12)	pepN	238.591	69.7701	49	401	49	870	98.9	5.31	354.31	49	metabolic process	Pf01433, Pf11940, Pf13485	Glutathione metabolism; Metabolic pathways	145.9	31.1	123	High	High	High	3.895	3.236	TRUE
P0A7V0	947874	SH08_04595; SH03_04585; SH06_04895; SH04_04575; SH07_04580; SF31_04895	30S ribosomal protein S2	Escherichia coli (strain K12)	rpsB	41.035	68.0498	12	46	12	241	26.7	7.14	28.51	12	cell organization and biogenesis;metabolic process	Pf00318	Ribosome	143.9	49.6	106.6	High	High	High	3.677	2.488	TRUE
P05055	947672	SH08_20115; SH03_20010; SH06_20315; SH04_20000; SH07_20005; SF31_20345	Polyribonucleotide nucleotidyltransferase	Escherichia coli (strain K12)	pnp	315.356	69.339	48	838	48	711	77.1	5.21	960.42	48	metabolic process;response to stimulus	Pf00013, Pf00575, Pf01138, Pf03725, Pf03726, Pf13509	Pyrimidine metabolism; RNA degradation; Purine metabolism	82.7	123.6	93.7	High	High	High	3.215	3.406	TRUE
P0A6M8	947847	SH08_20965; SH03_20860; SH06_21165; SH04_20850; SH07_20855; SF31_21250	Elongation factor G	Escherichia coli (strain K12)	fusA	428.768	80.8239	49	1348	49	704	77.5	5.38	1443.61	49	metabolic process	Pf00009, Pf00679, Pf03144, Pf03764, Pf14492		142.2	51.9	105.9	High	High	High	2.678	1.985	TRUE
P00961	948080	SH08_22130; SH03_22025; SH06_22330; SH04_22015; SH07_22020; SF31_22410	Glycine--tRNA ligase beta subunit	Escherichia coli (strain K12)	glyS	294.783	85.0508	58	568	58	689	76.8	5.44	604.84	58	metabolic process	Pf02092, Pf05746	Aminoacyl-tRNA biosynthesis	136.1	50.6	113.3	High	High	High	2.404	2.081	TRUE
P09152	945782	SH08_10100; SH03_10000; SH06_10305; SH04_09990; SH07_09995; SF31_10305	Respiratory nitrate reductase 1 alpha chain	Escherichia coli (strain K12)	narG	741.465	83.4804	88	1663	88	1247	140.4	6.51	1642.32	88	metabolic process;transport	Pf00384, Pf01568, Pf14710	Microbial metabolism in diverse environments; Nitrogen metabolism; Two-component system	131.6	67	101.4	High	High	High	2.053	1.637	TRUE
P69503	945113	SH08_06155; SH03_06145; SH06_06450; SH04_06135; SH07_06140; SF31_06450	Adenine phosphoribosyltransferase	Escherichia coli (strain K12)	apt	18.679	46.4481	6	12	6	183	19.8	5.41	14.92	6	metabolic process	Pf00156, Pf14681	Purine metabolism; Metabolic pathways	142.1	13.1	144.8	High	Peak Found	High	2.009	4.683	TRUE
P08192	945451	SH08_15805; SH03_15705; SH06_16010; SH04_15695; SH07_15700; SF31_16010	Bifunctional protein FolC	Escherichia coli (strain K12)	folC	49.583	45.4976	14	28	14	422	45.4	5.8	26.49	14	metabolic process	Pf02875, Pf08245	Folate biosynthesis; Metabolic pathways	208	14.1	77.9	High	Peak Found	High	1.506	2.944	TRUE
P0AES6	948211	SH08_22900; SH03_22800; SH06_23100; SH04_22790; SH07_22795; SF31_23170	DNA gyrase subunit B	Escherichia coli (strain K12)	gyrB	272.353	71.5174	46	488	46	804	89.9	6.06	546.33	46	metabolic process;response to stimulus	Pf00204, Pf00986, Pf01751, Pf02518		106.1	85.1	108.9	High	High	High	1.105	1.31	TRUE
P77737	945818		Oligopeptide transport ATP-binding protein OppF	Escherichia coli (strain K12)	oppF	15.989	19.1617	6	10	6	334	37.2	7.75	6.13	6	transport	Pf00005, Pf08352, Pf13481	Quorum sensing; ABC transporters; beta-Lactam resistance	79.6	41.6	178.8	High	Peak Found	High	0.907	0.88	TRUE
P06959	944794	SH08_04310; SH03_04315; SH06_04625; SH04_04305; SH07_04310; SF31_04625	Dihydrolipoyllysine-residue acetyltransferase component of pyruvate dehydrogenase complex	Escherichia coli (strain K12)	aceF	755.828	90.7937	74	4559	74	630	66.1	5.17	6613.21	74	metabolic process	Pf00198, Pf00364, Pf01597, Pf02817	Carbon metabolism; Microbial metabolism in diverse environments; Biosynthesis of secondary metabolites; Pyruvate metabolism; Biosynthesis of antibiotics; Citrate cycle (TCA cycle); Metabolic pathways; Glycolysis / Gluconeogenesis	33.2	180.8	86.1	High	High	High	0.149	0.417	TRUE
P63284-2	947077		Isoform ClpB-3 of Chaperone protein ClpB	Escherichia coli (strain K12)	clpB	448.807	86.7419	66	866	1	709	79.8	5.57	1026.71	66	metabolic process;response to stimulus	Pf00004, Pf03962, Pf04111, Pf07724, Pf07728, Pf10431, Pf13191, Pf13401, Pf15066		153.6		146.4	High	Not Found	High	100	100	FALSE
P35340	947540	SH08_06870; SH03_06875; SH06_07180; SH04_06865; SH07_06870; SF31_07180	Alkyl hydroperoxide reductase subunit F	Escherichia coli (strain K12)	ahpF	243.129	89.2514	39	446	39	521	56.1	5.68	526.46	39	cellular homeostasis;metabolic process;regulation of biological process;response to stimulus	Pf00070, Pf00743, Pf07992, Pf13192, Pf13434, Pf13738		166	0.7	133.3	High	Peak Found	High	100	63.11	FALSE
P0A8M0	945555	SH08_08545; SH03_08545; SH06_08850; SH04_08535; SH07_08540; SF31_08850	Asparagine--tRNA ligase	Escherichia coli (strain K12)	asnS	195.369	79.6137	34	323	34	466	52.5	5.31	394.35	34	metabolic process	Pf00152, Pf01336	Aminoacyl-tRNA biosynthesis	198.1	7.4	94.5	High	Peak Found	High	100	31.724	FALSE
P0A825	947022	SH08_16980; SH03_16880; SH06_17185; SH04_16870; SH07_16875; SF31_17230	Serine hydroxymethyltransferase	Escherichia coli (strain K12)	glyA	281.612	76.7386	32	772	32	417	45.3	6.48	1096.25	32	metabolic process	Pf00155, Pf00464, Pf01053, Pf01212, Pf01276	Cyanoamino acid metabolism; Carbon metabolism; Biosynthesis of amino acids; Microbial metabolism in diverse environments; Glycine, serine and threonine metabolism; Biosynthesis of secondary metabolites; Biosynthesis of antibiotics; Glyoxylate and dicarboxylate metabolism; One carbon pool by folate; Methane metabolism; Metabolic pathways	207.5	0.6	91.9	High	High	High	100	100	FALSE
P00509	945553	SH08_08530; SH03_08530; SH06_08835; SH04_08520; SH07_08525; SF31_08835	Aspartate aminotransferase	Escherichia coli (strain K12)	aspC	182.164	76.7677	32	399	32	396	43.5	5.77	540.29	32	metabolic process	Pf00155	Novobiocin biosynthesis; Tyrosine metabolism; Arginine and proline metabolism; 2-Oxocarboxylic acid metabolism; Biosynthesis of amino acids; Alanine, aspartate and glutamate metabolism; Biosynthesis of secondary metabolites; Biosynthesis of antibiotics; Cysteine and methionine metabolism; Arginine biosynthesis; Phenylalanine, tyrosine and tryptophan biosynthesis; Metabolic pathways; Phenylalanine…	169.5	0.6	129.9	High	Peak Found	High	100	100	FALSE
P0A6K6	948910	SH08_03625; SH03_03630; SH06_03935; SH04_03620; SH07_03625; SF31_03935	Phosphopentomutase	Escherichia coli (strain K12)	deoB	224.217	91.8919	31	419	31	407	44.3	5.29	636.23	31	metabolic process;response to stimulus	Pf01676	Purine metabolism; Pentose phosphate pathway	156.1	0.9	143.1	High	Peak Found	High	100	91.897	FALSE
P61889	947854	SH08_20430; SH03_20325; SH06_20630; SH04_20315; SH07_20320; SF31_20715	Malate dehydrogenase	Escherichia coli (strain K12)	mdh	235.95	97.4359	30	567	30	312	32.3	5.77	875.86	30	metabolic process	Pf00056, Pf02866	Carbon metabolism; Microbial metabolism in diverse environments; Biosynthesis of secondary metabolites; Pyruvate metabolism; Biosynthesis of antibiotics; Cysteine and methionine metabolism; Glyoxylate and dicarboxylate metabolism; Citrate cycle (TCA cycle); Methane metabolism; Metabolic pathways	156.5	1.8	141.7	High	Peak Found	High	100	100	FALSE
P0A836	945312	SH08_07490; SH03_07490; SH06_07795; SH04_07480; SH07_07485; SF31_07795	Succinyl-CoA ligase [ADP-forming] subunit beta	Escherichia coli (strain K12)	sucC	195.517	81.1856	29	465	29	388	41.4	5.52	705.96	29	metabolic process	Pf00549, Pf08442, Pf13549	Carbon metabolism; Microbial metabolism in diverse environments; Propanoate metabolism; Biosynthesis of secondary metabolites; Biosynthesis of antibiotics; Citrate cycle (TCA cycle); Metabolic pathways; C5-Branched dibasic acid metabolism	166.7	2.8	130.4	High	High	High	100	100	FALSE
P69797	946334	SH08_13220; SH03_13120; SH06_13425; SH04_13110; SH07_13115; SF31_13425	PTS system mannose-specific EIIAB component	Escherichia coli (strain K12)	manX	218.664	79.5666	25	360	25	323	35	6.02	539.62	25	metabolic process;transport	Pf03610, Pf03830	Fructose and mannose metabolism; Metabolic pathways; Amino sugar and nucleotide sugar metabolism; Phosphotransferase system (PTS)	156.2	0.7	143.1	High	Peak Found	High	100	100	FALSE
P37349	945749	SH08_09950; SH03_09850; SH06_10155; SH04_09840; SH07_09845; SF31_10155	PTS-dependent dihydroxyacetone kinase, phosphotransferase subunit DhaM	Escherichia coli (strain K12)	dhaM	99.269	70.9746	24	93	24	472	51.4	4.73	82.12	24	metabolic process;response to stimulus;transport	Pf00381, Pf00391, Pf03610, Pf05524		194.1	0.7	105.2	High	Peak Found	High	100	83.766	FALSE
P07014	945300	SH08_07470; SH03_07470; SH06_07775; SH04_07460; SH07_07465; SF31_07775	Succinate dehydrogenase iron-sulfur subunit	Escherichia coli (strain K12)	sdhB	148.27	91.5966	23	303	23	238	26.8	6.73	442.34	23	metabolic process;transport	Pf13085, Pf13183, Pf13534	Carbon metabolism; Oxidative phosphorylation; Microbial metabolism in diverse environments; Biosynthesis of secondary metabolites; Biosynthesis of antibiotics; Citrate cycle (TCA cycle); Metabolic pathways; Butanoate metabolism	173.1	0.6	126.2	High	Peak Found	High	100	100	FALSE
P24232	947018	SH08_16985; SH03_16885; SH06_17190; SH04_16875; SH07_16880; SF31_17235	Flavohemoprotein	Escherichia coli (strain K12)	hmp	103.544	88.3838	22	135	22	396	43.8	5.77	194.41	22	metabolic process;response to stimulus;transport	Pf00042, Pf00175, Pf00970, Pf09345, Pf11563		214.4	0.2	85.4	High	Peak Found	High	100	100	FALSE
P30744	947262	SH08_18245; SH03_18145; SH06_18450; SH04_18135; SH07_18140; SF31_18490	L-serine dehydratase 2	Escherichia coli (strain K12)	sdaB	118.337	60.2198	20	151	17	455	48.7	5.8	189.07	20	metabolic process	Pf03313, Pf03315	Carbon metabolism; Biosynthesis of amino acids; Glycine, serine and threonine metabolism; Biosynthesis of secondary metabolites; Biosynthesis of antibiotics; Cysteine and methionine metabolism; Metabolic pathways	155.1	7.4	137.5	High	Peak Found	High	100	100	FALSE
P60560	948986	SH08_04255; SH03_04260; SH06_04570; SH04_04250; SH07_04255; SF31_04570	GMP reductase	Escherichia coli (strain K12)	guaC	80.746	63.9769	20	163	20	347	37.4	6.54	159.49	20	metabolic process	Pf00478	Purine metabolism	172.9	10.4	116.7	High	Peak Found	High	100	77.679	FALSE
P0A6W9	944881	SH08_17665; SH03_17565; SH06_17870; SH04_17555; SH07_17560; SF31_17915	Glutamate--cysteine ligase	Escherichia coli (strain K12)	gshA	77.45	47.4903	19	72	19	518	58.2	5.39	66.28	19	metabolic process;response to stimulus	Pf04262	Glutathione metabolism; Cysteine and methionine metabolism; Metabolic pathways	211.7	0.5	87.7	High	Peak Found	High	100	80.686	FALSE
P26646	947848	SH08_20515; SH03_20410; SH06_20715; SH04_20400; SH07_20405; SF31_20800	Probable acrylyl-CoA reductase AcuI	Escherichia coli (strain K12)	acuI	89.477	64.1975	18	129	18	324	34.7	5.91	181.08	18	metabolic process	Pf00107, Pf08240	Propanoate metabolism; Metabolic pathways	187.1	1.8	111.2	High	Peak Found	High	100	100	FALSE
P23524	947632	SH08_19905; SH03_19805; SH06_20110; SH04_19795; SH07_19800; SF31_20140	Glycerate 2-kinase	Escherichia coli (strain K12)	garK	79.735	75.0656	17	82	17	381	39.1	5.06	103.58	17	metabolic process	Pf02595	Microbial metabolism in diverse environments; Glycine, serine and threonine metabolism; Biosynthesis of antibiotics; Glyoxylate and dicarboxylate metabolism; Glycerolipid metabolism; Metabolic pathways	189.6	0.4	110.1	High	Peak Found	High	100	85.549	FALSE
P0ABU2	945769	SH08_09980; SH03_09880; SH06_10185; SH04_09870; SH07_09875; SF31_10185	Ribosome-binding ATPase YchF	Escherichia coli (strain K12)	ychF	92.136	73.0028	17	97	17	363	39.6	4.96	149.19	17	regulation of biological process;response to stimulus	Pf01926, Pf02421, Pf06071		159.8	0.1	140.1	High	Peak Found	High	100	100	FALSE
P63224	949134	SH08_04875; SH03_04865; SH06_05175; SH04_04855; SH07_04860; SF31_05175	Phosphoheptose isomerase	Escherichia coli (strain K12)	gmhA	112.909	90.1042	16	177	16	192	20.8	6.42	213.51	16	metabolic process	Pf01380, Pf13580	Lipopolysaccharide biosynthesis; Metabolic pathways	188.7	5.6	105.7	High	Peak Found	High	100	100	FALSE
P68066	947068	SH08_17145; SH03_17045; SH06_17350; SH04_17035; SH07_17040; SF31_17395	Autonomous glycyl radical cofactor	Escherichia coli (strain K12)	grcA	89.577	87.4016	15	256	13	127	14.3	5.17	331.34	15	metabolic process	Pf01228		255.9	0.3	43.7	High	Peak Found	High	100	37.318	FALSE
P77739	946236	SH08_12735; SH03_12635; SH06_12940; SH04_12625; SH07_12630; SF31_12940	Uncharacterized protein YniA	Escherichia coli (strain K12)	yniA	80.668	89.5105	15	68	15	286	32.4	5.15	93.66	15	metabolic process	Pf01636, Pf03881		143.6		156.4	High	Not Found	High	100	100	FALSE
P0ACJ8	29925187; 947867	SH08_21060; SH03_20955; SH06_21260; SH04_20945; SH07_20950; SF31_21345	cAMP-activated global transcriptional regulator CRP	Escherichia coli (strain K12)	crp	52.672	60.9524	14	66	14	210	23.6	8.25	79.07	14	cell communication;metabolic process;regulation of biological process;response to stimulus	Pf00027, Pf00325, Pf13412, Pf13545	Quorum sensing; Two-component system	195.3	0.3	104.3	High	Peak Found	High	100	89.193	FALSE
P0A8W8	946767	SH08_15695; SH03_15595; SH06_15900; SH04_15585; SH07_15590; SF31_15900	UPF0304 protein YfbU	Escherichia coli (strain K12)	yfbU	55.941	70.7317	13	62	13	164	19.5	6.52	72.3	13	response to stimulus	Pf03887		220	0.7	79.4	High	Peak Found	High	100	48.372	FALSE
P00448	948403	SH08_01050; SH03_01045; SH06_01045; SH04_01045; SH07_01050; SF31_01045	Superoxide dismutase [Mn]	Escherichia coli (strain K12)	sodA	104.902	75.7282	13	100	13	206	23.1	6.96	142.69	13	metabolic process;response to stimulus	Pf00081, Pf02777		195	0.1	105	High	Peak Found	High	100	100	FALSE
P52697	946398	SH08_07705; SH03_07705; SH06_08010; SH04_07695; SH07_07700; SF31_08010	6-phosphogluconolactonase	Escherichia coli (strain K12)	pgl	59.748	67.3716	13	102	13	331	36.3	5.27	98.8	13	metabolic process	Pf08450, Pf10282	Carbon metabolism; Microbial metabolism in diverse environments; Biosynthesis of secondary metabolites; Biosynthesis of antibiotics; Metabolic pathways; Pentose phosphate pathway	192.3	0.1	107.5	High	Peak Found	High	100	100	FALSE
P0A998	946410	SH08_13680; SH03_13580; SH06_13885; SH04_13570; SH07_13575; SF31_13890	Ferritin-1	Escherichia coli (strain K12)	ftnA	92.605	94.5455	12	84	12	165	19.4	4.83	121.79	12	cellular homeostasis;metabolic process;response to stimulus;transport	Pf00210		209.2	0.6	90.2	High	Peak Found	High	100	48.787	FALSE
P02925	948261	SH08_00255; SH03_00250; SH06_00250; SH04_00250; SH07_00255; SF31_00250	D-ribose-binding periplasmic protein	Escherichia coli (strain K12)	rbsB	34.879	55.4054	12	25	12	296	30.9	7.47	20.79	12	response to stimulus;transport	Pf00532, Pf13377, Pf13407, Pf13458	ABC transporters; Bacterial chemotaxis	224.7		75.3	High	Not Found	High	100	100	FALSE
P0AC13	947691	SH08_20180; SH03_20075; SH06_20380; SH04_20065; SH07_20070; SF31_20410	Dihydropteroate synthase	Escherichia coli (strain K12)	folP	52.139	48.9362	12	47	12	282	30.6	6.02	55.3	12	metabolic process;response to stimulus	Pf00809	Folate biosynthesis; Metabolic pathways	212.2		87.8	High	Not Found	High	100	100	FALSE
P75914	948477	SH08_09100; SH03_09100; SH06_09405; SH04_09090; SH07_09095; SF31_09405	Probable phosphatase YcdX	Escherichia coli (strain K12)	ycdX	43.691	55.9184	11	58	11	245	26.9	5.92	68.43	11	cellular component movement;metabolic process	Pf02811		189.2	3.1	107.6	High	Peak Found	High	100	79.407	FALSE
P76046	945872	SH08_10630; SH03_10530; SH06_10835; SH04_10520; SH07_10525; SF31_10835	Uncharacterized protein YcjX	Escherichia coli (strain K12)	ycjX	28.963	27.0968	11	14	11	465	52.6	8.16	10.52	11		Pf04317		239.5		60.5	High	Not Found	High	100	100	FALSE
P0AE52	946949	SH08_16620; SH03_16520; SH06_16825; SH04_16510; SH07_16515; SF31_16870	Putative peroxiredoxin bcp	Escherichia coli (strain K12)	bcp	40.377	87.1795	11	29	11	156	17.6	5.24	18.56	11	cellular homeostasis;metabolic process;regulation of biological process;response to stimulus	Pf00578, Pf02630, Pf08534		228.3	0.6	71.1	High	Peak Found	High	100	87.46	FALSE
P0AEP3	945730	SH08_10155; SH03_10055; SH06_10360; SH04_10045; SH07_10050; SF31_10360	UTP--glucose-1-phosphate uridylyltransferase	Escherichia coli (strain K12)	galU	45.314	57.947	11	28	11	302	32.9	5.24	30.02	11	cell organization and biogenesis;metabolic process	Pf00483, Pf12804	Galactose metabolism; Biosynthesis of antibiotics; Pentose and glucuronate interconversions; Metabolic pathways; Amino sugar and nucleotide sugar metabolism; Starch and sucrose metabolism	183.3	0.2	116.6	High	Peak Found	High	100	100	FALSE
P0A7K2	948489	SH08_01450; SH03_01445; SH06_01445; SH04_01445; SH07_01450; SF31_01445	50S ribosomal protein L7/L12	Escherichia coli (strain K12)	rplL	36.917	75.2066	11	70	11	121	12.3	4.65	74.32	11	metabolic process	Pf00542	Ribosome	178.9	0	121.1	High	Peak Found	High	100	100	FALSE
P39353	948808	SH08_03005; SH03_03005; SH06_03315; SH04_03000; SH07_03005; SF31_03315	Uncharacterized oxidoreductase YjhC	Escherichia coli (strain K12)	yjhC	31.731	50.2688	10	26	10	372	41.4	6.57	24.18	10	metabolic process;response to stimulus	Pf01118, Pf01408, Pf02894, Pf03435		241.6		58.4	High	Not Found	High	100	100	FALSE
P0AFU8	945848	SH08_12410; SH03_12310; SH06_12615; SH04_12300; SH07_12305; SF31_12615	Riboflavin synthase	Escherichia coli (strain K12)	ribC	43.867	59.1549	10	67	10	213	23.4	5.99	90.01	10	metabolic process	Pf00677	Riboflavin metabolism; Biosynthesis of secondary metabolites; Metabolic pathways	190.4	0.5	109.1	High	Peak Found	High	100	100	FALSE
P0AEY5	947512	SH08_19410; SH03_19310; SH06_19615; SH04_19300; SH07_19305; SF31_19655	Modulator of drug activity B	Escherichia coli (strain K12)	mdaB	40.131	64.2487	10	42	10	193	21.9	6.29	30.71	10	metabolic process	Pf02525		172.6	1.7	125.7	High	Peak Found	High	100	100	FALSE
P31658	946481	SH08_13985; SH03_13885; SH06_14190; SH04_13875; SH07_13880; SF31_14195	Molecular chaperone Hsp31 and glyoxalase 3	Escherichia coli (strain K12)	hchA	35.174	44.1696	10	32	10	283	31.2	6.02	22.19	10	metabolic process;regulation of biological process;response to stimulus	Pf01965	Microbial metabolism in diverse environments; Pyruvate metabolism	161.1		138.9	High	Not Found	High	100	100	FALSE
P0AGD3	944953	SH08_12375; SH03_12275; SH06_12580; SH04_12265; SH07_12270; SF31_12580	Superoxide dismutase [Fe]	Escherichia coli (strain K12)	sodB	77.805	89.1192	10	214	10	193	21.3	5.95	233.94	10	metabolic process;response to stimulus	Pf00081, Pf02777		182.4	0.1	117.5	High	Peak Found	High	100	100	FALSE
P24202	948898		Mrr restriction system protein	Escherichia coli (strain K12)	mrr	22.007	36.5132	9	13	9	304	33.5	6.02	2.41	9	defense response;metabolic process;response to stimulus	Pf04471, Pf14338		182.2		117.8	High	Not Found	High	100	100	FALSE
P0AB03	945545	SH08_08485; SH03_08485; SH06_08790; SH04_08475; SH07_08480; SF31_08790	Uncharacterized protein YcbJ	Escherichia coli (strain K12)	ycbJ	46.554	44.4444	9	25	9	297	34.5	7.08	39.81	9				185.5	0.8	113.7	High	Peak Found	High	100	62.277	FALSE
P0ABD3	947839	SH08_20945; SH03_20840; SH06_21145; SH04_20830; SH07_20835; SF31_21230	Bacterioferritin	Escherichia coli (strain K12)	bfr	32.129	65.8228	9	19	9	158	18.5	4.81	26.75	9	cellular homeostasis;metabolic process;transport	Pf00210	Porphyrin and chlorophyll metabolism	154.3	0.3	145.3	High	Peak Found	High	100	100	FALSE
P75849	945551	SH08_08525; SH03_08525; SH06_08830; SH04_08515; SH07_08520; SF31_08830	Uncharacterized protein YcbL	Escherichia coli (strain K12)	ycbL	41.932	71.1628	9	41	9	215	23.8	5.15	36.98	9	metabolic process;response to stimulus	Pf00753, Pf12706, Pf14597		155.4	31.6	113	High	Peak Found	High	100	100	FALSE
P0A8E1	945676	SH08_09485; SH03_09485; SH06_09790; SH04_09475; SH07_09480; SF31_09790	UPF0227 protein YcfP	Escherichia coli (strain K12)	ycfP	29.531	65.5556	9	22	9	180	21.2	6.61	18.81	9		Pf05728		186.9		113.1	High	Not Found	High	100	100	FALSE
P0AFP6	945824	SH08_07395; SH03_07395; SH06_07700; SH04_07385; SH07_07390; SF31_07700	Putative GTP cyclohydrolase 1 type 2	Escherichia coli (strain K12)	ybgI	65.406	55.4656	9	96	9	247	26.9	5.19	139.77	9	metabolic process;response to stimulus	Pf01784		161.6	1.4	136.9	High	Peak Found	High	100	100	FALSE
P0AFY8	945272	SH08_07265; SH03_07270; SH06_07575; SH04_07260; SH07_07265; SF31_07575	Negative modulator of initiation of replication	Escherichia coli (strain K12)	seqA	37.981	71.8232	9	19	9	181	20.3	8.7	29.54	9	cell organization and biogenesis;regulation of biological process;response to stimulus	Pf03925		196.8	0.1	103	High	Peak Found	High	100	100	FALSE
P61714	946453; 31659993	SH08_05880; SH03_05870; SH06_06175; SH04_05860; SH07_05865; SF31_06175	6,7-dimethyl-8-ribityllumazine synthase	Escherichia coli (strain K12)	ribE	44.064	92.3077	9	30	9	156	16.1	5.25	62.22	9	metabolic process	Pf00885	Riboflavin metabolism; Biosynthesis of secondary metabolites; Metabolic pathways	220.2		79.8	High	Not Found	High	100	100	FALSE
P09029	945153	SH08_06410; SH03_06400; SH06_06705; SH04_06390; SH07_06395; SF31_06705	N5-carboxyaminoimidazole ribonucleotide synthase	Escherichia coli (strain K12)	purK	21.15	29.8592	9	11	9	355	39.4	5.92	9.61	9	metabolic process	Pf02222, Pf13535	Biosynthesis of secondary metabolites; Biosynthesis of antibiotics; Purine metabolism; Metabolic pathways	166.1		133.9	High	Not Found	High	100	100	FALSE
P23869	949038	SH08_06425; SH03_06415; SH06_06720; SH04_06405; SH07_06410; SF31_06720	Peptidyl-prolyl cis-trans isomerase B	Escherichia coli (strain K12)	ppiB	52.059	54.2683	8	65	8	164	18.1	5.8	44.41	8	metabolic process	Pf00160		164.9	0.2	134.9	High	Peak Found	High	100	100	FALSE
P0ACY1	945964	SH08_12945; SH03_12845; SH06_13150; SH04_12835; SH07_12840; SF31_13150	Putative NAD(P)H nitroreductase YdjA	Escherichia coli (strain K12)	ydjA	33.132	53.5519	8	34	8	183	20	6.79	41.36	8	metabolic process	Pf00881		188.4	0.9	110.6	High	Peak Found	High	100	88.918	FALSE
P64554	947527	SH08_18135; SH03_18035; SH06_18340; SH04_18025; SH07_18030; SF31_18365	7-carboxy-7-deazaguanine synthase	Escherichia coli (strain K12)	queE	24.498	51.1211	8	18	8	223	25	6.06	17.2	8	metabolic process	Pf04055, Pf13394	Folate biosynthesis; Metabolic pathways	217		83	High	Not Found	High	100	100	FALSE
P0AC84	944902	SH08_04815; SH03_04805; SH06_05115; SH04_04795; SH07_04800; SF31_05115	Hydroxyacylglutathione hydrolase	Escherichia coli (strain K12)	gloB	50.735	43.0279	8	53	8	251	28.4	5.73	53.08	8	metabolic process;response to stimulus	Pf00753, Pf12706	Pyruvate metabolism	170.6	0.2	129.2	High	Peak Found	High	100	96.844	FALSE
P77735	946903	SH08_05900; SH03_05890; SH06_06195; SH04_05880; SH07_05885; SF31_06195	Uncharacterized oxidoreductase YajO	Escherichia coli (strain K12)	yajO	25.103	28.3951	8	13	8	324	36.4	5.31	12.5	8	metabolic process	Pf00248		261.7		38.3	High	Not Found	High	100	100	FALSE
P76270	946086	SH08_13310; SH03_13210; SH06_13515; SH04_13200; SH07_13205; SF31_13515	Free methionine-R-sulfoxide reductase	Escherichia coli (strain K12)	msrC	25.757	52.7273	8	19	8	165	18.1	4.83	18.78	8	metabolic process	Pf01590, Pf13185, Pf13492		195	4.7	100.3	High	High	High	100	98.523	FALSE
P28635	944893	SH08_04740; SH03_04730; SH06_05040; SH04_04720; SH07_04725; SF31_05040	D-methionine-binding lipoprotein MetQ	Escherichia coli (strain K12)	metQ	23.761	46.4945	8	11	8	271	29.4	5.29	11.97	8	transport	Pf03180, Pf04069	ABC transporters	246.4		53.6	High	Not Found	High	100	100	FALSE
P0ADX1	947860	SH08_21050; SH03_20945; SH06_21250; SH04_20935; SH07_20940; SF31_21335	Protein YhfA	Escherichia coli (strain K12)	yhfA	24.544	65.6716	8	22	8	134	14.5	5.81	25.86	8		Pf02566		185.7	0.2	114.2	High	Peak Found	High	100	100	FALSE
P31455	948198		Uncharacterized protein YidR	Escherichia coli (strain K12)	yidR	23.284	27.9518	8	12	8	415	46.2	6.28	8.23	8	metabolic process	Pf12566		188.2		111.8	High	Not Found	High	100	100	FALSE
P46852	947945	SH08_21460; SH03_21355; SH06_21660; SH04_21345; SH07_21350; SF31_21745	Quercetin 2,3-dioxygenase	Escherichia coli (strain K12)	yhhW	23.599	37.2294	7	12	7	231	26.3	5.43	17.73	7	metabolic process	Pf02678, Pf07883		165.5		134.5	High	Not Found	High	100	100	FALSE
P0A6I0	945535	SH08_08440; SH03_08440; SH06_08745; SH04_08430; SH07_08435; SF31_08745	Cytidylate kinase	Escherichia coli (strain K12)	cmk	25.084	54.185	7	15	7	227	24.7	5.85	20.54	7	metabolic process;response to stimulus	Pf02224, Pf13207	Pyrimidine metabolism; Metabolic pathways	174.6		125.4	High	Not Found	High	100	100	FALSE
P68567	948005	SH08_21765; SH03_21660; SH06_21965; SH04_21650; SH07_21655; SF31_22050	Ribosomal RNA small subunit methyltransferase J	Escherichia coli (strain K12)	rsmJ	28.803	54	7	23	7	250	26.9	7.12	29.77	7	metabolic process	Pf04445		168.9		131.1	High	Not Found	High	100	100	FALSE
P60651	947715	SH08_18950; SH03_18850; SH06_19155; SH04_18840; SH07_18845; SF31_19195	Agmatinase	Escherichia coli (strain K12)	speB	17.409	28.7582	7	11	7	306	33.5	5.39	1.94	7	metabolic process	Pf00491	Arginine and proline metabolism; Metabolic pathways	252		48	High	Not Found	High	100	100	FALSE
P69874	946323	SH08_09575; SH03_09575; SH06_09880; SH04_09565; SH07_09570; SF31_09880	Spermidine/putrescine import ATP-binding protein PotA	Escherichia coli (strain K12)	potA	18.271	25.9259	7	13	7	378	43	5.3	8.66	7	transport	Pf00005, Pf08402	ABC transporters	176.8		123.2	High	Not Found	High	100	100	FALSE
P08204	946017	SH08_04045; SH03_04050; SH06_04360; SH04_04040; SH07_04045; SF31_04360	Ribulokinase	Escherichia coli (strain K12)	araB	17.823	16.7845	7	11	7	566	61.1	5.43	1.73	7	metabolic process	Pf00370, Pf02782	Pentose and glucuronate interconversions; Metabolic pathways	187.1		112.9	High	Not Found	High	100	100	FALSE
P0ABQ0	949047	SH08_22565; SH03_22465; SH06_22765; SH04_22455; SH07_22460; SF31_22835	Coenzyme A biosynthesis bifunctional protein CoaBC	Escherichia coli (strain K12)	coaBC	21.17	19.4581	7	13	7	406	43.4	7.49	1.72	7	metabolic process	Pf02441, Pf04127, Pf13579	Pantothenate and CoA biosynthesis; Metabolic pathways	158.7		141.3	High	Not Found	High	100	100	FALSE
P52076	945369	SH08_19395; SH03_19295; SH06_19600; SH04_19285; SH07_19290; SF31_19640	Transcriptional regulatory protein QseB	Escherichia coli (strain K12)	qseB	19.016	34.2466	7	16	7	219	24.7	7.06	1.63	7	metabolic process;regulation of biological process;response to stimulus	Pf00072, Pf00486	Quorum sensing; Two-component system	174.2		125.8	High	Not Found	High	100	100	FALSE
P33018	949045	SH08_14960; SH03_14860; SH06_15165; SH04_14850; SH07_14855; SF31_15165	S-formylglutathione hydrolase YeiG	Escherichia coli (strain K12)	yeiG	25.256	35.9712	7	12	7	278	31.2	5.43	11.28	7	cell organization and biogenesis;metabolic process	Pf00326, Pf00561, Pf00756	Carbon metabolism; Microbial metabolism in diverse environments; Methane metabolism	167.1		132.9	High	Not Found	High	100	100	FALSE
P12994	945383	SH08_07735; SH03_07735; SH06_08040; SH04_07725; SH07_07730; SF31_08040	UPF0098 protein YbhB	Escherichia coli (strain K12)	ybhB	29.169	58.8608	7	28	7	158	17.1	5.66	14.65	7		Pf01161		177.7	0.4	121.8	High	Peak Found	High	100	79.429	FALSE
P32669	948439	SH08_01250; SH03_01245; SH06_01245; SH04_01245; SH07_01250; SF31_01245	Fructose-6-phosphate aldolase 2	Escherichia coli (strain K12)	fsaB	21.073	45	7	20	7	220	23.5	5.12	6.54	7	metabolic process	Pf00923		220.5		79.5	High	Not Found	High	100	100	FALSE
P0AED0	948007; 31656190	SH08_21755; SH03_21650; SH06_21955; SH04_21640; SH07_21645; SF31_22040	Universal stress protein A	Escherichia coli (strain K12)	uspA	49.236	81.9444	7	26	7	144	16.1	5.29	53.14	7	response to stimulus	Pf00582		157.8		142.2	High	Not Found	High	100	100	FALSE
P0A722	944849	SH08_04655; SH03_04645; SH06_04955; SH04_04635; SH07_04640; SF31_04955	Acyl-[acyl-carrier-protein]--UDP-N-acetylglucosamine O-acyltransferase	Escherichia coli (strain K12)	lpxA	20.76	30.5344	7	22	7	262	28.1	7.12	17.47	7	metabolic process	Pf00132, Pf13720	Lipopolysaccharide biosynthesis; Cationic antimicrobial peptide (CAMP) resistance; Metabolic pathways	240.4	0.6	59	High	Peak Found	High	100	88.914	FALSE
P0ADQ2	948387		Uncharacterized protein YiiD	Escherichia coli (strain K12)	yiiD	24.968	31.6109	7	14	7	329	37.1	6.35	13.92	7	metabolic process	Pf00583, Pf09500, Pf13508, Pf13718		168.7		131.3	High	Not Found	High	100	100	FALSE
P0AGL2	947624	SH08_19850; SH03_19750; SH06_20055; SH04_19740; SH07_19745; SF31_20095	Putative reactive intermediate deaminase TdcF	Escherichia coli (strain K12)	tdcF	24.25	77.5194	7	24	6	129	14	5.21	17	7	metabolic process	Pf01042		205.7	0.6	93.7	High	Peak Found	High	100	68.367	FALSE
P60664	946516	SH08_14290; SH03_14190; SH06_14495; SH04_14180; SH07_14185; SF31_14500	Imidazole glycerol phosphate synthase subunit HisF	Escherichia coli (strain K12)	hisF	17.449	34.1085	7	10	7	258	28.4	5.2	4.36	7	metabolic process	Pf00724, Pf00977, Pf01207	Biosynthesis of amino acids; Biosynthesis of secondary metabolites; Histidine metabolism; Metabolic pathways	212		88	High	Not Found	High	100	100	FALSE
P0A9R4	947160	SH08_16850; SH03_16750; SH06_17055; SH04_16740; SH07_16745; SF31_17100	2Fe-2S ferredoxin	Escherichia coli (strain K12)	fdx	25.227	72.973	6	14	6	111	12.3	4.59	14.67	6	cell organization and biogenesis;metabolic process;transport	Pf00111, Pf13510		238.9		61.1	High	Not Found	High	100	100	FALSE
P0ACD4	947002	SH08_16870; SH03_16770; SH06_17075; SH04_16760; SH07_16765; SF31_17120	NifU-like protein	Escherichia coli (strain K12)	iscU	19.899	60.1562	6	20	6	128	13.8	4.93	17.09	6	cell organization and biogenesis;cellular homeostasis;metabolic process	Pf01592		255.4	0.2	44.3	High	Peak Found	High	100	78.511	FALSE
P24203	948882	SH08_03450; SH03_03455; SH06_03760; SH04_03445; SH07_03450; SF31_03760	Uncharacterized GTP-binding protein YjiA	Escherichia coli (strain K12)	yjiA	18.147	19.1824	6	13	6	318	35.6	4.92	6.85	6	metabolic process;response to stimulus	Pf02492, Pf07683, Pf13401		202.9		97.1	High	Not Found	High	100	100	FALSE
P76346	946489	SH08_14035; SH03_13935; SH06_14240; SH04_13925; SH07_13930; SF31_14245	Protein MtfA	Escherichia coli (strain K12)	mtfA	18.395	31.6981	6	12	6	265	30.3	4.73	16.36	6	metabolic process;regulation of biological process	Pf06167		260.3		39.7	High	Not Found	High	100	100	FALSE
P65870	945123		6-carboxy-5,6,7,8-tetrahydropterin synthase	Escherichia coli (strain K12)	queD	22.472	56.1983	6	14	6	121	13.8	6.51	0	6	metabolic process	Pf01242	Folate biosynthesis; Metabolic pathways	170.6		129.4	High	Not Found	High	100	100	FALSE
Q47147	944906	SH03_04870; SH06_05180; SH04_04860; SH07_04865; SF31_05180	Putative glutamine amidotransferase YafJ	Escherichia coli (strain K12)	yafJ	23.778	23.9216	6	18	6	255	28.6	7.96	15.83	6	metabolic process	Pf00310, Pf13230, Pf13522		204.9		95.1	High	Not Found	High	100	100	FALSE
P10371	946521	SH08_14285; SH03_14185; SH06_14490; SH04_14175; SH07_14180; SF31_14495	1-(5-phosphoribosyl)-5-[(5-phosphoribosylamino)methylideneamino] imidazole-4-carboxamide isomerase	Escherichia coli (strain K12)	hisA	15.595	31.8367	6	14	6	245	26	5.11	6.54	6	metabolic process;response to stimulus	Pf00977	Biosynthesis of amino acids; Biosynthesis of secondary metabolites; Histidine metabolism; Metabolic pathways	211.8		88.2	High	Not Found	High	100	100	FALSE
P0ADZ0	947819	SH08_20855; SH03_20750; SH06_21055; SH04_20740; SH07_20745; SF31_21140	50S ribosomal protein L23	Escherichia coli (strain K12)	rplW	11.503	41	5	14	5	100	11.2	9.94	7.74	5	cell organization and biogenesis;metabolic process	Pf00276	Ribosome	198.8	0.2	101	High	Peak Found	High	100	100	FALSE
P23917	949086	SH08_05775; SH03_05765; SH06_06070; SH04_05755; SH07_05760; SF31_06070	Fructokinase	Escherichia coli (strain K12)	mak	19.974	23.5099	5	11	5	302	32.5	5.69	14.87	5	metabolic process	Pf00480, Pf01548, Pf01869, Pf02685, Pf05378	Fructose and mannose metabolism; Metabolic pathways; Amino sugar and nucleotide sugar metabolism; Starch and sucrose metabolism	177.3		122.7	High	Not Found	High	100	100	FALSE
Q46857	947495	SH08_19335; SH03_19235; SH06_19540; SH04_19225; SH07_19230; SF31_19580	2,5-diketo-D-gluconic acid reductase A	Escherichia coli (strain K12)	dkgA	11.962	24.7273	5	6	5	275	31.1	6.46	0	5	metabolic process	Pf00248		270.7		29.3	High	Not Found	Peak Found	100	100	FALSE
P0AG16	946794	SH08_15790; SH03_15690; SH06_15995; SH04_15680; SH07_15685; SF31_15995	Amidophosphoribosyltransferase	Escherichia coli (strain K12)	purF	15.383	13.0693	5	7	5	505	56.5	5.52	9.16	5	metabolic process	Pf00156, Pf00310, Pf13522, Pf13537	Alanine, aspartate and glutamate metabolism; Biosynthesis of secondary metabolites; Biosynthesis of antibiotics; Purine metabolism; Metabolic pathways	171.2		128.8	High	Not Found	High	100	100	FALSE
P76418	946630	SH08_14660; SH03_14560; SH06_14865; SH04_14550; SH07_14555; SF31_14870	Uncharacterized protein YegU	Escherichia coli (strain K12)	yegU	11.703	12.2754	5	8	5	334	35.6	5.33	3.66	5		Pf03747		121.9		178.1	High	Not Found	High	100	100	FALSE
P0A7G2	947685	SH08_20130; SH03_20025; SH06_20330; SH04_20015; SH07_20020; SF31_20360	Ribosome-binding factor A	Escherichia coli (strain K12)	rbfA	13.232	36.8421	5	5	5	133	15.1	6.2	4.4	5	metabolic process;response to stimulus	Pf02033		278.5		21.5	High	Not Found	Peak Found	100	100	FALSE
P0AFX7	947053	SH08_17100; SH03_17000; SH06_17305; SH04_16990; SH07_16995; SF31_17350	Anti-sigma-E factor RseA	Escherichia coli (strain K12)	rseA	18.667	48.1481	5	14	5	216	24.3	5.2	14.89	5	metabolic process;regulation of biological process;response to stimulus	Pf03872, Pf03873		160.7	3	136.3	High	Peak Found	High	100	27.803	FALSE
P0ACA3	944744	SH08_20395; SH03_20290; SH06_20595; SH04_20280; SH07_20285; SF31_20680	Stringent starvation protein A	Escherichia coli (strain K12)	sspA	14.58	31.1321	5	10	5	212	24.3	5.34	3.65	5	regulation of biological process;response to stimulus	Pf00043, Pf02798, Pf13409, Pf13410, Pf13417		206.2		93.8	High	Not Found	High	100	100	FALSE
P11454	945184	SH08_06765; SH03_06770; SH06_07075; SH04_06760; SH07_06765; SF31_07075	Enterobactin synthase component F	Escherichia coli (strain K12)	entF	11.631	3.86698	5	5	5	1293	141.9	5.2	0	5	metabolic process	Pf00501, Pf00550, Pf00668, Pf00975	Biosynthesis of siderophore group nonribosomal peptides; Biosynthesis of secondary metabolites; Biosynthesis of antibiotics	190.4		109.6	High	Not Found	Peak Found	100	100	FALSE
P10346	945435	SH08_07920; SH03_07920; SH06_08225; SH04_07910; SH07_07915; SF31_08225	Glutamine transport ATP-binding protein GlnQ	Escherichia coli (strain K12)	glnQ	12.993	31.25	5	12	5	240	26.7	6.54	3.45	5	transport	Pf00005, Pf03193, Pf13191, Pf13207, Pf13304, Pf13476, Pf13555, Pf13558, Pf13671	ABC transporters	213.4		86.6	High	Not Found	High	100	100	FALSE
P0ACF0	948499	SH08_01525; SH03_01520; SH06_01520; SH04_01520; SH07_01525; SF31_01520	DNA-binding protein HU-alpha	Escherichia coli (strain K12)	hupA	19.325	57.7778	5	11	5	90	9.5	9.58	19.99	5	cell organization and biogenesis;metabolic process;response to stimulus	Pf00216, Pf14908		219.1		80.9	High	Not Found	High	100	100	FALSE
P0ABY4	947361	SH08_18750; SH03_18650; SH06_18955; SH04_18640; SH07_18645; SF31_18995	Flavodoxin-2	Escherichia coli (strain K12)	fldB	28.062	37.5723	5	17	5	173	19.7	4.25	25.71	5	metabolic process;transport	Pf00258		158.2		141.8	High	Not Found	High	100	100	FALSE
P76187	946960	SH08_12330; SH03_12230; SH06_12535; SH04_12220; SH07_12225; SF31_12535	Oxidoreductase YdhF	Escherichia coli (strain K12)	ydhF	12.306	16.443	5	10	5	298	33.7	6.18	7.55	5	metabolic process	Pf00248		230.8		69.2	High	Not Found	High	100	100	FALSE
P65367	947151	SH08_18205; SH03_18105; SH06_18410; SH04_18095; SH07_18100; SF31_18450	Uncharacterized protein YqcA	Escherichia coli (strain K12)	yqcA	18.236	65.7718	5	14	5	149	16.3	4.09	23.63	5	metabolic process;transport	Pf00258		200.4		99.6	High	Not Found	High	100	100	FALSE
P0A6K3	947780	SH08_20695; SH03_20590; SH06_20895; SH04_20580; SH07_20585; SF31_20980	Peptide deformylase	Escherichia coli (strain K12)	def	14.301	44.9704	5	10	5	169	19.3	5.35	8.82	5	metabolic process	Pf01327		244.1		55.9	High	Not Found	High	100	100	FALSE
P0A6T9	947393	SH08_18795; SH03_18695; SH06_19000; SH04_18685; SH07_18690; SF31_19040	Glycine cleavage system H protein	Escherichia coli (strain K12)	gcvH	17.259	31.7829	5	20	5	129	13.8	4.09	21.34	5	metabolic process	Pf01597	Glycine, serine and threonine metabolism; Biosynthesis of secondary metabolites; Biosynthesis of antibiotics; Glyoxylate and dicarboxylate metabolism; Metabolic pathways	172.8	0	127.2	High	Peak Found	High	100	100	FALSE
P0A6N4	948661	SH08_02325; SH03_02325; SH06_02310; SH04_02320; SH07_02325; SF31_02310	Elongation factor P	Escherichia coli (strain K12)	efp	18.382	27.6596	5	37	5	188	20.6	5.02	46.75	5	metabolic process;regulation of biological process	Pf01132, Pf08207, Pf09285		195.6	0.1	104.3	High	Peak Found	High	100	100	FALSE
P77570	946810	SH08_12295; SH03_12195; SH06_12500; SH04_12185; SH07_12190; SF31_12500	Anhydro-N-acetylmuramic acid kinase	Escherichia coli (strain K12)	anmK	11.647	14.0921	5	6	5	369	39.5	6.11	2.12	5	metabolic process	Pf03702		279.2		20.8	High	Not Found	Peak Found	100	100	FALSE
P0A6E6	948245	SH08_00155; SH03_00150; SH06_00150; SH04_00150; SH07_00155; SF31_00150	ATP synthase epsilon chain	Escherichia coli (strain K12)	atpC	21.543	66.1871	5	13	5	139	15.1	5.72	16.51	5	metabolic process;transport	Pf00401, Pf02823	Oxidative phosphorylation; Metabolic pathways	239.7		60.3	High	Not Found	High	100	100	FALSE
P0AAJ1	945638	SH08_12025; SH03_11925; SH06_12230; SH04_11915; SH07_11920; SF31_12230	Probable anaerobic dimethyl sulfoxide reductase chain YnfG	Escherichia coli (strain K12)	ynfG	14.059	24.3902	5	9	3	205	22.7	6.19	1.68	5	metabolic process;transport	Pf00037, Pf12837, Pf12838, Pf13187, Pf13237, Pf13247, Pf13459, Pf14697		219.8		80.2	High	Not Found	High	100	100	FALSE
P0A6Q6	944888	SH08_04650; SH03_04640; SH06_04950; SH04_04630; SH07_04635; SF31_04950	3-hydroxyacyl-[acyl-carrier-protein] dehydratase FabZ	Escherichia coli (strain K12)	fabZ	18.343	35.7616	5	14	5	151	17	7.39	14.52	5	metabolic process	Pf07977	Fatty acid metabolism; Biotin metabolism; Fatty acid biosynthesis; Metabolic pathways	175.8		124.2	High	Not Found	High	100	100	FALSE
P05194	946210	SH08_12565; SH03_12465; SH06_12770; SH04_12455; SH07_12460; SF31_12770	3-dehydroquinate dehydratase	Escherichia coli (strain K12)	aroD	13.906	23.4127	5	8	5	252	27.4	5.36	4.07	5	metabolic process	Pf01487	Biosynthesis of amino acids; Biosynthesis of secondary metabolites; Biosynthesis of antibiotics; Phenylalanine, tyrosine and tryptophan biosynthesis; Metabolic pathways	193.2		106.8	High	Not Found	High	100	100	FALSE
P78067	946505	SH08_12900; SH03_12800; SH06_13105; SH04_12790; SH07_12795; SF31_13105	Thiosulfate sulfurtransferase YnjE	Escherichia coli (strain K12)	ynjE	13.18	14.2529	5	6	5	435	48.2	6.67	0	5		Pf00581	Sulfur metabolism; Sulfur relay system; Microbial metabolism in diverse environments; Cysteine and methionine metabolism; Metabolic pathways	183.7		116.3	High	Not Found	High	100	100	FALSE
P0A6I3	948479		Pantothenate kinase	Escherichia coli (strain K12)	coaA	12.578	18.038	5	6	5	316	36.3	6.81	5.57	5	metabolic process	Pf00485	Pantothenate and CoA biosynthesis; Metabolic pathways	284.6		15.4	High	Not Found	Peak Found	100	100	FALSE
P33234	948627	SH08_02155; SH03_02150; SH06_02140; SH04_02150; SH07_02155; SF31_02140	HTH-type transcriptional regulator AdiY	Escherichia coli (strain K12)	adiY	15.661	26.4822	5	8	5	253	29	8.22	5.46	5	metabolic process;regulation of biological process	Pf00165, Pf12833		236.1		63.9	High	Not Found	High	100	100	FALSE
P28629	948638		Biodegradative arginine decarboxylase	Escherichia coli (strain K12)	adiA	12.693	8.34437	5	9	5	755	84.4	5.31	0	5	cellular homeostasis;metabolic process	Pf00282, Pf01276, Pf03709, Pf03711	Arginine and proline metabolism; Metabolic pathways	154.6		145.4	High	Not Found	High	100	100	FALSE
P0ABZ6	944812	SH08_04000; SH03_04005; SH06_04315; SH04_03995; SH07_04000; SF31_04315	Chaperone SurA	Escherichia coli (strain K12)	surA	11.46	12.8505	5	6	5	428	47.3	6.98	3.54	5	cell organization and biogenesis;metabolic process;regulation of biological process;transport	Pf00639, Pf09312, Pf13145, Pf13616, Pf13624		189.9		110.1	High	Not Found	High	100	100	FALSE
P0A763	945611	SH08_16815; SH03_16715; SH06_17020; SH04_16705; SH07_16710; SF31_17065	Nucleoside diphosphate kinase	Escherichia coli (strain K12)	ndk	17.079	69.9301	5	8	5	143	15.5	5.81	10.8	5	metabolic process	Pf00334	Pyrimidine metabolism; Biosynthesis of secondary metabolites; Biosynthesis of antibiotics; Purine metabolism; Metabolic pathways	217		83	High	Not Found	High	100	100	FALSE
P76340	946486	SH08_13995; SH03_13895; SH06_14200; SH04_13885; SH07_13890; SF31_14205	Probable transcriptional regulatory protein YedW	Escherichia coli (strain K12)	yedW	11.588	25.5605	5	9	5	223	25	6.37	1.7	5	metabolic process;regulation of biological process;response to stimulus	Pf00072, Pf00486		186.7		113.3	High	Not Found	High	100	100	FALSE
P25522	948222	SH08_00025; SH03_00025; SH06_00025; SH04_00025; SH07_00025; SF31_00025	tRNA modification GTPase MnmE	Escherichia coli (strain K12)	mnmE	14.007	9.69163	5	6	5	454	49.2	5.02	2.04	5	metabolic process;regulation of biological process;response to stimulus	Pf00005, Pf00009, Pf00025, Pf01926, Pf02421, Pf03193, Pf08477, Pf10396, Pf12631, Pf13521		140.4		159.6	High	Not Found	High	100	100	FALSE
P0ABD8	947758	SH08_20535; SH03_20430; SH06_20735; SH04_20420; SH07_20425; SF31_20820	Biotin carboxyl carrier protein of acetyl-CoA carboxylase	Escherichia coli (strain K12)	accB	17.236	42.9487	5	27	5	156	16.7	4.65	29.21	5	cell growth;metabolic process	Pf00364	Fatty acid metabolism; Carbon metabolism; Microbial metabolism in diverse environments; Propanoate metabolism; Biosynthesis of secondary metabolites; Pyruvate metabolism; Biosynthesis of antibiotics; Fatty acid biosynthesis; Metabolic pathways	221.6	0.5	77.9	High	Peak Found	High	100	53.737	FALSE
P0A840	947211	SH08_17975; SH03_17875; SH06_18180; SH04_17865; SH07_17870; SF31_18205	5'/3'-nucleotidase SurE	Escherichia coli (strain K12)	surE	10.283	22.5296	4	5	4	253	26.9	5.77	1.72	4	metabolic process	Pf01975	Nicotinate and nicotinamide metabolism; Pyrimidine metabolism; Biosynthesis of secondary metabolites; Purine metabolism; Metabolic pathways	253.8		46.2	High	Not Found	Peak Found	100	100	FALSE
P75915	945609	SH08_09105; SH03_09105; SH06_09410; SH04_09095; SH07_09100; SF31_09410	Chaperone protein YcdY	Escherichia coli (strain K12)	ycdY	8.733	25	4	4	4	184	20.7	4.27	3.71	4	cellular component movement;response to stimulus	Pf02613		271.4		28.6	High	Not Found	Peak Found	100	100	FALSE
P60546	948163	SH08_22610; SH03_22510; SH06_22810; SH04_22500; SH07_22505; SF31_22880	Guanylate kinase	Escherichia coli (strain K12)	gmk	12.636	25.6039	4	7	4	207	23.6	6.54	4.11	4	metabolic process	Pf00625, Pf03193	Purine metabolism; Metabolic pathways	189.1	0.8	110.1	High	Peak Found	High	100	100	FALSE
P77522	945753	SH08_12515; SH03_12415; SH06_12720; SH04_12405; SH07_12410; SF31_12720	FeS cluster assembly protein SufB	Escherichia coli (strain K12)	sufB	9.728	9.69697	4	4	4	495	54.7	5.16	0	4	cell organization and biogenesis;metabolic process	Pf01458		131.5		168.5	High	Not Found	High	100	100	FALSE
P0AAN3	947194	SH08_17890; SH03_17790; SH06_18095; SH04_17780; SH07_17785; SF31_18120	Hydrogenase isoenzymes nickel incorporation protein HypB	Escherichia coli (strain K12)	hypB	11.507	22.4138	4	8	4	290	31.5	5.66	5.79	4	cell organization and biogenesis;metabolic process	Pf02492		232.2		67.8	High	Not Found	High	100	100	FALSE
P62620	946991	SH08_16800; SH03_16700; SH06_17005; SH04_16690; SH07_16695; SF31_17050	4-hydroxy-3-methylbut-2-en-1-yl diphosphate synthase	Escherichia coli (strain K12)	ispG	9.421	12.0968	4	6	4	372	40.7	6.21	6.93	4	metabolic process	Pf04551	Biosynthesis of secondary metabolites; Terpenoid backbone biosynthesis; Biosynthesis of antibiotics; Metabolic pathways	207.7		92.3	High	Not Found	High	100	100	FALSE
P0A8V0	946760	SH08_15565; SH03_15465; SH06_15770; SH04_15455; SH07_15460; SF31_15770	Ribonuclease BN	Escherichia coli (strain K12)	rbn	11.925	17.0492	4	14	4	305	32.9	6.13	1.63	4	metabolic process	Pf00753, Pf12706		136.5		163.5	High	Not Found	High	100	100	FALSE
P0ACS5	947786	SH08_20725; SH03_20620; SH06_20925; SH04_20610; SH07_20615; SF31_21010	HTH-type transcriptional regulator ZntR	Escherichia coli (strain K12)	zntR	11.555	28.3688	4	6	4	141	16.2	6.38	4.68	4	metabolic process;regulation of biological process	Pf00376, Pf09278, Pf13411		244.3		55.7	High	Not Found	High	100	100	FALSE
P0A6U8	947932	SH08_21415; SH03_21310; SH06_21615; SH04_21300; SH07_21305; SF31_21700	Glycogen synthase	Escherichia coli (strain K12)	glgA	12.081	9.22432	4	7	4	477	52.8	6.62	7.02	4	metabolic process;response to stimulus	Pf00534, Pf08323, Pf13439, Pf13579	Biosynthesis of secondary metabolites; Metabolic pathways; Starch and sucrose metabolism	130.8		169.2	High	Not Found	High	100	100	FALSE
P76053	945953	SH08_10745; SH03_10645; SH06_10950; SH04_10635; SH07_10640; SF31_10950	Probable DNA endonuclease SmrA	Escherichia coli (strain K12)	smrA	10.344	29.9465	4	4	4	187	21.5	9.13	2.29	4	metabolic process	Pf01713		250.5		49.5	High	Not Found	Peak Found	100	100	FALSE
P39180	946540	SH08_14155; SH03_14055; SH06_14360; SH04_14045; SH07_14050; SF31_14365	Antigen 43	Escherichia coli (strain K12)	flu	9.721	4.13859	4	8	4	1039	106.8	6.2	3.81	4		Pf03212, Pf03797, Pf13018		292.8		7.2	High	Not Found	Peak Found	100	100	FALSE
P75974	945719	SH08_09660	Putative lambdoid prophage e14 repressor protein C2	Escherichia coli (strain K12)	cohE	7.649	13.3929	4	5	4	224	25.1	6.68	0	4	metabolic process;regulation of biological process	Pf00717		188.5		111.5	High	Not Found	High	100	100	FALSE
P32684	948519	SH08_01635; SH03_01630; SH06_01630; SH04_01630; SH07_01635; SF31_01630	Ribosomal large subunit pseudouridine synthase F	Escherichia coli (strain K12)	rluF	10.828	12.069	4	5	4	290	32.5	9.67	1.9	4	metabolic process	Pf00849, Pf01479, Pf13275		0.6		299.4	High	Not Found	High	100	100	FALSE
P09832	947723	SF31_20590	Glutamate synthase [NADPH] small chain	Escherichia coli (strain K12)	gltD	10.842	9.95763	4	10	4	472	52	5.72	1.7	4	metabolic process	Pf00070, Pf00743, Pf00890, Pf01210, Pf01266, Pf01494, Pf01946, Pf02826, Pf03486, Pf07992, Pf12831, Pf13450, Pf13738, Pf14691	Biosynthesis of amino acids; Alanine, aspartate and glutamate metabolism; Microbial metabolism in diverse environments; Biosynthesis of secondary metabolites; Biosynthesis of antibiotics; Nitrogen metabolism; Metabolic pathways	201	1.1	97.8	High	Peak Found	High	100	60.218	FALSE
P0AGE6	948225	SH08_00060; SH03_00060; SH06_00060; SH04_00060; SH07_00060; SF31_00060	Uncharacterized protein YieF	Escherichia coli (strain K12)	yieF	21.246	39.3617	4	17	4	188	20.4	5.15	23.9	4	metabolic process	Pf02525, Pf03358		175.4		124.6	High	Not Found	High	100	100	FALSE
P0A6F9	948655	SH08_02300; SH03_02300; SH06_02285; SH04_02295; SH07_02300; SF31_02285	10 kDa chaperonin	Escherichia coli (strain K12)	groS	19.112	52.5773	4	28	4	97	10.4	5.24	43.21	4	cell division;cell organization and biogenesis;metabolic process;response to stimulus	Pf00166		251.9	0.1	47.9	High	Peak Found	High	100	100	FALSE
P05827	948284	SH08_00355; SH03_00350; SH06_00350; SH04_00350; SH07_00355; SF31_00350	HTH-type transcriptional regulator IlvY	Escherichia coli (strain K12)	ilvY	10.76	15.4882	4	5	4	297	33.2	6.86	1.97	4	metabolic process;regulation of biological process	Pf00126, Pf03466		208.9		91.1	High	Not Found	High	100	100	FALSE
P0AEZ9	945396	SH08_07785; SH03_07785; SH06_08090; SH04_07775; SH07_07780; SF31_08090	Molybdenum cofactor biosynthesis protein B	Escherichia coli (strain K12)	moaB	13.153	27.0588	4	12	4	170	18.7	6.1	24.2	4	metabolic process	Pf00994		246.3	1.1	52.6	High	Peak Found	High	100	17.939	FALSE
P0A9D4	948126	SH08_22405; SH03_22300; SH06_22605; SH04_22290; SH07_22295; SF31_22675	Serine acetyltransferase	Escherichia coli (strain K12)	cysE	10.794	19.4139	4	6	4	273	29.3	6.52	0	4	metabolic process;response to stimulus	Pf00132, Pf06426	Carbon metabolism; Sulfur metabolism; Biosynthesis of amino acids; Microbial metabolism in diverse environments; Biosynthesis of secondary metabolites; Cysteine and methionine metabolism; Metabolic pathways	187		113	High	Not Found	High	100	100	FALSE
P75828	945498	SH08_08270; SH03_08270; SH06_08575; SH04_08260; SH07_08265; SF31_08575	Uncharacterized protein YbjD	Escherichia coli (strain K12)	ybjD	8.367	6.15942	4	6	4	552	63.5	9.26	1.76	4	metabolic process;response to stimulus	Pf11398, Pf13304		186		114	High	Not Found	High	100	100	FALSE
P08660	948531	SH08_01645; SH03_01640; SH06_01640; SH04_01640; SH07_01645; SF31_01640	Lysine-sensitive aspartokinase 3	Escherichia coli (strain K12)	lysC	10.781	11.3586	4	5	4	449	48.5	5.11	3.64	4	metabolic process	Pf00696	2-Oxocarboxylic acid metabolism; Biosynthesis of amino acids; Microbial metabolism in diverse environments; Glycine, serine and threonine metabolism; Biosynthesis of secondary metabolites; Biosynthesis of antibiotics; Cysteine and methionine metabolism; Monobactam biosynthesis; Metabolic pathways; Lysine biosynthesis	182		118	High	Not Found	High	100	100	FALSE
P0AFP4	945337		Uncharacterized oxidoreductase YbbO	Escherichia coli (strain K12)	ybbO	11.15	20.0743	4	7	4	269	29.4	8.82	4.45	4	metabolic process	Pf00106, Pf00395, Pf01370, Pf08659, Pf12242, Pf13460, Pf13561		157.3		142.7	High	Not Found	High	100	100	FALSE
P0AAG3	945254	SH08_07100; SH03_07105; SH06_07410; SH04_07095; SH07_07100; SF31_07410	Glutamate/aspartate transport ATP-binding protein GltL	Escherichia coli (strain K12)	gltL	9.631	14.5228	3	5	3	241	26.6	7.11	0	3	transport	Pf00005, Pf13304, Pf13558	ABC transporters; Two-component system	240		60	High	Not Found	High	100	100	FALSE
P0ADU2	947506	SH08_19415; SH03_19315; SH06_19620; SH04_19305; SH07_19310; SF31_19660	Probable quinol monooxygenase YgiN	Escherichia coli (strain K12)	ygiN	6.667	23.0769	3	5	3	104	11.5	6.24	0	3	metabolic process;response to stimulus	Pf03992		153.3		146.7	High	Not Found	High	100	100	FALSE
P27829	948977	SH08_00425; SH03_00420; SH06_00420; SH04_00420; SH07_00425; SF31_00420	UDP-N-acetyl-D-mannosamine dehydrogenase	Escherichia coli (strain K12)	wecC	8.853	8.57143	3	4	3	420	45.8	5.39	4.53	3	metabolic process	Pf00984, Pf02558, Pf03446, Pf03720, Pf03721	Amino sugar and nucleotide sugar metabolism	147.9		152.1	High	Not Found	High	100	100	FALSE
Q46948	945066	SH08_05925; SH03_05915; SH06_06220; SH04_05905; SH07_05910; SF31_06220	Chaperone protein YajL	Escherichia coli (strain K12)	yajL	8.806	29.0816	3	5	3	196	20.8	5.38	4.6	3	metabolic process;response to stimulus	Pf01965, Pf13278		165.1		134.9	High	Not Found	High	100	100	FALSE
P11447	948463	SH08_01320; SH03_01315; SH06_01315; SH04_01315; SH07_01320; SF31_01315	Argininosuccinate lyase	Escherichia coli (strain K12)	argH	7.812	7.00219	3	5	3	457	50.3	5.27	2.41	3	metabolic process	Pf00206, Pf14698	Biosynthesis of amino acids; Alanine, aspartate and glutamate metabolism; Biosynthesis of secondary metabolites; Biosynthesis of antibiotics; Arginine biosynthesis; Metabolic pathways	109.4		190.6	High	Not Found	High	100	100	FALSE
P0CG19			Inactive ribonuclease PH	Escherichia coli (strain K12)	rph	9.336	22.3684	3	4	3	228	24.4	5.49	2.94	3	metabolic process	Pf01138, Pf03725		300			High	Not Found	Not Found	100		FALSE
Q46877	948979	SH08_17800; SH03_17700; SH06_18005; SH04_17690; SH07_17695; SF31_18030	Anaerobic nitric oxide reductase flavorubredoxin	Escherichia coli (strain K12)	norV	6.539	7.51566	3	4	3	479	54.2	5.19	0	3	cell organization and biogenesis;metabolic process;response to stimulus;transport	Pf00258, Pf00301, Pf00753, Pf12706		152.3		147.7	High	Not Found	High	100	100	FALSE
P64599	947669	SH08_20075; SH03_19970; SH06_20275; SH04_19960; SH07_19965; SF31_20305	Uncharacterized protein YhbT	Escherichia coli (strain K12)	yhbT	7.149	22.9885	3	4	3	174	19.7	5.24	6	3		Pf02036, Pf14864		226.6		73.4	High	Not Found	Peak Found	100	100	FALSE
P0ABQ4	944790	SH08_03975; SH03_03980; SH06_04290; SH04_03970; SH07_03975; SF31_04290	Dihydrofolate reductase	Escherichia coli (strain K12)	folA	10.963	27.673	3	11	3	159	18	5	3.71	3	metabolic process;response to stimulus	Pf00186	Folate biosynthesis; One carbon pool by folate; Metabolic pathways	160.6		139.4	High	Not Found	High	100	100	FALSE
P0AB55	949085	SH08_10235; SH03_10135; SH06_10440; SH04_10125; SH07_10130; SF31_10440	Protein YciI	Escherichia coli (strain K12)	yciI	8.013	26.5306	3	6	3	98	10.6	5.39	4.1	3		Pf03795, Pf07045		163.4		136.6	High	Not Found	High	100	100	FALSE
P0AG48	30329540; 949057	SH08_20225; SH03_20120; SH06_20425; SH04_20110; SH07_20115; SF31_20455	50S ribosomal protein L21	Escherichia coli (strain K12)	rplU	9.09	27.1845	3	39	3	103	11.6	9.85	30.1	3	metabolic process	Pf00829, Pf13091	Ribosome	127.3	0.5	172.2	High	Peak Found	High	100	100	FALSE
P0ACE7	948549	SH08_09460; SH03_09460; SH06_09765; SH04_09450; SH07_09455; SF31_09765	HIT-like protein HinT	Escherichia coli (strain K12)	hinT	7.924	22.6891	3	6	3	119	13.2	6.18	3.26	3	metabolic process	Pf01230, Pf11969, Pf12981		234.2		65.8	High	Not Found	High	100	100	FALSE
P0A784	948675	SH08_02410; SH03_02410; SH06_02395; SH04_02405; SH07_02410; SF31_02395	Oligoribonuclease	Escherichia coli (strain K12)	orn	6.921	17.1271	3	4	3	181	20.8	5.08	1.61	3	metabolic process	Pf00929		300			High	Not Found	Not Found	100		FALSE
P0A8P8	947362	SH08_18745; SH03_18645; SH06_18950; SH04_18635; SH07_18640; SF31_18990	Tyrosine recombinase XerD	Escherichia coli (strain K12)	xerD	8.941	12.4161	3	5	3	298	34.2	8.81	4.36	3	cell division;metabolic process;response to stimulus	Pf00589, Pf02899, Pf13495		214.5		85.5	High	Not Found	High	100	100	FALSE
P0AE48	948741	SH08_02720; SH03_02720; SH06_02705; SH04_02715; SH07_02720; SF31_02705	Gamma-glutamylcyclotransferase family protein YtfP	Escherichia coli (strain K12)	ytfP	8.453	29.2035	3	4	3	113	12.9	6.95	7.26	3		Pf06094		191.4		108.6	High	Not Found	High	100	100	FALSE
P36566	945547	SH03_08495; SH06_08800; SH04_08485; SH07_08490; SF31_08800	Protein SmtA	Escherichia coli (strain K12)	smtA	7.074	11.1111	3	3	3	261	29.8	7.87	1.87	3	metabolic process	Pf01209, Pf05175, Pf05219, Pf06962, Pf08241, Pf08242, Pf09445, Pf12847, Pf13489, Pf13578, Pf13649, Pf13659, Pf13847		236.4		63.6	High	Not Found	Peak Found	100	100	FALSE
P26612	946434	SH08_13795; SH03_13695; SH06_14000; SH04_13685; SH07_13690; SF31_14005	Cytoplasmic alpha-amylase	Escherichia coli (strain K12)	amyA	6.745	7.67677	3	4	3	495	56.6	4.65	0	3	metabolic process	Pf00128, Pf02324	Metabolic pathways; Starch and sucrose metabolism	211.9		88.1	High	Not Found	Peak Found	100	100	FALSE
P0A6V1	947942	SH08_21420; SH03_21315; SH06_21620; SH04_21305; SH07_21310; SF31_21705	Glucose-1-phosphate adenylyltransferase	Escherichia coli (strain K12)	glgC	8.686	7.88863	3	6	3	431	48.7	6.14	7.63	3	cell organization and biogenesis;metabolic process	Pf00483	Biosynthesis of secondary metabolites; Metabolic pathways; Amino sugar and nucleotide sugar metabolism; Starch and sucrose metabolism	158.7		141.3	High	Not Found	High	100	100	FALSE
Q46868	947524	SH08_19485; SH03_19385; SH06_19690; SH04_19375; SH07_19380; SF31_19730	Uncharacterized protein YqiC	Escherichia coli (strain K12)	yqiC	6.092	21.875	3	4	3	96	11.3	6.15	4.03	3		Pf04380		259.4		40.6	High	Not Found	High	100	100	FALSE
P30014	946159	SH08_12355; SH03_12255; SH06_12560; SH04_12245; SH07_12250; SF31_12560	Ribonuclease T	Escherichia coli (strain K12)	rnt	8.861	17.6744	3	9	3	215	23.5	5.39	4.56	3	metabolic process	Pf00929		193.4		106.6	High	Not Found	High	100	100	FALSE
P0AF08	946627	SH08_14735; SH03_14635; SH06_14940; SH04_14625; SH07_14630; SF31_14945	Protein mrp	Escherichia coli (strain K12)	mrp	7.522	8.94309	3	6	3	369	39.9	6.3	1.67	3		Pf01656, Pf10609, Pf13614		170		130	High	Not Found	High	100	100	FALSE
P77775	946784	SH08_15750; SH03_15650; SH06_15955; SH04_15640; SH07_15645; SF31_15955	Epimerase family protein YfcH	Escherichia coli (strain K12)	yfcH	7.78	10.7744	3	6	3	297	32.7	7.25	2.15	3	metabolic process	Pf01073, Pf01370, Pf03807, Pf04321, Pf05368, Pf07993, Pf08338, Pf13460		162.7		137.3	High	Not Found	High	100	100	FALSE
P30864	947507	SH08_04795; SH03_04785; SH06_05095; SH04_04775; SH07_04780; SF31_05095	Uncharacterized HTH-type transcriptional regulator YafC	Escherichia coli (strain K12)	yafC	7.821	11.1842	3	3	3	304	33.8	7.4	3.52	3	metabolic process;regulation of biological process;response to stimulus	Pf00126, Pf03466		227.5		72.5	High	Not Found	Peak Found	100	100	FALSE
P77781	946190	SH08_12530; SH03_12430; SH06_12735; SH04_12420; SH07_12425; SF31_12735	Esterase YdiI	Escherichia coli (strain K12)	ydiI	15.121	30.1471	3	8	3	136	14.9	7.43	10.87	3	metabolic process	Pf03061	Ubiquinone and other terpenoid-quinone biosynthesis; Biosynthesis of secondary metabolites; Metabolic pathways	158.8	0.2	141.1	High	Peak Found	High	100	100	FALSE
P0AD37	946857	SH08_16230; SH03_16130; SH06_16435; SH04_16120; SH07_16125; SF31_16430	Uncharacterized protein YfeC	Escherichia coli (strain K12)	yfeC	7.558	22.807	3	3	3	114	12.7	9.45	1.82	3		Pf07037, Pf12728, Pf13443, Pf13986		298	2		High	Peak Found	Not Found	100	0.01	FALSE
P76177	945117	SH08_12105; SH03_12005; SH06_12310; SH04_11995; SH07_12000; SF31_12310	Protein YdgH	Escherichia coli (strain K12)	ydgH	7.979	11.465	3	5	3	314	33.9	9.28	0	3		Pf07338		177.3		122.7	High	Not Found	High	100	100	FALSE
P30843	948631	SH08_02140; SH03_02135; SH06_02125; SH04_02135; SH07_02140; SF31_02125	Transcriptional regulatory protein BasR	Escherichia coli (strain K12)	basR	8.191	27.9279	3	6	3	222	25	6.01	5.86	3	metabolic process;regulation of biological process;response to stimulus	Pf00072, Pf00486	Cationic antimicrobial peptide (CAMP) resistance; Two-component system	217.6		82.4	High	Not Found	High	100	100	FALSE
P0ACA1	948113	SH08_22320; SH03_22215; SH06_22520; SH04_22205; SH07_22210; SF31_22590	Uncharacterized GST-like protein YibF	Escherichia coli (strain K12)	yibF	9.141	17.3267	3	6	3	202	22.5	5.17	3.88	3		Pf00043, Pf13409, Pf13410, Pf13417		179.9		120.1	High	Not Found	High	100	100	FALSE
P0AF96	948777	SH08_02855; SH03_02855; SH06_02840; SH04_02850; SH07_02855; SF31_02840	Toxin-antitoxin biofilm protein TabA	Escherichia coli (strain K12)	tabA	9.21	28.6667	3	6	3	150	16.9	5.52	0	3		Pf04074, Pf07883		252.4		47.6	High	Not Found	High	100	100	FALSE
P0AEQ1	947473	SH08_19155; SH03_19055; SH06_19360; SH04_19045; SH07_19050; SF31_19400	Protein GlcG	Escherichia coli (strain K12)	glcG	9.881	32.8358	3	6	3	134	13.7	6.06	1.64	3		Pf03928		240.7		59.3	High	Not Found	High	100	100	FALSE
P0AFZ1	946994	SH08_16835; SH03_16735; SH06_17040; SH04_16725; SH07_16730; SF31_17085	Protein SseB	Escherichia coli (strain K12)	sseB	10.954	13.5659	3	8	3	258	28.6	4.51	7.36	3		Pf07179, Pf14581		185.9		114.1	High	Not Found	High	100	100	FALSE
P0AAR3	947083	SH08_06215; SH03_06205; SH06_06510; SH04_06195; SH07_06200; SF31_06510	Cys-tRNA(Pro)/Cys-tRNA(Cys) deacylase YbaK	Escherichia coli (strain K12)	ybaK	6.462	18.239	3	4	3	159	17.1	9.04	0	3	metabolic process;regulation of biological process;response to stimulus	Pf04073		213.5		86.5	High	Not Found	High	100	100	FALSE
P76502	946815	SH08_15925; SH03_15825; SH06_16130; SH04_15815; SH07_15820; SF31_16130	Phosphohistidine phosphatase SixA	Escherichia coli (strain K12)	sixA	7.081	24.8447	3	7	3	161	17.2	4.55	3.52	3	metabolic process	Pf00300		164.7		135.3	High	Not Found	High	100	100	FALSE
P76550	946932	SF31_16705	Uncharacterized protein YffS	Escherichia coli (strain K12)	yffS	6.285	11.1524	3	5	3	269	29.7	5.52	0	3				132.7		167.3	High	Not Found	High	100	100	FALSE
P0ABE2	947043	SH08_05980; SH03_05970; SH06_06275; SH04_05960; SH07_05965; SF31_06275	Protein BolA	Escherichia coli (strain K12)	bolA	14.687	45.7143	3	5	3	105	12	6.68	8.87	3	metabolic process;regulation of biological process	Pf01722		245.5		54.5	High	Not Found	High	100	100	FALSE
P76290	946380	SH08_13515; SH03_13415; SH06_13720; SH04_13405; SH07_13410; SF31_13720	tRNA (cmo5U34)-methyltransferase	Escherichia coli (strain K12)	cmoA	7.794	11.336	3	6	3	247	27.8	5.6	1.92	3	metabolic process	Pf01170, Pf08241, Pf08242, Pf12847, Pf13649, Pf13659, Pf13847		171.9		128.1	High	Not Found	High	100	100	FALSE
P0A746	947188	SH08_13015; SH03_12915; SH06_13220; SH04_12905; SH07_12910; SF31_13220	Peptide methionine sulfoxide reductase MsrB	Escherichia coli (strain K12)	msrB	11.087	28.4672	3	7	3	137	15.4	5.94	0	3	metabolic process;response to stimulus	Pf01641		222		78	High	Not Found	High	100	100	FALSE
P45568	945019	SH08_04615; SH03_04605; SH06_04915; SH04_04595; SH07_04600; SF31_04915	1-deoxy-D-xylulose 5-phosphate reductoisomerase	Escherichia coli (strain K12)	dxr	7.455	6.78392	3	7	3	398	43.4	6.01	0	3	metabolic process	Pf02670, Pf08436, Pf13288	Biosynthesis of secondary metabolites; Terpenoid backbone biosynthesis; Biosynthesis of antibiotics; Metabolic pathways	145.7		154.3	High	Not Found	High	100	100	FALSE
P38051	946712	SH08_15550; SH03_15450; SH06_15755; SH04_15440; SH07_15445; SF31_15755	Menaquinone-specific isochorismate synthase	Escherichia coli (strain K12)	menF	8.236	9.9768	3	4	3	431	48.7	7.09	1.87	3	metabolic process	Pf00425	Ubiquinone and other terpenoid-quinone biosynthesis; Biosynthesis of siderophore group nonribosomal peptides; Biosynthesis of secondary metabolites; Biosynthesis of antibiotics; Metabolic pathways	223.8		76.2	High	Not Found	High	100	100	FALSE
P0AAQ2	945051	SH08_05850; SH03_05840; SH06_06145; SH04_05830; SH07_05835; SF31_06145	Uncharacterized protein YajD	Escherichia coli (strain K12)	yajD	6.573	19.1304	3	10	3	115	13.4	6.62	5.62	3	metabolic process	Pf01844		254.1	0.3	45.6	High	Peak Found	High	100	60.878	FALSE
P0CE53	946507		Transposase InsH for insertion sequence element IS5H	Escherichia coli (strain K12)	insH6	11.277	7.98817	3	5	3	338	39.2	9.47	8.73	3	metabolic process	Pf01609, Pf05598, Pf13359, Pf13751		271.8		28.2	High	Not Found	Peak Found	100	100	FALSE
P09099	948133	SF31_22440	Xylulose kinase	Escherichia coli (strain K12)	xylB	11.167	7.64463	3	6	3	484	52.6	5.8	2.16	3	metabolic process	Pf00370, Pf02782	Pentose and glucuronate interconversions; Metabolic pathways	95.8		204.2	High	Not Found	High	100	100	FALSE
P39384	945789	SH08_03365; SH03_03370; SH06_03675; SH04_03360; SH07_03365; SF31_03675	Uncharacterized protein YjiM	Escherichia coli (strain K12)	yjiM	7.036	9.92167	3	3	3	383	42.7	5.15	0	3	response to stimulus	Pf06050		88		212	Peak Found	Not Found	High	100	100	FALSE
P0A873	947099	SH08_17290; SH03_17190; SH06_17495; SH04_17180; SH07_17185; SF31_17540	tRNA (guanine-N(1)-)-methyltransferase	Escherichia coli (strain K12)	trmD	7.835	10.1961	3	5	3	255	28.4	5.78	3.68	3	metabolic process	Pf01746		192.1		107.9	High	Not Found	High	100	100	FALSE
P0AFR4	945854	SH08_10310; SH03_10210; SH06_10515; SH04_10200; SH07_10205; SF31_10515	Uncharacterized protein YciO	Escherichia coli (strain K12)	yciO	9.062	21.8447	3	7	3	206	23.2	6.35	7.88	3		Pf01300		207.2		92.8	High	Not Found	High	100	100	FALSE
P0ACF4	949095	SH08_06010; SH03_06000; SH06_06305; SH04_05990; SH07_05995; SF31_06305	DNA-binding protein HU-beta	Escherichia coli (strain K12)	hupB	8.956	42.2222	3	5	3	90	9.2	9.7	7.05	3	cell organization and biogenesis;metabolic process	Pf00216		197.2		102.8	High	Not Found	High	100	100	FALSE
P0A9E5	945908	SH08_10705; SH03_10605; SH06_10910; SH04_10595; SH07_10600; SF31_10910	Fumarate and nitrate reduction regulatory protein	Escherichia coli (strain K12)	fnr	11.145	13.6	3	7	3	250	27.9	8.09	7.96	3	metabolic process;regulation of biological process;response to stimulus	Pf00027, Pf00325, Pf13545		165.4		134.6	High	Not Found	High	100	100	FALSE
P42630	2847724	SH08_19845; SH03_19745; SH06_20050; SH04_19735; SH07_19740; SF31_20090	L-serine dehydratase TdcG	Escherichia coli (strain K12)	tdcG	61.606	38.5463	15	44	13	454	48.5	6.16	31.68	15	metabolic process	Pf03313, Pf03315	Carbon metabolism; Biosynthesis of amino acids; Glycine, serine and threonine metabolism; Biosynthesis of secondary metabolites; Biosynthesis of antibiotics; Cysteine and methionine metabolism; Metabolic pathways	232.3	3.5	64.3	High	Peak Found	High	99.304	7.702	FALSE
P75825	946592	SH08_08250; SH03_08250; SH06_08555; SH04_08240; SH07_08245; SF31_08555	Hydroxylamine reductase	Escherichia coli (strain K12)	hcp	184.722	80.5455	29	211	29	550	60	5.38	264.67	29	metabolic process;response to stimulus	Pf03063	Nitrogen metabolism	219.2	2.6	78.2	High	Peak Found	High	98.107	43.711	FALSE
P07913	948139	SH08_22450; SH03_22350; SH06_22650; SH04_22340; SH07_22345; SF31_22720	L-threonine 3-dehydrogenase	Escherichia coli (strain K12)	tdh	118.267	65.1026	14	167	14	341	37.2	6.38	200.35	14	metabolic process	Pf00107, Pf01262, Pf03486, Pf06325, Pf08240, Pf13602	Glycine, serine and threonine metabolism	179.9	0.4	119.8	High	Peak Found	High	97.163	100	FALSE
P0C058	948192	SH08_22830; SH03_22730; SH06_23030; SH04_22720; SH07_22725; SF31_23100	Small heat shock protein IbpB	Escherichia coli (strain K12)	ibpB	12.473	27.4648	4	9	4	142	16.1	5.29	11.93	4	response to stimulus	Pf00011		207.3	0.9	91.8	High	Peak Found	High	95.948	45.273	FALSE
P27250	948802	SH08_02940; SH03_02940; SH06_02925; SH04_02935; SH07_02940; SF31_02925	Aldehyde reductase Ahr	Escherichia coli (strain K12)	ahr	25.18	28.9086	8	29	8	339	36.5	6.28	21.91	8	metabolic process	Pf00107, Pf01262, Pf08240		164.2	0.4	135.4	High	Peak Found	High	93.539	96.391	FALSE
P42593	947594	SH08_19695; SH03_19595; SH06_19900; SH04_19585; SH07_19590; SF31_19940	2,4-dienoyl-CoA reductase [NADPH]	Escherichia coli (strain K12)	fadH	7.877	4.31548	3	7	3	672	72.6	6.58	1.82	3	metabolic process	Pf00724, Pf07992, Pf13738		154.6	1.7	143.8	High	Peak Found	High	92.631	86.152	FALSE
P0A7J3	948490	SH08_01445; SH03_01440; SH06_01440; SH04_01440; SH07_01445; SF31_01440	50S ribosomal protein L10	Escherichia coli (strain K12)	rplJ	26.535	58.7879	8	21	8	165	17.7	8.98	23.25	8	cell organization and biogenesis;metabolic process;regulation of biological process;transport	Pf00466	Ribosome	244.8	2	53.3	High	Peak Found	High	92.436	20.724	FALSE
P61949	945293	SH08_07250; SH03_07255; SH06_07560; SH04_07245; SH07_07250; SF31_07560	Flavodoxin-1	Escherichia coli (strain K12)	fldA	55.137	47.1591	7	55	7	176	19.7	4.39	75.11	7	metabolic process;transport	Pf00258, Pf12641, Pf12682, Pf12724		185.9	1.1	113	High	Peak Found	High	90.88	52.288	FALSE
P0AFQ7	945656	SH08_09445; SH03_09445; SH06_09750; SH04_09435; SH07_09440; SF31_09750	Uncharacterized deoxyribonuclease YcfH	Escherichia coli (strain K12)	ycfH	55.607	60.7547	13	54	13	265	29.8	5.41	56.34	13	metabolic process	Pf01026		208.8	0.2	91	High	Peak Found	High	89.847	42.802	FALSE
P0AAI9	945766	SH03_09405; SH06_09710; SH04_09395; SH07_09400; SF31_09710	Malonyl CoA-acyl carrier protein transacylase	Escherichia coli (strain K12)	fabD	81.801	71.8447	14	67	14	309	32.4	5.03	81.12	14	metabolic process	Pf00698	Fatty acid metabolism; Fatty acid biosynthesis; Metabolic pathways	187.5	0.2	112.3	High	Peak Found	High	88.481	44.461	FALSE
P0A9D8	944862	SH08_04580; SH03_04570; SH06_04880; SH04_04560; SH07_04565; SF31_04880	2,3,4,5-tetrahydropyridine-2,6-dicarboxylate N-succinyltransferase	Escherichia coli (strain K12)	dapD	78.613	78.1022	18	103	18	274	29.9	5.74	106.83	18	metabolic process	Pf00132, Pf14805	Biosynthesis of amino acids; Microbial metabolism in diverse environments; Metabolic pathways; Lysine biosynthesis	256.6	0.8	42.6	High	Peak Found	High	86.276	21.368	FALSE
P0AB77	948138	SH08_22455; SH03_22355; SH06_22655; SH04_22345; SH07_22350; SF31_22725	2-amino-3-ketobutyrate coenzyme A ligase	Escherichia coli (strain K12)	kbl	184.122	76.3819	25	327	25	398	43.1	5.97	443.92	25	metabolic process	Pf00155, Pf00202	Glycine, serine and threonine metabolism	224.6	1.8	73.5	High	Peak Found	High	86.112	31.272	FALSE
P0ADT5	947249	SH08_19460; SH03_19360; SH06_19665; SH04_19350; SH07_19355; SF31_19705	Putative acid--amine ligase YgiC	Escherichia coli (strain K12)	ygiC	81.175	75.6477	22	75	22	386	45	4.77	77.22	22		Pf03738		171.3	4.5	124.3	High	Peak Found	High	83.058	100	FALSE
P77395	947119	SH08_06270; SH03_06260; SH06_06565; SH04_06250; SH07_06255; SF31_06565	Uncharacterized protein YbbN	Escherichia coli (strain K12)	ybbN	21.725	28.169	6	11	6	284	31.8	4.59	15	6	cellular homeostasis;metabolic process;regulation of biological process	Pf00085, Pf13098, Pf13905, Pf14559, Pf14561		149.5	0.9	149.6	High	Peak Found	High	82.576	55.591	FALSE
P0ABD5	944895	SH08_04675; SH03_04665; SH06_04975; SH04_04655; SH07_04660; SF31_04975	Acetyl-coenzyme A carboxylase carboxyl transferase subunit alpha	Escherichia coli (strain K12)	accA	99.765	69.279	21	122	21	319	35.2	6.04	147.99	21	metabolic process	Pf01039, Pf03255	Fatty acid metabolism; Carbon metabolism; Microbial metabolism in diverse environments; Propanoate metabolism; Biosynthesis of secondary metabolites; Pyruvate metabolism; Biosynthesis of antibiotics; Fatty acid biosynthesis; Metabolic pathways	250.4	1.9	47.7	High	Peak Found	High	82.183	14.538	FALSE
P0AGE9	945314	SH08_07495; SH03_07495; SH06_07800; SH04_07485; SH07_07490; SF31_07800	Succinyl-CoA ligase [ADP-forming] subunit alpha	Escherichia coli (strain K12)	sucD	68.295	63.3218	16	130	16	289	29.8	6.79	109.66	16	metabolic process	Pf00549, Pf02629, Pf13380, Pf13607	Carbon metabolism; Microbial metabolism in diverse environments; Propanoate metabolism; Biosynthesis of secondary metabolites; Biosynthesis of antibiotics; Citrate cycle (TCA cycle); Metabolic pathways; C5-Branched dibasic acid metabolism	164.1	3.3	132.6	High	Peak Found	High	82.063	45.453	FALSE
P0A8A2	946493	SH08_14065; SH03_13965; SH06_14270; SH04_13955; SH07_13960; SF31_14275	Probable transcriptional regulatory protein YeeN	Escherichia coli (strain K12)	yeeN	11.83	22.6891	4	7	4	238	25.9	4.82	9.15	4	metabolic process;regulation of biological process	Pf01709		199.6	0.6	99.7	High	Peak Found	High	77.055	42.789	FALSE
P0ABF6	946663	SH08_14890; SH03_14790; SH06_15095; SH04_14780; SH07_14785; SF31_15100	Cytidine deaminase	Escherichia coli (strain K12)	cdd	58.544	68.3673	14	54	14	294	31.5	5.73	64.77	14	metabolic process	Pf00383, Pf08211	Pyrimidine metabolism; Metabolic pathways	151.3	2.4	146.3	High	Peak Found	High	76.815	100	FALSE
P12758	948987	SH08_00650; SH03_00645; SH06_00645; SH04_00645; SH07_00650; SF31_00645	Uridine phosphorylase	Escherichia coli (strain K12)	udp	59.261	77.0751	12	69	12	253	27.1	6.21	72.26	12	cell organization and biogenesis;metabolic process;response to stimulus	Pf01048	Pyrimidine metabolism; Metabolic pathways	171.7	1.6	126.7	High	Peak Found	High	76.707	68.89	FALSE
P0A867	947006	SH08_16525; SH03_16425; SH06_16730; SH04_16415; SH07_16420; SF31_16775	Transaldolase A	Escherichia coli (strain K12)	talA	83.939	77.5316	22	115	20	316	35.6	6.27	140.02	22	metabolic process	Pf00923	Carbon metabolism; Biosynthesis of amino acids; Microbial metabolism in diverse environments; Biosynthesis of secondary metabolites; Biosynthesis of antibiotics; Metabolic pathways; Pentose phosphate pathway	152.2	22.4	125.3	High	Peak Found	High	76.082	52.395	FALSE
P0AGD7	947102	SH08_17305; SH03_17205; SH06_17510; SH04_17195; SH07_17200; SF31_17555	Signal recognition particle protein	Escherichia coli (strain K12)	ffh	51.797	48.5651	16	28	16	453	49.8	9.51	34.47	16	cell organization and biogenesis;transport	Pf00448, Pf02881, Pf02978	Quorum sensing; Protein export; Bacterial secretion system	208.4	2.3	89.3	High	Peak Found	High	73.961	33.078	FALSE
P0A6G3	947169	SH08_17750; SH03_17650; SH06_17955; SH04_17640; SH07_17645; SF31_17980	Nicotinamide-nucleotide amidohydrolase PncC	Escherichia coli (strain K12)	pncC	16.298	44.2424	5	9	5	165	17.6	5.12	17.68	5	metabolic process	Pf02464	Nicotinate and nicotinamide metabolism	214.4	1.2	84.4	High	Peak Found	High	72.913	37.37	FALSE
P0A8D0	947437	SH08_05870; SH03_05860; SH06_06165; SH04_05850; SH07_05855; SF31_06165	Transcriptional repressor NrdR	Escherichia coli (strain K12)	nrdR	32.948	59.7315	9	21	9	149	17.2	7.8	22.37	9	metabolic process;regulation of biological process	Pf03477		210.7	0.8	88.4	High	Peak Found	High	72.241	44.152	FALSE
P0AB43		SH08_09855; SH03_09755; SH06_10060; SH04_09745; SH07_09750; SF31_10060	Protein YcgL	Escherichia coli (strain K12)	ycgL	7.524	32.9897	3	4	3	97	11.2	8.09	0	3		Pf05166		191.9	1.3	106.9	High	Peak Found	Peak Found	71.774	34.199	FALSE
P0A9G6	948517	SH08_01600; SH03_01595; SH06_01595; SH04_01595; SH07_01600; SF31_01595	Isocitrate lyase	Escherichia coli (strain K12)	aceA	71.882	57.6037	18	83	18	434	47.5	5.31	77.19	18	metabolic process	Pf00463, Pf03495, Pf13714	Carbon metabolism; Microbial metabolism in diverse environments; Biosynthesis of secondary metabolites; Glyoxylate and dicarboxylate metabolism; Metabolic pathways	181.2	4.2	114.6	High	Peak Found	High	70.898	54.179	FALSE
P0A8F0	946979	SH08_16710; SH03_16610; SH06_16915; SH04_16600; SH07_16605; SF31_16960	Uracil phosphoribosyltransferase	Escherichia coli (strain K12)	upp	103.634	89.9038	17	105	17	208	22.5	5.47	122.19	17	metabolic process	Pf00156, Pf14681	Pyrimidine metabolism; Metabolic pathways	257.1	2.7	40.2	High	Peak Found	High	69.937	9.632	FALSE
P39831	946085	SH08_11780; SH03_11680; SH06_11985; SH04_11670; SH07_11675; SF31_11985	NADP-dependent 3-hydroxy acid dehydrogenase YdfG	Escherichia coli (strain K12)	ydfG	65.888	66.129	12	88	12	248	27.2	6	75.59	12	metabolic process	Pf00106, Pf01370, Pf02719, Pf03807, Pf08659, Pf13460, Pf13561	Pyrimidine metabolism; Glycine, serine and threonine metabolism; Metabolic pathways	164.5	1.7	133.9	High	Peak Found	High	69.936	51.708	FALSE
P0A858	948409	SH08_01105; SH03_01100; SH06_01100; SH04_01100; SH07_01105; SF31_01100	Triosephosphate isomerase	Escherichia coli (strain K12)	tpiA	137.422	87.0588	18	229	18	255	27	5.96	299.3	18	metabolic process	Pf00121	Carbon metabolism; Biosynthesis of amino acids; Fructose and mannose metabolism; Microbial metabolism in diverse environments; Biosynthesis of secondary metabolites; Biosynthesis of antibiotics; Inositol phosphate metabolism; Metabolic pathways; Glycolysis / Gluconeogenesis	168.3	1.1	130.6	High	Peak Found	High	69.872	85.741	FALSE
P0A786	948767	SH08_02825; SH03_02825; SH06_02810; SH04_02820; SH07_02825; SF31_02810	Aspartate carbamoyltransferase catalytic chain	Escherichia coli (strain K12)	pyrB	83.661	82.3151	21	69	21	311	34.4	6.61	72.73	21	metabolic process	Pf00185, Pf02729	Pyrimidine metabolism; Alanine, aspartate and glutamate metabolism; Metabolic pathways	262.2	18	19.7	High	Peak Found	High	69.795	3.742	FALSE
P76231	947074	SH08_13010; SH03_12910; SH06_13215; SH04_12900; SH07_12905; SF31_13215	Uncharacterized protein YeaC	Escherichia coli (strain K12)	yeaC	34.089	97.7778	7	19	7	90	10.3	5.39	18.54	7		Pf07023, Pf13811		278.5	0.7	20.8	High	Peak Found	High	64.823	9.455	FALSE
P05459	946785	SH08_15830; SH03_15730; SH06_16035; SH04_15720; SH07_15725; SF31_16035	Erythronate-4-phosphate dehydrogenase	Escherichia coli (strain K12)	pdxB	114.161	73.0159	27	164	27	378	41.3	6.7	164.65	27	metabolic process	Pf00389, Pf02826, Pf11890	Vitamin B6 metabolism; Metabolic pathways	176.1	4.5	119.4	High	Peak Found	High	63.626	46.588	FALSE
P0A817	945389	SH08_18975; SH03_18875; SH06_19180; SH04_18865; SH07_18870; SF31_19220	S-adenosylmethionine synthase	Escherichia coli (strain K12)	metK	87.815	71.875	22	115	22	384	41.9	5.26	102.85	22	metabolic process	Pf00438, Pf02772, Pf02773	Biosynthesis of amino acids; Biosynthesis of secondary metabolites; Cysteine and methionine metabolism; Metabolic pathways	178.5	5.5	116	High	Peak Found	High	63.431	37.692	FALSE
P77293	949098	SH08_15980; SH03_15880; SH06_16185; SH04_15870; SH07_15875; SF31_16185	Bactoprenol glucosyl transferase homolog from prophage CPS-53	Escherichia coli (strain K12)	yfdH	25.681	44.1176	9	28	9	306	34.6	8.16	19.09	9		Pf00535, Pf13641		129.5	1.1	169.4	High	Peak Found	High	63.366	78.111	FALSE
P0ABA4	948254	SH08_00175; SH03_00170; SH06_00170; SH04_00170; SH07_00175; SF31_00170	ATP synthase subunit delta	Escherichia coli (strain K12)	atpH	54.559	77.9661	9	90	9	177	19.3	5.02	104.41	9	metabolic process;transport	Pf00213	Oxidative phosphorylation; Metabolic pathways	198.8	1.4	99.8	High	Peak Found	High	62.881	75.48	FALSE
P0ABU0	946747	SH08_15535; SH03_15435; SH06_15740; SH04_15425; SH07_15430; SF31_15740	1,4-Dihydroxy-2-naphthoyl-CoA synthase	Escherichia coli (strain K12)	menB	35.469	37.8947	11	29	11	285	31.6	6.42	20.96	11	metabolic process	Pf00378	Ubiquinone and other terpenoid-quinone biosynthesis; Biosynthesis of secondary metabolites; Metabolic pathways	228.5	3.9	67.5	High	Peak Found	High	62.305	26.388	FALSE
P33355	949026	SH08_14790; SH03_14690; SH06_14995; SH04_14680; SH07_14685; SF31_15000	Uncharacterized protein YehS	Escherichia coli (strain K12)	yehS	35.589	62.8205	9	27	9	156	18	9.1	34.68	9		Pf07308		164.4	0.6	135	High	Peak Found	High	61.687	41.172	FALSE
P06987	946552	SH08_14275; SH03_14175; SH06_14480; SH04_14165; SH07_14170; SF31_14485	Histidine biosynthesis bifunctional protein HisB	Escherichia coli (strain K12)	hisB	26.086	26.1972	10	31	10	355	40.3	6.18	15.52	10	metabolic process	Pf00475, Pf00702, Pf08645, Pf13242, Pf13419	Biosynthesis of amino acids; Biosynthesis of secondary metabolites; Histidine metabolism; Metabolic pathways	130.8	0.4	168.8	High	Peak Found	High	61.224	69.905	FALSE
P0ADG7	946985	SH08_16765; SH03_16665; SH06_16970; SH04_16655; SH07_16660; SF31_17015	Inosine-5'-monophosphate dehydrogenase	Escherichia coli (strain K12)	guaB	110.822	70.2869	26	121	26	488	52	6.42	123	26	metabolic process;response to stimulus	Pf00478, Pf00571	Biosynthesis of secondary metabolites; Purine metabolism; Metabolic pathways	224.2	3.7	72.1	High	Peak Found	High	60.49	24.455	FALSE
P08997	948512	SH08_01595; SH03_01590; SH06_01590; SH04_01590; SH07_01595; SF31_01590	Malate synthase A	Escherichia coli (strain K12)	aceB	125.547	72.6079	27	152	27	533	60.2	5.59	154.05	27	metabolic process	Pf01274	Carbon metabolism; Microbial metabolism in diverse environments; Biosynthesis of secondary metabolites; Pyruvate metabolism; Glyoxylate and dicarboxylate metabolism; Metabolic pathways	178.2	7.9	113.9	High	Peak Found	High	60.076	36.965	FALSE
P23721	945527	SH08_08425; SH03_08425; SH06_08730; SH04_08415; SH07_08420; SF31_08730	Phosphoserine aminotransferase	Escherichia coli (strain K12)	serC	32.006	38.1215	11	21	11	362	39.8	5.59	14.14	11	metabolic process	Pf00266	Vitamin B6 metabolism; Carbon metabolism; Biosynthesis of amino acids; Microbial metabolism in diverse environments; Glycine, serine and threonine metabolism; Biosynthesis of antibiotics; Methane metabolism; Metabolic pathways	164.5	4.2	131.3	High	Peak Found	High	59.383	7.694	FALSE
P37744	945154	SH08_14360; SH03_14260; SH06_14565; SH04_14250; SH07_14255; SF31_14570	Glucose-1-phosphate thymidylyltransferase 1	Escherichia coli (strain K12)	rmlA1	34.823	43.3447	12	29	12	293	32.7	5.55	37.93	12	metabolic process	Pf00483, Pf01128, Pf12804	Polyketide sugar unit biosynthesis; Biosynthesis of antibiotics; Metabolic pathways; Streptomycin biosynthesis; Acarbose and validamycin biosynthesis	216	0.6	83.4	High	Peak Found	High	59.204	34.511	FALSE
P0A805	946122	SH08_04610; SH03_04600; SH06_04910; SH04_04590; SH07_04595; SF31_04910	Ribosome-recycling factor	Escherichia coli (strain K12)	frr	43.045	65.9459	12	55	12	185	20.6	6.89	65.58	12	cell organization and biogenesis;metabolic process	Pf01765		204.6	0.5	94.9	High	Peak Found	High	59.163	35.081	FALSE
P0A6B7	947004	SH08_16875; SH03_16775; SH06_17080; SH04_16765; SH07_16770; SF31_17125	Cysteine desulfurase	Escherichia coli (strain K12)	iscS	129.237	71.0396	26	170	26	404	45.1	6.37	164.75	26	cell organization and biogenesis;metabolic process;transport	Pf00155, Pf00266, Pf00282, Pf01053, Pf01212	Sulfur relay system; Thiamine metabolism; Metabolic pathways	246.8	5.2	48	High	Peak Found	High	58.873	16.241	FALSE
P37760	947117	SF31_14575	dTDP-4-dehydrorhamnose reductase	Escherichia coli (strain K12)	rfbD	133.313	85.9532	17	122	17	299	32.7	5.82	157.73	17	metabolic process	Pf01370, Pf02719, Pf04321, Pf07993	Polyketide sugar unit biosynthesis; Biosynthesis of antibiotics; Metabolic pathways; Streptomycin biosynthesis	167.4	1.1	131.5	High	Peak Found	High	58.617	58.585	FALSE
P0AF26	945807	SH08_10110; SH03_10010; SH06_10315; SH04_10000; SH07_10005; SF31_10315	Nitrate reductase molybdenum cofactor assembly chaperone NarJ	Escherichia coli (strain K12)	narJ	137.567	90.2542	17	166	17	236	26.4	4.89	234.11	17	cell organization and biogenesis;metabolic process	Pf02613	Microbial metabolism in diverse environments; Nitrogen metabolism; Two-component system	156.2	1.3	142.4	High	Peak Found	High	58.16	26.367	FALSE
P22188	944791	SH08_04160; SH03_04165; SH06_04475; SH04_04155; SH07_04160; SF31_04475	UDP-N-acetylmuramoyl-L-alanyl-D-glutamate--2,6-diaminopimelate ligase	Escherichia coli (strain K12)	murE	47.283	37.1717	14	45	14	495	53.3	5.73	27.85	14	cell division;cell organization and biogenesis;metabolic process;regulation of biological process	Pf01225, Pf02875, Pf08245	Peptidoglycan biosynthesis; Lysine biosynthesis	183.6	1.5	114.9	High	Peak Found	High	56.968	42.9	FALSE
P0A6W5	947696	SH08_20200; SH03_20095; SH06_20400; SH04_20085; SH07_20090; SF31_20430	Transcription elongation factor GreA	Escherichia coli (strain K12)	greA	34.038	62.6582	10	27	10	158	17.6	4.79	27.92	10	metabolic process;regulation of biological process	Pf01272, Pf03449		169.6	1.9	128.5	High	Peak Found	High	56.893	46.455	FALSE
P28248	946593	SH08_14490; SH03_14390; SH06_14695; SH04_14380; SH07_14385; SF31_14700	Deoxycytidine triphosphate deaminase	Escherichia coli (strain K12)	dcd	28.468	39.3782	9	28	9	193	21.2	5.91	26.95	9	metabolic process;response to stimulus	Pf00692, Pf06559	Pyrimidine metabolism; Metabolic pathways	187.9	0.9	111.2	High	Peak Found	High	56.267	100	FALSE
P25526	948060	SH08_17535; SH03_17435; SH06_17740; SH04_17425; SH07_17430; SF31_17785	Succinate-semialdehyde dehydrogenase [NADP(+)] GabD	Escherichia coli (strain K12)	gabD	64.797	46.6805	17	38	17	482	51.7	5.6	49.61	17	metabolic process	Pf00171	Tyrosine metabolism; Nicotinate and nicotinamide metabolism; Alanine, aspartate and glutamate metabolism; Microbial metabolism in diverse environments; Metabolic pathways; Butanoate metabolism; Lysine degradation	175.4	0.7	123.9	High	Peak Found	High	56.137	49.962	FALSE
P46837	947911	SH08_21310; SH03_21205; SH06_21510; SH04_21195; SH07_21200; SF31_21595	Protein YhgF	Escherichia coli (strain K12)	yhgF	195.623	64.9418	46	197	46	773	85.1	6.3	104.93	46	metabolic process;response to stimulus	Pf00575, Pf09371, Pf12836, Pf14635, Pf14639		198.7	4	97.4	High	High	High	55.368	30.705	FALSE
P0A707	946225	SH08_12700; SH03_12600; SH06_12905; SH04_12590; SH07_12595; SF31_12905	Translation initiation factor IF-3	Escherichia coli (strain K12)	infC	21.565	37.7778	5	26	5	180	20.6	9.52	21.37	5	cell organization and biogenesis;metabolic process;response to stimulus	Pf00707, Pf05198		187	1.8	111.1	High	Peak Found	High	54.796	37.811	FALSE
P0AD61	946179	SH08_12480; SH03_12380; SH06_12685; SH04_12370; SH07_12375; SF31_12685	Pyruvate kinase I	Escherichia coli (strain K12)	pykF	199.3	76.8085	34	394	34	470	50.7	6.09	454.18	34	cell organization and biogenesis;metabolic process;response to stimulus	Pf00224, Pf02887, Pf03328	Carbon metabolism; Biosynthesis of amino acids; Microbial metabolism in diverse environments; Biosynthesis of secondary metabolites; Pyruvate metabolism; Biosynthesis of antibiotics; Purine metabolism; Metabolic pathways; Glycolysis / Gluconeogenesis	152.7	3.2	144.1	High	High	High	54.17	46.956	FALSE
P17115	947587	SH08_17790; SH03_17690; SH06_17995; SH04_17680; SH07_17685; SF31_18020	Arabinose 5-phosphate isomerase GutQ	Escherichia coli (strain K12)	gutQ	30.405	41.433	10	21	10	321	34	6.35	18.61	10	metabolic process	Pf00571, Pf01380		248.4	0.7	50.8	High	Peak Found	High	53.035	6.118	FALSE
P52108	946199	SH08_12125; SH03_12025; SH06_12330; SH04_12015; SH07_12020; SF31_12330	Transcriptional regulatory protein RstA	Escherichia coli (strain K12)	rstA	23.505	27.1967	8	20	8	239	26.7	5.66	16.03	8	metabolic process;regulation of biological process;response to stimulus	Pf00072, Pf00486	Two-component system	217.7	0.9	81.4	High	Peak Found	High	52.627	11.393	FALSE
P0AC16	947544	SH08_19580; SH03_19480; SH06_19785; SH04_19470; SH07_19475; SF31_19825	Dihydroneopterin aldolase	Escherichia coli (strain K12)	folB	16.093	36.0656	5	13	5	122	13.6	4.77	16.33	5	metabolic process	Pf02152	Folate biosynthesis; Metabolic pathways	188.8	5	106.2	High	Peak Found	High	51.981	29.409	FALSE
P76243	945675	SH08_13085; SH03_12985; SH06_13290; SH04_12975; SH07_12980; SF31_13290	Uncharacterized protein YeaO	Escherichia coli (strain K12)	yeaO	10.048	37.3913	3	5	3	115	13.4	6.79	9.17	3		Pf04343		171.9	2.6	125.5	High	Peak Found	High	51.585	48.626	FALSE
P07604	945879	SH08_10640; SH03_10540; SH06_10845; SH04_10530; SH07_10535; SF31_10845	Transcriptional regulatory protein TyrR	Escherichia coli (strain K12)	tyrR	76.749	53.4113	25	82	24	513	57.6	5.78	56.59	25	metabolic process;regulation of biological process;response to stimulus	Pf00004, Pf00158, Pf14532		134.5	32.6	132.9	High	Peak Found	High	51.565	43.636	FALSE
P37759	945276	SH08_14370; SH03_14270; SH06_14575; SH04_14260; SH07_14265; SF31_14580	dTDP-glucose 4,6-dehydratase 1	Escherichia coli (strain K12)	rfbB	186.456	94.4598	31	229	29	361	40.5	5.77	236.97	31	metabolic process	Pf00106, Pf01073, Pf01370, Pf02719, Pf04321, Pf07993	Polyketide sugar unit biosynthesis; Biosynthesis of antibiotics; Metabolic pathways; Streptomycin biosynthesis; Acarbose and validamycin biosynthesis	144.9	16.4	138.7	High	Peak Found	High	51.514	58.896	FALSE
P0A6P5	946983	SH08_16780; SH03_16680; SH06_16985; SH04_16670; SH07_16675; SF31_17030	GTPase Der	Escherichia coli (strain K12)	der	73.584	53.0612	23	70	23	490	55	5.85	43.07	23	cell organization and biogenesis;regulation of biological process;response to stimulus	Pf00009, Pf01926, Pf02421, Pf03193, Pf08477, Pf14714		171.6	6.1	122.3	High	Peak Found	High	51.416	29.099	FALSE
P0AFF6	947682	SH08_20140; SH03_20035; SH06_20340; SH04_20025; SH07_20030; SF31_20370	Transcription termination/antitermination protein NusA	Escherichia coli (strain K12)	nusA	119.065	64.0404	30	176	30	495	54.8	4.64	162.85	30	metabolic process;regulation of biological process	Pf00575, Pf08529, Pf13184, Pf14520		210.6	5.6	83.7	High	High	High	51.03	19.806	FALSE
P0AFT5	949024	SH08_14795; SH03_14695; SH06_15000; SH04_14685; SH07_14690; SF31_15005	Transcriptional regulatory protein YehT	Escherichia coli (strain K12)	yehT	44.094	57.7406	12	33	12	239	27.4	6.24	30.54	12	metabolic process;regulation of biological process;response to stimulus	Pf00072, Pf04397		173.4	3.1	123.6	High	Peak Found	High	50.442	45.485	FALSE
P05707	948937	SH08_17775; SH03_17675; SH06_17980; SH04_17665; SH07_17670; SF31_18005	Sorbitol-6-phosphate 2-dehydrogenase	Escherichia coli (strain K12)	srlD	46.517	68.3398	10	58	10	259	27.8	6.33	81.87	10	metabolic process	Pf00106, Pf02737, Pf13561	Fructose and mannose metabolism	203.3	2.5	94.2	High	Peak Found	High	50.296	22.166	FALSE
P0A993	948753	SH08_02760; SH03_02760; SH06_02745; SH04_02755; SH07_02760; SF31_02745	Fructose-1,6-bisphosphatase class 1	Escherichia coli (strain K12)	fbp	71.772	55.7229	15	79	15	332	36.8	5.99	40.43	15	cell organization and biogenesis;metabolic process	Pf00316	Carbon metabolism; Fructose and mannose metabolism; Microbial metabolism in diverse environments; Biosynthesis of secondary metabolites; Biosynthesis of antibiotics; Methane metabolism; Metabolic pathways; Glycolysis / Gluconeogenesis; Pentose phosphate pathway	170.6	1.2	128.2	High	Peak Found	High	50.146	32.829	FALSE
P23836	945697	SH08_09600; SH03_09600; SH06_09905; SH04_09590; SH07_09595; SF31_09905	Transcriptional regulatory protein PhoP	Escherichia coli (strain K12)	phoP	90.688	80.7175	14	112	14	223	25.5	5.26	203.6	14	metabolic process;regulation of biological process;response to stimulus	Pf00072, Pf00486	Cationic antimicrobial peptide (CAMP) resistance; Two-component system	189.3	0.5	110.2	High	Peak Found	High	49.067	36.379	FALSE
P0A8Y3	948380	SH08_00920; SH03_00915; SH06_00915; SH04_00915; SH07_00920; SF31_00915	Alpha-D-glucose-1-phosphate phosphatase YihX	Escherichia coli (strain K12)	yihX	68.643	63.8191	11	67	11	199	22.7	5.39	73.53	11	metabolic process	Pf00702, Pf12689, Pf12710, Pf13242, Pf13419	Microbial metabolism in diverse environments; Glycolysis / Gluconeogenesis	166.1	4.5	129.4	High	Peak Found	High	49.001	39.049	FALSE
P37689	948130	SH08_22430; SH03_22330; SH06_22630; SH04_22320; SH07_22325; SF31_22700	2,3-bisphosphoglycerate-independent phosphoglycerate mutase	Escherichia coli (strain K12)	gpmI	108.346	72.7626	26	113	26	514	56.2	5.29	76.26	26	metabolic process;response to stimulus	Pf01676, Pf06415	Carbon metabolism; Biosynthesis of amino acids; Microbial metabolism in diverse environments; Glycine, serine and threonine metabolism; Biosynthesis of secondary metabolites; Biosynthesis of antibiotics; Methane metabolism; Metabolic pathways; Glycolysis / Gluconeogenesis	212.2	2.5	85.3	High	Peak Found	High	48.863	20.374	FALSE
P63020	947925	SH08_21345; SH03_21240; SH06_21545; SH04_21230; SH07_21235; SF31_21630	Fe/S biogenesis protein NfuA	Escherichia coli (strain K12)	nfuA	39.866	32.9843	6	53	6	191	21	4.64	77.24	6	cell communication;cell organization and biogenesis;metabolic process;response to stimulus	Pf01106, Pf01521		221.8	5.7	72.6	High	Peak Found	High	48.424	4.971	FALSE
P0A8E7	945063	SH08_05935; SH03_05925; SH06_06230; SH04_05915; SH07_05920; SF31_06230	UPF0234 protein YajQ	Escherichia coli (strain K12)	yajQ	58.003	66.8712	11	68	11	163	18.3	6.24	111.24	11	response to stimulus	Pf04461		228.4	7.6	64	High	Peak Found	High	47.401	15.2	FALSE
P0A717	945772	SH08_10000; SH03_09900; SH06_10205; SH04_09890; SH07_09895; SF31_10205	Ribose-phosphate pyrophosphokinase	Escherichia coli (strain K12)	prs	34.947	31.1111	8	37	8	315	34.2	5.44	49.41	8	metabolic process	Pf00156, Pf13793, Pf14572, Pf14681	Carbon metabolism; Biosynthesis of amino acids; Microbial metabolism in diverse environments; Biosynthesis of secondary metabolites; Biosynthesis of antibiotics; Purine metabolism; Metabolic pathways; Pentose phosphate pathway	168.3	2.2	129.5	High	Peak Found	High	47.204	42.381	FALSE
P0A9M2	946624	SH08_04360; SH03_04365; SH06_04675; SH04_04355; SH07_04360; SF31_04675	Hypoxanthine phosphoribosyltransferase	Escherichia coli (strain K12)	hpt	21.778	41.573	7	10	7	178	20.1	5.2	6.12	7	metabolic process	Pf00156	Biosynthesis of secondary metabolites; Purine metabolism; Metabolic pathways	263.4	1.3	35.4	High	Peak Found	High	46.379		FALSE
P29745	946333	SH08_09585; SH03_09585; SH06_09890; SH04_09575; SH07_09580; SF31_09890	Peptidase T	Escherichia coli (strain K12)	pepT	106.468	66.6667	22	121	22	408	44.9	5.59	115.28	22	metabolic process	Pf01546, Pf07687		231.1	7.1	61.7	High	Peak Found	High	45.277	17.03	FALSE
P27848	2847768	SH08_00625; SH03_00620; SH06_00620; SH04_00620; SH07_00625; SF31_00620	Pyridoxal phosphate phosphatase YigL	Escherichia coli (strain K12)	yigL	58.364	57.5188	14	59	14	266	29.7	5.48	69.55	14	metabolic process	Pf00702, Pf05116, Pf08282, Pf13344		177.1	6.6	116.3	High	Peak Found	High	44.669	4.616	FALSE
P31057	944839	SH08_04405; SH03_04410; SH06_04720; SH04_04400; SH07_04405; SF31_04720	3-methyl-2-oxobutanoate hydroxymethyltransferase	Escherichia coli (strain K12)	panB	11.852	27.2727	4	8	4	264	28.2	5.3	12.07	4	metabolic process	Pf02548	Pantothenate and CoA biosynthesis; Biosynthesis of secondary metabolites; Metabolic pathways	204	1.1	94.9	High	Peak Found	High	44.492	22.059	FALSE
P0A7Z0	947407	SH08_18840; SH03_18740; SH06_19045; SH04_18730; SH07_18735; SF31_19085	Ribose-5-phosphate isomerase A	Escherichia coli (strain K12)	rpiA	32.833	50.2283	8	46	8	219	22.8	5.4	63.07	8	metabolic process	Pf06026	Carbon metabolism; Biosynthesis of amino acids; Microbial metabolism in diverse environments; Biosynthesis of secondary metabolites; Biosynthesis of antibiotics; Metabolic pathways; Pentose phosphate pathway	225	0.5	74.5	High	Peak Found	High	43.985	24.181	FALSE
P62768	947044	SH08_04570; SH03_04560; SH06_04870; SH04_04550; SH07_04555; SF31_04870	UPF0325 protein YaeH	Escherichia coli (strain K12)	yaeH	16.733	48.4375	6	12	6	128	15.1	7.18	16.97	6		Pf11944		268.3	1.1	30.6	High	Peak Found	High	43.302		FALSE
P75824	947660	SH08_08245; SH03_08245; SH06_08550; SH04_08235; SH07_08240; SF31_08550	NADH oxidoreductase hcr	Escherichia coli (strain K12)	hcr	59.701	59.3168	14	67	14	322	35.7	5.73	95.42	14	metabolic process;transport	Pf00111, Pf00175, Pf00970		208.8	2.2	89	High	Peak Found	High	43.057	12.362	FALSE
P0AEI1	945260	SH08_07145; SH03_07150; SH06_07455; SH04_07140; SH07_07145; SF31_07455	(Dimethylallyl)adenosine tRNA methylthiotransferase MiaB	Escherichia coli (strain K12)	miaB	111.473	73.8397	28	145	28	474	53.6	5.34	188.66	28	metabolic process	Pf00919, Pf01938, Pf04055		178.9	5.1	116	High	Peak Found	High	42.672	26.104	FALSE
P76014	945748	SH08_09955; SH03_09855; SH06_10160; SH04_09845; SH07_09850; SF31_10160	PTS-dependent dihydroxyacetone kinase, ADP-binding subunit DhaL	Escherichia coli (strain K12)	dhaL	107.382	88.5714	14	103	14	210	22.6	5.41	188.41	14	metabolic process	Pf02734	Glycerolipid metabolism; Metabolic pathways	177.1	4.4	118.6	High	Peak Found	High	42.475	28.046	FALSE
P0AFG6	945307	SH08_07485; SH03_07485; SH06_07790; SH04_07475; SH07_07480; SF31_07790	Dihydrolipoyllysine-residue succinyltransferase component of 2-oxoglutarate dehydrogenase complex	Escherichia coli (strain K12)	sucB	82.133	47.6543	21	82	21	405	44	5.81	69.34	21	metabolic process	Pf00198, Pf00364, Pf02817	Carbon metabolism; Microbial metabolism in diverse environments; Biosynthesis of secondary metabolites; Biosynthesis of antibiotics; Citrate cycle (TCA cycle); Metabolic pathways; Lysine degradation	167.4	4.6	128	High	Peak Found	High	42.298	26.39	FALSE
P39177	945229	SH08_06875; SH03_06880; SH06_07185; SH04_06870; SH07_06875; SF31_07185	Universal stress protein G	Escherichia coli (strain K12)	uspG	100.376	91.5493	10	74	10	142	15.9	6.52	138.35	10	metabolic process;regulation of biological process;response to stimulus	Pf00582		190.5	2	107.5	High	Peak Found	High	41.942	35.102	FALSE
P0AC81	946161	SH08_12350; SH03_12250; SH06_12555; SH04_12240; SH07_12245; SF31_12555	Lactoylglutathione lyase	Escherichia coli (strain K12)	gloA	7.723	20.7407	4	7	4	135	14.9	5.02	1.65	4	metabolic process;response to stimulus	Pf00903, Pf12681, Pf13669, Pf14506	Pyruvate metabolism	171.2	3.6	125.2	High	Peak Found	High	41.254	42.238	FALSE
P25745	945690	SH08_09615; SH03_09615; SH06_09920; SH04_09605; SH07_09610; SF31_09920	tRNA-specific 2-thiouridylase MnmA	Escherichia coli (strain K12)	mnmA	41.949	49.7283	11	22	11	368	40.9	5.06	19.06	11	metabolic process	Pf03054	Sulfur relay system	180.1	0.3	119.7	High	Peak Found	High	41.061	39.204	FALSE
P42632	947623	SH08_19855; SH03_19755; SH06_20060; SH04_19745; SH07_19750; SF31_20100	PFL-like enzyme TdcE	Escherichia coli (strain K12)	tdcE	714.106	91.0995	72	2235	64	764	85.9	5.77	3014.05	72	metabolic process	Pf01228, Pf02901	Propanoate metabolism; Pyruvate metabolism; Metabolic pathways; Butanoate metabolism	166	6.7	127.3	High	High	High	40.792	33.361	FALSE
P0AEX9	948538	SH08_01720; SH03_01715; SH06_01705; SH04_01715; SH07_01720; SF31_01705	Maltose-binding periplasmic protein	Escherichia coli (strain K12)	malE	109.896	88.1313	28	140	28	396	43.4	5.71	154.65	28	cell death;cell organization and biogenesis;cell proliferation;cellular component movement;cellular homeostasis;defense response;development;metabolic process;regulation of biological process;response to stimulus;transport	Pf01547, Pf13343, Pf13416, Pf13786	ABC transporters; Bacterial chemotaxis	154.8	7.2	138.1	High	Peak Found	High	40.685	34.207	FALSE
P30177	945424	SH08_07875; SH03_07875; SH06_08180; SH04_07865; SH07_07870; SF31_08180	Uncharacterized protein YbiB	Escherichia coli (strain K12)	ybiB	17.101	24.0625	6	10	6	320	35	6.86	15.28	6	metabolic process	Pf02885		258.3	0.9	40.8	High	Peak Found	High	40.643	12.614	FALSE
P33030	946701	SH08_15060; SH03_14960; SH06_15265; SH04_14950; SH07_14955; SF31_15265	Uncharacterized protein YeiR	Escherichia coli (strain K12)	yeiR	29.962	30.7927	8	20	8	328	36.1	6.47	13.98	8		Pf02492, Pf07683		178.3	0.5	121.2	High	Peak Found	High	40.583	31.611	FALSE
P62623	944777	SH08_03865; SH03_03870; SH06_04180; SH04_03860; SH07_03865; SF31_04180	4-hydroxy-3-methylbut-2-enyl diphosphate reductase	Escherichia coli (strain K12)	ispH	37.187	51.2658	11	30	11	316	34.8	5.3	59.68	11	metabolic process	Pf02401	Biosynthesis of secondary metabolites; Terpenoid backbone biosynthesis; Biosynthesis of antibiotics; Metabolic pathways	178.5	0.1	121.5	High	Peak Found	High	40.35	63.08	FALSE
P62707	945068	SH08_07640; SH03_07640; SH06_07945; SH04_07630; SH07_07635; SF31_07945	2,3-bisphosphoglycerate-dependent phosphoglycerate mutase	Escherichia coli (strain K12)	gpmA	109.706	81.6	22	114	22	250	28.5	6.18	165.36	22	metabolic process;regulation of biological process	Pf00300	Carbon metabolism; Biosynthesis of amino acids; Microbial metabolism in diverse environments; Glycine, serine and threonine metabolism; Biosynthesis of secondary metabolites; Biosynthesis of antibiotics; Methane metabolism; Metabolic pathways; Glycolysis / Gluconeogenesis	170.1	0.4	129.5	High	Peak Found	High	39.722	28.407	FALSE
P0A7R5	947816	SH08_20870; SH03_20765; SH06_21070; SH04_20755; SH07_20760; SF31_21155	30S ribosomal protein S10	Escherichia coli (strain K12)	rpsJ	13.069	40.7767	4	9	4	103	11.7	9.69	3.78	4	metabolic process;regulation of biological process	Pf00338	Ribosome	177.1	0.5	122.4	High	Peak Found	High	39.392	40.99	FALSE
P0ABP8	945654	SH08_03630; SH03_03635; SH06_03940; SH04_03625; SH07_03630; SF31_03940	Purine nucleoside phosphorylase DeoD-type	Escherichia coli (strain K12)	deoD	68.578	74.477	16	52	16	239	25.9	5.66	55.16	16	metabolic process;response to stimulus	Pf01048	Nicotinate and nicotinamide metabolism; Pyrimidine metabolism; Biosynthesis of secondary metabolites; Purine metabolism; Metabolic pathways	197.6	23.4	79	High	Peak Found	High	39.238	31.863	FALSE
P0ABS1	29459173; 944850; 32370326	SH08_04460; SH03_04465; SH06_04775; SH04_04455; SH07_04460; SF31_04775	RNA polymerase-binding transcription factor DksA	Escherichia coli (strain K12)	dksA	13.993	28.4768	5	11	5	151	17.5	5.12	15.82	5		Pf01258		136.3	134.2	29.5	High	Peak Found	High	39.231	11.242	FALSE
P22255	948728	SH08_02675; SH03_02675; SH06_02660; SH04_02670; SH07_02675; SF31_02660	3'(2'),5'-bisphosphate nucleotidase CysQ	Escherichia coli (strain K12)	cysQ	55.13	75.6098	12	61	12	246	27.2	5.96	76.24	12	metabolic process	Pf00459	Sulfur metabolism; Microbial metabolism in diverse environments; Biosynthesis of antibiotics; Metabolic pathways	171.8	1.6	126.6	High	Peak Found	High	39.181	37.975	FALSE
P0A7D4	948695	SH08_02485; SH03_02485; SH06_02470; SH04_02480; SH07_02485; SF31_02470	Adenylosuccinate synthetase	Escherichia coli (strain K12)	purA	119.423	74.537	27	156	27	432	47.3	5.49	136.71	27	metabolic process;response to stimulus	Pf00709	Alanine, aspartate and glutamate metabolism; Purine metabolism; Metabolic pathways	154.4	4.1	141.5	High	Peak Found	High	39.178	39.048	FALSE
P09394	946725	SH08_15410; SH03_15310; SH06_15615; SH04_15300; SH07_15305; SF31_15615	Glycerophosphoryl diester phosphodiesterase	Escherichia coli (strain K12)	glpQ	10.244	10.3352	4	6	4	358	40.8	5.6	0	4	metabolic process	Pf03009	Glycerophospholipid metabolism	147.5	1.8	150.7	High	Peak Found	High	39.104	42.718	FALSE
P23893	946892	SH08_04525; SH03_04515; SH06_04825; SH04_04505; SH07_04510; SF31_04825	Glutamate-1-semialdehyde 2,1-aminomutase	Escherichia coli (strain K12)	hemL	72.904	49.7653	14	79	14	426	45.3	4.84	91.37	14	metabolic process	Pf00202	Biosynthesis of secondary metabolites; Metabolic pathways; Porphyrin and chlorophyll metabolism	166.7	3.2	130.1	High	Peak Found	High	38.958	23.516	FALSE
P0A7L0	948483	SH08_01440; SH03_01435; SH06_01435; SH04_01435; SH07_01440; SF31_01435	50S ribosomal protein L1	Escherichia coli (strain K12)	rplA	83.532	60.2564	17	104	17	234	24.7	9.64	122.58	17	cell organization and biogenesis;metabolic process;regulation of biological process	Pf00687	Ribosome	147.5	2.7	149.8	High	Peak Found	High	38.847	61.934	FALSE
P0A6D7	2847759	SH08_21220; SH03_21115; SH06_21420; SH04_21105; SH07_21110; SF31_21505	Shikimate kinase 1	Escherichia coli (strain K12)	aroK	37.894	58.3815	9	37	9	173	19.5	5.34	37.24	9	metabolic process	Pf00004, Pf01202, Pf13173, Pf13189, Pf13207, Pf13238, Pf13671	Biosynthesis of amino acids; Biosynthesis of secondary metabolites; Biosynthesis of antibiotics; Phenylalanine, tyrosine and tryptophan biosynthesis; Metabolic pathways	221.1	6.8	72.1	High	Peak Found	High	38.772	38.391	FALSE
P0ACA7	945469	SH08_08070; SH03_08070; SH06_08375; SH04_08060; SH07_08065; SF31_08375	Glutathione S-transferase GstB	Escherichia coli (strain K12)	gstB	50.283	61.0577	11	48	11	208	23.7	5.17	64.22	11	metabolic process	Pf00043, Pf02798, Pf09635, Pf13409, Pf13410, Pf13417	Glutathione metabolism	183.9	1.4	114.7	High	Peak Found	High	38.534	24.742	FALSE
P0AF18	945289	SH08_07205; SH03_07210; SH06_07515; SH04_07200; SH07_07205; SF31_07515	N-acetylglucosamine-6-phosphate deacetylase	Escherichia coli (strain K12)	nagA	119.647	69.6335	17	173	17	382	40.9	5.97	220.71	17	cell organization and biogenesis;metabolic process	Pf01979, Pf07969, Pf13147, Pf13594	Biosynthesis of antibiotics; Amino sugar and nucleotide sugar metabolism	160.8	10.4	128.9	High	Peak Found	High	38.001	41.026	FALSE
P0AEE5	949041	SH08_14930; SH03_14830; SH06_15135; SH04_14820; SH07_14825; SF31_15135	D-galactose-binding periplasmic protein	Escherichia coli (strain K12)	mglB	33.59	42.7711	12	28	12	332	35.7	6.02	3.59	12	response to stimulus;transport	Pf00532, Pf13377, Pf13407	ABC transporters; Bacterial chemotaxis	182.1	1	117	High	Peak Found	High	37.552	28.595	FALSE
P07650	948901	SH08_03620; SH03_03625; SH06_03930; SH04_03615; SH07_03620; SF31_03930	Thymidine phosphorylase	Escherichia coli (strain K12)	deoA	27.092	29.7727	9	13	9	440	47.2	5.38	17	9	metabolic process;response to stimulus	Pf00591, Pf02885, Pf07831	Pyrimidine metabolism; Metabolic pathways	252.1	2.2	45.7	High	Peak Found	Peak Found	36.613	9.635	FALSE
P0AC33	946826	SH08_12145; SH03_12045; SH06_12350; SH04_12035; SH07_12040; SF31_12350	Fumarate hydratase class I, aerobic	Escherichia coli (strain K12)	fumA	115.116	65.8759	29	193	17	548	60.3	6.55	212.77	29	metabolic process	Pf05681, Pf05683	Carbon metabolism; Microbial metabolism in diverse environments; Biosynthesis of secondary metabolites; Pyruvate metabolism; Biosynthesis of antibiotics; Citrate cycle (TCA cycle); Metabolic pathways	148.7	9.7	141.7	High	Peak Found	High	36.531	32.691	FALSE
P77150	946162		Pyridoxamine kinase	Escherichia coli (strain K12)	pdxY	49.68	66.899	10	23	10	287	31.3	6.52	22.16	10	metabolic process	Pf00294, Pf08543	Vitamin B6 metabolism; Metabolic pathways	187.4	0.5	112.2	High	Peak Found	High	36.453	25.217	FALSE
P0A8L1	945506	SH08_08355; SH03_08355; SH06_08660; SH04_08345; SH07_08350; SF31_08660	Serine--tRNA ligase	Escherichia coli (strain K12)	serS	151.981	83.7209	31	200	31	430	48.4	5.5	217.21	31	metabolic process	Pf00587, Pf02403	Aminoacyl-tRNA biosynthesis	224.8	3.6	71.6	High	Peak Found	High	36.037	13.115	FALSE
P67095	946755		Phosphodiesterase YfcE	Escherichia coli (strain K12)	yfcE	46.602	74.4565	7	30	7	184	20.1	6.05	41.75	7		Pf00149, Pf07228, Pf12850		176.4	1.6	122	High	Peak Found	High	35.678	20.08	FALSE
P15034	947385	SH08_18815; SH03_18715; SH06_19020; SH04_18705; SH07_18710; SF31_19060	Xaa-Pro aminopeptidase	Escherichia coli (strain K12)	pepP	38.846	31.9728	12	36	12	441	49.8	5.39	31.92	12	metabolic process	Pf00557, Pf05195		151.6	27.5	120.9	High	Peak Found	High	34.987	25.538	FALSE
P0A7E5	946116	SH08_18155; SH03_18055; SH06_18360; SH04_18045; SH07_18050; SF31_18385	CTP synthase	Escherichia coli (strain K12)	pyrG	177.923	83.6697	40	326	40	545	60.3	5.94	309.78	40	metabolic process	Pf00117, Pf06418, Pf07722	Pyrimidine metabolism; Metabolic pathways	155.9	5.3	138.8	High	High	High	34.726	32.163	FALSE
P04079	947334	SH08_16760; SH03_16660; SH06_16965; SH04_16650; SH07_16655; SF31_17010	GMP synthase [glutamine-hydrolyzing]	Escherichia coli (strain K12)	guaA	160.1	69.7143	35	141	35	525	58.6	5.39	136.68	35	metabolic process	Pf00117, Pf00733, Pf00958, Pf02540, Pf03054, Pf07722	Purine metabolism; Metabolic pathways	175.1	2.6	122.3	High	Peak Found	High	34.667	27.695	FALSE
P0ACC7	948246	SH08_00150; SH03_00145; SH06_00145; SH04_00145; SH07_00150; SF31_00145	Bifunctional protein GlmU	Escherichia coli (strain K12)	glmU	32.983	27.4123	10	23	10	456	49.2	6.54	17.69	10	cell organization and biogenesis;metabolic process;regulation of biological process	Pf00132, Pf00483, Pf01128, Pf02348, Pf12804, Pf14602	Biosynthesis of antibiotics; Metabolic pathways; Amino sugar and nucleotide sugar metabolism	169.9	0.8	129.3	High	Peak Found	High	34.563	34.498	FALSE
P07004	946680	SH08_04980; SH03_04970; SH06_05280; SH04_04960; SH07_04965; SF31_05280	Gamma-glutamyl phosphate reductase	Escherichia coli (strain K12)	proA	105.146	75.2998	24	120	24	417	44.6	5.64	142.13	24	metabolic process	Pf00171	Arginine and proline metabolism; Biosynthesis of amino acids; Biosynthesis of secondary metabolites; Biosynthesis of antibiotics; Carbapenem biosynthesis; Metabolic pathways	152.5	1.7	145.8	High	Peak Found	High	34.225	24.4	FALSE
P25889	949037	SH08_14910; SH03_14810; SH06_15115; SH04_14800; SH07_14805; SF31_15120	NAD-dependent dihydropyrimidine dehydrogenase subunit PreA	Escherichia coli (strain K12)	preA	63.399	56.4477	17	61	17	411	45	5.49	54.39	17	cellular component movement;metabolic process	Pf00037, Pf01180, Pf01207, Pf12838, Pf13183, Pf13187, Pf13237, Pf14697	Pantothenate and CoA biosynthesis; Pyrimidine metabolism; beta-Alanine metabolism; Metabolic pathways	160.8	2.1	137.1	High	Peak Found	High	33.363	41.51	FALSE
P21888	946969	SH08_06430; SH03_06420; SH06_06725; SH04_06410; SH07_06415; SF31_06725	Cysteine--tRNA ligase	Escherichia coli (strain K12)	cysS	90.683	48.3731	21	87	21	461	52.2	5.57	87.31	21	metabolic process	Pf00133, Pf01406, Pf01921, Pf09190, Pf09334	Aminoacyl-tRNA biosynthesis	167.6	1.9	130.5	High	Peak Found	High	33.307	27.828	FALSE
P22259	945667	SH08_21290; SH03_21185; SH06_21490; SH04_21175; SH07_21180; SF31_21575	Phosphoenolpyruvate carboxykinase [ATP]	Escherichia coli (strain K12)	pckA	189.514	74.4444	34	268	34	540	59.6	5.71	250.33	34	metabolic process	Pf01293	Carbon metabolism; Microbial metabolism in diverse environments; Biosynthesis of secondary metabolites; Pyruvate metabolism; Biosynthesis of antibiotics; Citrate cycle (TCA cycle); Metabolic pathways; Glycolysis / Gluconeogenesis	141.7	108.5	49.8	High	High	High	33.243	13.336	FALSE
P04805	946906	SH08_16240; SH03_16140; SH06_16445; SH04_16130; SH07_16135; SF31_16440	Glutamate--tRNA ligase	Escherichia coli (strain K12)	gltX	118.977	75.5839	29	129	29	471	53.8	5.94	87.53	29	metabolic process	Pf00749	Biosynthesis of secondary metabolites; Metabolic pathways; Aminoacyl-tRNA biosynthesis; Porphyrin and chlorophyll metabolism	173.8	3.6	122.5	High	Peak Found	High	33.114	22.859	FALSE
P06864	947583	SH08_19670; SH03_19570; SH06_19875; SH04_19560; SH07_19565; SF31_19915	Evolved beta-galactosidase subunit alpha	Escherichia coli (strain K12)	ebgA	45.123	19.4175	15	38	15	1030	117.8	5.53	13.54	15	metabolic process	Pf00703, Pf02836, Pf02837, Pf02929	Galactose metabolism; Metabolic pathways; Other glycan degradation	157.8	30.1	112.1	High	Peak Found	High	32.476	30.777	FALSE
P41407	947569	SH08_11115; SH03_11015; SH06_11320; SH04_11005; SH07_11010; SF31_11320	FMN-dependent NADH-azoreductase	Escherichia coli (strain K12)	azoR	11.838	28.8557	4	9	4	201	21.6	5.22	12.94	4	metabolic process;response to stimulus	Pf02525, Pf03358		190.3	6.9	102.8	High	Peak Found	High	32.345	16.02	FALSE
P0A6A8	29489473; 944805; 31659207; 32369337	SH08_09415; SH03_09415; SH06_09720; SH04_09405; SH07_09410; SF31_09720	Acyl carrier protein	Escherichia coli (strain K12)	acpP	19.808	42.3077	4	25	4	78	8.6	4.06	15.13	4	metabolic process;response to stimulus	Pf00550		199.1	5.6	95.3	High	High	High	31.546	24.155	FALSE
P62399	23845560; 947800; 32369203	SH08_20805; SH03_20700; SH06_21005; SH04_20690; SH07_20695; SF31_21090	50S ribosomal protein L5	Escherichia coli (strain K12)	rplE	76.48	71.5084	16	90	16	179	20.3	9.48	92.82	16	cell organization and biogenesis;metabolic process	Pf00281, Pf00673	Ribosome	164.6	3.3	132.1	High	High	High	31.448	26.82	FALSE
P0A887	948926	SH08_00660; SH03_00655; SH06_00655; SH04_00655; SH07_00660; SF31_00655	Ubiquinone/menaquinone biosynthesis C-methyltransferase UbiE	Escherichia coli (strain K12)	ubiE	28.337	52.988	10	21	10	251	28.1	7.99	8.5	10	metabolic process	Pf00398, Pf01135, Pf01170, Pf01209, Pf05175, Pf06859, Pf08241, Pf08242, Pf12847, Pf13489, Pf13649, Pf13659, Pf13847	Ubiquinone and other terpenoid-quinone biosynthesis; Biosynthesis of secondary metabolites; Metabolic pathways	203.9	1.4	94.7	High	Peak Found	High	31.368	14.001	FALSE
P0AC59	946926	SH08_09265; SH03_09265; SH06_09570; SH04_09255; SH07_09260; SF31_09570	Glutaredoxin-2	Escherichia coli (strain K12)	grxB	61.207	76.7442	15	80	15	215	24.3	7.96	107.78	15	cellular homeostasis;metabolic process;regulation of biological process;transport	Pf00462, Pf02798, Pf04399, Pf13409, Pf13417		163.7	3.3	133	High	Peak Found	High	31.279	23.696	FALSE
P0A7A2	948918	SH08_03690; SH03_03695; SH06_04000; SH04_03685; SH07_03690; SF31_04000	Probable phosphoglycerate mutase GpmB	Escherichia coli (strain K12)	gpmB	40.997	63.7209	12	29	12	215	24	5.66	22.94	12	metabolic process	Pf00300	Carbon metabolism; Biosynthesis of amino acids; Microbial metabolism in diverse environments; Glycine, serine and threonine metabolism; Biosynthesis of secondary metabolites; Biosynthesis of antibiotics; Methane metabolism; Metabolic pathways; Glycolysis / Gluconeogenesis	200.6	5.7	93.7	High	Peak Found	High	30.849	14.452	FALSE
P25524	944996	SH08_05480; SH03_05470; SH06_05780; SH04_05460; SH07_05465; SF31_05780	Cytosine deaminase	Escherichia coli (strain K12)	codA	35.524	33.4895	10	22	10	427	47.6	6.15	21.22	10	metabolic process	Pf07969, Pf13147, Pf13594	Arginine and proline metabolism; Pyrimidine metabolism; Metabolic pathways	170.8	0.9	128.3	High	Peak Found	High	30.546	25.406	FALSE
P0AEY3	947254	SH08_18160; SH03_18060; SH06_18365; SH04_18050; SH07_18055; SF31_18390	Nucleoside triphosphate pyrophosphohydrolase	Escherichia coli (strain K12)	mazG	33.01	38.403	9	21	9	263	30.4	4.77	12.36	9	cell communication;metabolic process;response to stimulus	Pf03819	Pantothenate and CoA biosynthesis; Nicotinate and nicotinamide metabolism; Pyrimidine metabolism; Purine metabolism; Metabolic pathways	191.1	0.3	108.6	High	Peak Found	High	30.024	18.837	FALSE
P0AF24	945283	SH08_07195	Ribonucleotide monophosphatase NagD	Escherichia coli (strain K12)	nagD	33.622	47.2	8	34	8	250	27.1	5.41	31.93	8	metabolic process	Pf00702, Pf13242, Pf13344, Pf13419		168.7	4.9	126.5	High	Peak Found	High	29.506	25.029	FALSE
P23522	947630	SH08_19915; SH03_19815; SH06_20120; SH04_19805; SH07_19810; SF31_20150	5-keto-4-deoxy-D-glucarate aldolase	Escherichia coli (strain K12)	garL	53.909	54.6875	15	65	15	256	27.4	6.05	66.25	15	metabolic process	Pf00224, Pf03328	Ascorbate and aldarate metabolism	194	2.8	103.2	High	Peak Found	High	29.281	18.504	FALSE
P0AAT9	945252	SH08_07055; SH03_07060; SH06_07365; SH04_07050; SH07_07055; SF31_07365	Uncharacterized protein YbeL	Escherichia coli (strain K12)	ybeL	13.76	32.5	5	13	5	160	18.8	5.2	17.7	5		Pf07295		227.8	6.7	65.5	High	Peak Found	High	29.168	9.233	FALSE
P03813	947348	SH08_18470; SH03_18370; SH06_18675; SH04_18360; SH07_18365; SF31_18715	Uncharacterized protein YgeA	Escherichia coli (strain K12)	ygeA	7.813	11.3043	3	4	3	230	25.2	5.19	1.87	3	metabolic process	Pf01177		179.2	1.9	118.9	High	Peak Found	Peak Found	29.154	19.431	FALSE
P0A7G6	947170		Protein RecA	Escherichia coli (strain K12)	recA	71.96	60.0567	18	81	18	353	38	5.19	90.28	18	cell communication;cellular component movement;metabolic process;response to stimulus	Pf00154, Pf06745, Pf08423	Homologous recombination	159.8	14.6	125.6	High	Peak Found	High	29.071	21.393	FALSE
P0A6L7	945542	SH08_11685; SH03_11585; SH06_11890; SH04_11575; SH07_11580; SF31_11890	Altronate oxidoreductase	Escherichia coli (strain K12)	uxaB	81.303	53.8302	21	78	21	483	54.8	5.12	63.66	21	metabolic process	Pf01232, Pf08125	Pentose and glucuronate interconversions; Metabolic pathways	217.4	8.6	74	High	Peak Found	High	28.719	12.265	FALSE
P42641	947694	SH08_20210; SH03_20105; SH06_20410; SH04_20095; SH07_20100; SF31_20440	GTPase ObgE/CgtA	Escherichia coli (strain K12)	obgE	47.197	41.7949	13	39	13	390	43.3	4.88	41.33	13	cell organization and biogenesis;regulation of biological process	Pf01018, Pf01926, Pf02421		232.8	9.1	58.1	High	Peak Found	High	28.683	8.263	FALSE
P63284	947077	SH08_17220; SH03_17120; SH06_17425; SH04_17110; SH07_17115; SF31_17470; BAA16476	Chaperone protein ClpB	Escherichia coli (strain K12)	clpB	506.777	81.4469	73	971	8	857	95.5	5.52	1172.33	73	metabolic process;response to stimulus	Pf00004, Pf02861, Pf03962, Pf04111, Pf07724, Pf07728, Pf10431, Pf13191, Pf13401, Pf15066		159.7	9.4	130.9	High	High	High	28.573	22.29	FALSE
P0A6E4	947590	SH08_20155; SH03_20050; SH06_20355; SH04_20040; SH07_20045; SF31_20385	Argininosuccinate synthase	Escherichia coli (strain K12)	argG	100.138	62.6398	26	85	26	447	49.9	5.39	68.58	26	metabolic process	Pf00764	Biosynthesis of amino acids; Alanine, aspartate and glutamate metabolism; Biosynthesis of secondary metabolites; Biosynthesis of antibiotics; Arginine biosynthesis; Metabolic pathways	148.5	2.4	149.1	High	Peak Found	High	27.884	24.334	FALSE
P23830	947059	SH08_17180; SH03_17080; SH06_17385; SH04_17070; SH07_17075; SF31_17430	CDP-diacylglycerol--serine O-phosphatidyltransferase	Escherichia coli (strain K12)	pssA	41.16	33.7029	14	25	14	451	52.8	8.98	13.59	14	metabolic process	Pf00614, Pf13091	Glycine, serine and threonine metabolism; Biosynthesis of secondary metabolites; Metabolic pathways; Glycerophospholipid metabolism	180.7	2.1	117.2	High	Peak Found	High	27.715	56.866	FALSE
P0AC47	948666	SH08_02365; SH03_02365; SH06_02350; SH04_02360; SH07_02365; SF31_02350	Fumarate reductase iron-sulfur subunit	Escherichia coli (strain K12)	frdB	40.733	70.082	12	48	12	244	27.1	6.52	39.54	12	cell organization and biogenesis;cellular component movement;metabolic process;transport	Pf12838, Pf13085, Pf13183, Pf13237, Pf13484, Pf13534	Carbon metabolism; Oxidative phosphorylation; Microbial metabolism in diverse environments; Biosynthesis of secondary metabolites; Pyruvate metabolism; Biosynthesis of antibiotics; Citrate cycle (TCA cycle); Metabolic pathways; Two-component system; Butanoate metabolism	198	3.2	98.8	High	Peak Found	High	27.427	8.365	FALSE
P75838	945509	SH08_08415; SH03_08415; SH06_08720; SH04_08405; SH07_08410; SF31_08720	Ribosomal protein S12 methylthiotransferase accessory factor YcaO	Escherichia coli (strain K12)	ycaO	66.613	39.2491	15	75	15	586	65.6	4.5	89.56	15	metabolic process	Pf02624		162.4	2.7	135	High	Peak Found	High	26.989	22.497	FALSE
P00946	944840	SH08_12150; SH03_12050; SH06_12355; SH04_12040; SH07_12045; SF31_12355	Mannose-6-phosphate isomerase	Escherichia coli (strain K12)	manA	68.488	73.6573	19	77	19	391	42.8	5.44	56.54	19	metabolic process	Pf01238	Fructose and mannose metabolism; Biosynthesis of secondary metabolites; Metabolic pathways; Amino sugar and nucleotide sugar metabolism	182.5	0.7	116.8	High	Peak Found	High	26.281	19.328	FALSE
P14407	948642	SH08_02190; SH03_02185; SH06_02175; SH04_02185; SH07_02190; SF31_02175	Fumarate hydratase class I, anaerobic	Escherichia coli (strain K12)	fumB	98.476	65.146	26	127	14	548	60.1	6.29	107.99	26	metabolic process;response to stimulus	Pf05681, Pf05683	Carbon metabolism; Microbial metabolism in diverse environments; Biosynthesis of secondary metabolites; Pyruvate metabolism; Biosynthesis of antibiotics; Citrate cycle (TCA cycle); Metabolic pathways	208	3.4	88.6	High	Peak Found	High	25.817	11.193	FALSE
P0A9H7	944811	SH08_12405; SH03_12305; SH06_12610; SH04_12295; SH07_12300; SF31_12610	Cyclopropane-fatty-acyl-phospholipid synthase	Escherichia coli (strain K12)	cfa	37.963	33.2461	12	34	12	382	43.9	6.05	23.9	12	metabolic process	Pf01135, Pf01728, Pf02353, Pf03848, Pf05175, Pf05724, Pf08241, Pf08242, Pf12847, Pf13489, Pf13649, Pf13659, Pf13847		173.1	4.7	122.1	High	High	High	25.56	22.858	FALSE
P37647	948041	SH08_21935; SH03_21830; SH06_22135; SH04_21820; SH07_21825; SF31_22220	2-dehydro-3-deoxygluconokinase	Escherichia coli (strain K12)	kdgK	19.562	24.5955	7	17	7	309	33.9	5.03	16.69	7	metabolic process;response to stimulus	Pf00294	Carbon metabolism; Microbial metabolism in diverse environments; Metabolic pathways; Pentose phosphate pathway	165.2	1.8	133	High	Peak Found	High	25.333	18.109	FALSE
P21599	946527	SH08_13435; SH03_13335; SH06_13640; SH04_13325; SH07_13330; SF31_13640	Pyruvate kinase II	Escherichia coli (strain K12)	pykA	139.205	82.0833	29	168	29	480	51.3	6.68	193.05	29	cell organization and biogenesis;metabolic process	Pf00224, Pf02887	Carbon metabolism; Biosynthesis of amino acids; Microbial metabolism in diverse environments; Biosynthesis of secondary metabolites; Pyruvate metabolism; Biosynthesis of antibiotics; Purine metabolism; Metabolic pathways; Glycolysis / Gluconeogenesis	154.5	2.6	142.9	High	Peak Found	High	25.33	30.323	FALSE
P25665	948323	SH08_00640; SH03_00635; SH06_00635; SH04_00635; SH07_00640; SF31_00635	5-methyltetrahydropteroyltriglutamate--homocysteine methyltransferase	Escherichia coli (strain K12)	metE	16.99	7.96813	6	11	6	753	84.6	5.92	7.86	6	metabolic process	Pf01717, Pf08267	Biosynthesis of amino acids; Biosynthesis of secondary metabolites; Cysteine and methionine metabolism; Metabolic pathways; Selenocompound metabolism	183.2	1.2	115.6	High	Peak Found	High	25.164	23.348	FALSE
P00547	947498	SH08_03745; SH03_03750; SH06_04055; SH04_03740; SH07_03745; SF31_04055	Homoserine kinase	Escherichia coli (strain K12)	thrB	23.406	31.2903	8	24	8	310	33.6	5.66	16.17	8	metabolic process	Pf00288, Pf10797	Biosynthesis of amino acids; Microbial metabolism in diverse environments; Glycine, serine and threonine metabolism; Biosynthesis of secondary metabolites; Metabolic pathways	147	0.4	152.6	High	Peak Found	High	25.092	12.513	FALSE
P0C8J8	946641	SH03_14540; SH06_14845; SH04_14530; SH07_14535; SF31_14850	D-tagatose-1,6-bisphosphate aldolase subunit GatZ	Escherichia coli (strain K12)	gatZ	203.43	89.7619	25	560	24	420	47.1	5.77	563.37	25	metabolic process;transport	Pf08013	Galactose metabolism; Metabolic pathways	171.6	7.4	121	High	High	High	24.555	17.078	FALSE
P37747	945235	SH08_14345; SH03_14245; SH06_14550; SH04_14235; SH07_14240; SF31_14555	UDP-galactopyranose mutase	Escherichia coli (strain K12)	glf	82.384	74.1144	25	92	25	367	42.9	7.11	62.99	25	metabolic process	Pf03275, Pf13450	Galactose metabolism; Amino sugar and nucleotide sugar metabolism	180.2	10	109.8	High	Peak Found	High	24.521	27.524	FALSE
Q46829	947378		6-phospho-beta-glucosidase BglA	Escherichia coli (strain K12)	bglA	106.375	72.0251	27	128	27	479	55.3	5.86	138.15	27	metabolic process	Pf00232	Glycolysis / Gluconeogenesis; Starch and sucrose metabolism	177.5	1.1	121.4	High	Peak Found	High	24.306	19.518	FALSE
P75913	946431	SH03_09095; SH06_09400; SH04_09085; SH07_09090; SF31_09400	Glyoxylate/hydroxypyruvate reductase A	Escherichia coli (strain K12)	ghrA	64.735	69.8718	15	54	15	312	35.3	6.8	77.98	15	metabolic process	Pf00389, Pf02826, Pf03446	Microbial metabolism in diverse environments; Glycine, serine and threonine metabolism; Biosynthesis of secondary metabolites; Pyruvate metabolism; Glyoxylate and dicarboxylate metabolism; Metabolic pathways	177.9	2.1	120.1	High	Peak Found	High	24.239	13.009	FALSE
P0AE01	948610	SH08_16885; SH03_16785; SH06_17090; SH04_16775; SH07_16780; SF31_17135	tRNA (cytidine/uridine-2'-O-)-methyltransferase TrmJ	Escherichia coli (strain K12)	trmJ	23.649	44.7154	7	15	7	246	27	6	19.18	7	metabolic process	Pf00588, Pf09936		167	0.2	132.7	High	Peak Found	High	24.017	31.041	FALSE
P76220	946248	SH08_12870; SH03_12770; SH06_13075; SH04_12760; SH07_12765; SF31_13075	Uncharacterized protein YdjY	Escherichia coli (strain K12)	ydjY	13.789	29.3333	6	8	6	225	24.1	6.68	0	6				202.8	4.1	93.1	High	Peak Found	High	23.412	14.283	FALSE
P25553	945672	SH08_11130; SH03_11030; SH06_11335; SH04_11020; SH07_11025; SF31_11335	Lactaldehyde dehydrogenase	Escherichia coli (strain K12)	aldA	102.924	64.3006	27	134	27	479	52.2	5.15	105.27	27	cell organization and biogenesis;metabolic process	Pf00171	Microbial metabolism in diverse environments; Pyruvate metabolism; Glyoxylate and dicarboxylate metabolism	174.2	7	118.8	High	Peak Found	High	23.283	18.236	FALSE
P0AB89	945695	SH08_09605; SH03_09605; SH06_09910; SH04_09595; SH07_09600; SF31_09910	Adenylosuccinate lyase	Escherichia coli (strain K12)	purB	92.494	64.693	24	77	24	456	51.5	6.01	57.76	24	metabolic process;response to stimulus	Pf00206, Pf08328	Alanine, aspartate and glutamate metabolism; Biosynthesis of secondary metabolites; Biosynthesis of antibiotics; Purine metabolism; Metabolic pathways	175.9	19.8	104.3	High	Peak Found	High	23.217	14.78	FALSE
P26616	946031	SH08_11465; SH03_11365; SH06_11670; SH04_11355; SH07_11360; SF31_11670	NAD-dependent malic enzyme	Escherichia coli (strain K12)	maeA	87.772	64.0708	25	87	25	565	63.2	5.31	64.8	25	metabolic process	Pf00390, Pf03949	Carbon metabolism; Pyruvate metabolism; Two-component system	199.1	13.4	87.6	High	Peak Found	High	23.059	9.677	FALSE
P0A6G7	945082	SH08_05995; SH03_05985; SH06_06290; SH04_05975; SH07_05980; SF31_06290	ATP-dependent Clp protease proteolytic subunit	Escherichia coli (strain K12)	clpP	32.062	36.2319	6	23	6	207	23.2	5.8	30.62	6	metabolic process;response to stimulus	Pf00574		166.2	5.2	128.6	High	Peak Found	High	22.906	17.316	FALSE
P33232	948121	SH08_22395; SH03_22290; SH06_22595; SH04_22280; SH07_22285; SF31_22665	L-lactate dehydrogenase [cytochrome]	Escherichia coli (strain K12)	lldD	78.926	66.9192	19	92	19	396	42.7	6.81	90.59	19	metabolic process	Pf00218, Pf00478, Pf01070, Pf01645, Pf03060	Pyruvate metabolism; Metabolic pathways	191.7	4.2	104.1	High	Peak Found	High	22.834	14.91	FALSE
P0A7W7	947802; 31660798	SH08_20795; SH03_20690; SH06_20995; SH04_20680; SH07_20685; SF31_21080	30S ribosomal protein S8	Escherichia coli (strain K12)	rpsH	32.665	54.6154	8	87	8	130	14.1	9.42	78.23	8	cell organization and biogenesis;metabolic process;regulation of biological process	Pf00410	Ribosome	169.2	0.8	129.9	High	Peak Found	High	22.819	16.379	FALSE
P0AE18	947882	SH08_04590; SH03_04580; SH06_04890; SH04_04570; SH07_04575; SF31_04890	Methionine aminopeptidase	Escherichia coli (strain K12)	map	80.189	89.0152	17	110	17	264	29.3	5.96	106.06	17	metabolic process	Pf00557		184.9	2.8	112.4	High	Peak Found	High	22.724	18.943	FALSE
P77536	944980	SH08_05330; SH03_05320; SH06_05630; SH04_05310; SH07_05315; SF31_05630	Uncharacterized electron transport protein YkgF	Escherichia coli (strain K12)	ykgF	47.572	36	14	34	14	475	53	8.47	24.15	14	metabolic process;transport	Pf02589, Pf11870, Pf12797, Pf12838, Pf13183, Pf13187, Pf13237, Pf13484, Pf13534		211.8	4.9	83.3	High	Peak Found	High	22.576	10.756	FALSE
P05042	946147	SH08_12140; SH03_12040; SH06_12345; SH04_12030; SH07_12035; SF31_12345	Fumarate hydratase class II	Escherichia coli (strain K12)	fumC	25.824	16.06	8	13	8	467	50.5	6.58	9.02	8	metabolic process;response to stimulus	Pf00206, Pf10415	Carbon metabolism; Microbial metabolism in diverse environments; Biosynthesis of secondary metabolites; Pyruvate metabolism; Biosynthesis of antibiotics; Citrate cycle (TCA cycle); Metabolic pathways	159.4	1.6	139	High	Peak Found	High	22.533	19.32	FALSE
P68767	948791	SH08_02895; SH03_02895; SH06_02880; SH04_02890; SH07_02895; SF31_02880	Cytosol aminopeptidase	Escherichia coli (strain K12)	pepA	107.395	66.2028	25	108	25	503	54.8	7.23	77.98	25	metabolic process;regulation of biological process	Pf00883, Pf02789	Glutathione metabolism; Metabolic pathways	139.9	9	151	High	Peak Found	High	22.486	19.274	FALSE
P0A9D2	945758	SH08_12270; SH03_12170; SH06_12475; SH04_12160; SH07_12165; SF31_12475	Glutathione S-transferase GstA	Escherichia coli (strain K12)	gstA	77.559	93.0348	13	65	13	201	22.9	6.21	74.08	13	response to stimulus	Pf00043, Pf13409, Pf13410, Pf13417, Pf14497	Glutathione metabolism	183.9	9.8	106.3	High	Peak Found	High	22.45	11.593	FALSE
P36938	945271	SH08_07270; SH03_07275; SH06_07580; SH04_07265; SH07_07270; SF31_07580	Phosphoglucomutase	Escherichia coli (strain K12)	pgm	119.539	72.5275	30	168	30	546	58.3	5.71	153.02	30	metabolic process	Pf00408, Pf02878, Pf02879, Pf02880	Microbial metabolism in diverse environments; Biosynthesis of secondary metabolites; Galactose metabolism; Biosynthesis of antibiotics; Purine metabolism; Metabolic pathways; Amino sugar and nucleotide sugar metabolism; Streptomycin biosynthesis; Glycolysis / Gluconeogenesis; Pentose phosphate pathway; Starch and sucrose metabolism	156	4	140.1	High	Peak Found	High	22.333	23.285	FALSE
P39829	947641	SH08_19930; SH03_19825; SH06_20130; SH04_19815; SH07_19820; SF31_20160	D-galactarate dehydratase	Escherichia coli (strain K12)	garD	84.232	63.0975	24	86	24	523	56.4	5.62	42.6	24	metabolic process	Pf04295, Pf08666	Ascorbate and aldarate metabolism	203.7	23.7	72.5	High	High	High	22.27	7.735	FALSE
P37749	947041	SH08_14335; SH03_14235; SH06_14540; SH04_14225; SH07_14230; SF31_14545	Beta-1,6-galactofuranosyltransferase WbbI	Escherichia coli (strain K12)	wbbI	48.335	50	14	55	14	330	37.7	6.25	58.53	14	metabolic process			187.6	17.3	95.2	High	Peak Found	High	22.259	9.478	FALSE
P08312	946223	SH08_12680; SH03_12580; SH06_12885; SH04_12570; SH07_12575; SF31_12885	Phenylalanine--tRNA ligase alpha subunit	Escherichia coli (strain K12)	pheS	42.766	44.0367	14	51	14	327	36.8	6.2	25.48	14	metabolic process	Pf01409, Pf02912	Aminoacyl-tRNA biosynthesis	126.7	63	110.3	High	Peak Found	High	21.954	18.255	FALSE
P0ADI7	946384	SH08_13500; SH03_13400; SH06_13705; SH04_13390; SH07_13395; SF31_13705	Isochorismatase family protein YecD	Escherichia coli (strain K12)	yecD	13.063	26.0638	3	5	3	188	20.4	5.57	6.52	3	metabolic process	Pf00857		258.2	11.7	30.2	High	Peak Found	Peak Found	21.863	1.711	FALSE
P16095	946331	SH08_13200; SH03_13100; SH06_13405; SH04_13090; SH07_13095; SF31_13405	L-serine dehydratase 1	Escherichia coli (strain K12)	sdaA	130.018	70.7048	21	136	19	454	48.9	5.34	149.54	21	metabolic process	Pf03313, Pf03315	Carbon metabolism; Biosynthesis of amino acids; Glycine, serine and threonine metabolism; Biosynthesis of secondary metabolites; Biosynthesis of antibiotics; Cysteine and methionine metabolism; Metabolic pathways	177.8	1.6	120.6	High	Peak Found	High	21.813	34.675	FALSE
P0AD33	948817	SH08_15940; SH03_15840; SH06_16145; SH04_15830; SH07_15835; SF31_16145	UPF0381 protein YfcZ	Escherichia coli (strain K12)	yfcZ	7.238	36.1702	3	8	3	94	10.3	4.36	2.28	3		Pf04175		229.5	0.5	70	High	Peak Found	High	21.712	5.974	FALSE
P0AEB7	946357	SH08_13175; SH03_13075; SH06_13380; SH04_13065; SH07_13070; SF31_13380	RutC family protein YoaB	Escherichia coli (strain K12)	yoaB	16.249	66.6667	4	7	4	114	12.5	5.16	12.11	4		Pf01042		265.3	1.1	33.6	High	Peak Found	High	21.648		FALSE
P0ACG1	947130	SH08_17575; SH03_17475; SH06_17780; SH04_17465; SH07_17470; SF31_17825	DNA-binding protein StpA	Escherichia coli (strain K12)	stpA	19.089	45.5224	6	14	6	134	15.3	8.4	4.36	6	metabolic process;regulation of biological process	Pf00816		153	12.2	134.8	High	Peak Found	High	21.589	17.393	FALSE
P0A7I7	945763	SH08_10390; SH03_10290; SH06_10595; SH04_10280; SH07_10285; SF31_10595	GTP cyclohydrolase-2	Escherichia coli (strain K12)	ribA	37.99	83.1633	11	40	11	196	21.8	5.95	28.12	11	metabolic process	Pf00925	Quorum sensing; Riboflavin metabolism; Biosynthesis of secondary metabolites; Metabolic pathways	199	1.2	99.8	High	Peak Found	High	21.456	16.82	FALSE
P52643	946315	SH08_10955; SH03_10855; SH06_11160; SH04_10845; SH07_10850; SF31_11160	D-lactate dehydrogenase	Escherichia coli (strain K12)	ldhA	71.852	51.0638	14	78	14	329	36.5	5.44	109.33	14	metabolic process;response to stimulus	Pf00389, Pf02826	Microbial metabolism in diverse environments; Pyruvate metabolism	149	3.9	147.2	High	Peak Found	High	21.143	23.683	FALSE
P37005	948924	SH08_03730; SH03_03735; SH06_04040; SH04_03725; SH07_03730; SF31_04040	Uncharacterized tRNA/rRNA methyltransferase LasT	Escherichia coli (strain K12)	lasT	17.509	32.8947	7	9	7	228	25.2	5.95	3.5	7	metabolic process	Pf00588		191.7	2.9	105.4	High	Peak Found	High	21.074	9.352	FALSE
P76440	949049	SH08_14905; SH03_14805; SH06_15110; SH04_14795; SH07_14800; SF31_15115	NAD-dependent dihydropyrimidine dehydrogenase subunit PreT	Escherichia coli (strain K12)	preT	43.553	34.7087	14	39	14	412	44.3	5.4	30.78	14	metabolic process	Pf00070, Pf00890, Pf01266, Pf01494, Pf01593, Pf01946, Pf03486, Pf07992, Pf13450, Pf13738, Pf14691	Pantothenate and CoA biosynthesis; Pyrimidine metabolism; beta-Alanine metabolism; Metabolic pathways	177.5	2.2	120.4	High	Peak Found	High	21.013	14.812	FALSE
P21889	946385	SH08_13495; SH03_13395; SH06_13700; SH04_13385; SH07_13390; SF31_13700	Aspartate--tRNA ligase	Escherichia coli (strain K12)	aspS	309.504	89.8305	53	622	53	590	65.9	5.69	721.42	53	metabolic process	Pf00152, Pf00587, Pf01336, Pf02938	Aminoacyl-tRNA biosynthesis	151.2	7.9	140.9	High	High	High	20.981	21.174	FALSE
P22564	944796	SH08_03870; SH03_03875; SH06_04185; SH04_03865; SH07_03870; SF31_04185	Non-specific ribonucleoside hydrolase RihC	Escherichia coli (strain K12)	rihC	16.838	25.3289	5	8	5	304	32.5	5.44	3.67	5	metabolic process;response to stimulus	Pf01156		267.2	14.3	18.5	High	Peak Found	Peak Found	20.956	6.246	FALSE
P0A7X3	29458256; 949000; 31655915	SH08_20400; SH03_20295; SH06_20600; SH04_20285; SH07_20290; SF31_20685	30S ribosomal protein S9	Escherichia coli (strain K12)	rpsI	6.804	15.3846	3	6	3	130	14.8	10.95	0	3	metabolic process	Pf00380	Ribosome	186.3	9.8	103.9	High	Peak Found	High	20.873	17.538	FALSE
P76004	946115	SH08_09860; SH03_09760; SH06_10065; SH04_09750; SH07_09755; SF31_10065	Uncharacterized protein YcgM	Escherichia coli (strain K12)	ycgM	24.671	52.0548	7	24	7	219	23.7	6.33	7.31	7	metabolic process	Pf01557		129.4	78.5	92.1	High	High	High	20.857	13.189	FALSE
P04693	948563	SH08_01830; SH03_01825; SH06_01815; SH04_01825; SH07_01830; SF31_01815	Aromatic-amino-acid aminotransferase	Escherichia coli (strain K12)	tyrB	77.801	66.7506	20	74	20	397	43.5	5.48	62.35	20	metabolic process	Pf00155	Novobiocin biosynthesis; Tyrosine metabolism; Biosynthesis of amino acids; Biosynthesis of secondary metabolites; Biosynthesis of antibiotics; Cysteine and methionine metabolism; Phenylalanine, tyrosine and tryptophan biosynthesis; Metabolic pathways; Phenylalanine metabolism	227.7	6.7	65.7	High	Peak Found	High	20.548	5.384	FALSE
P0AEW6	946584	SH08_06195; SH03_06185; SH06_06490; SH04_06175; SH07_06180; SF31_06490	Inosine-guanosine kinase	Escherichia coli (strain K12)	gsk	47.229	40.0922	13	23	13	434	48.4	5.78	24.63	13	metabolic process	Pf00294	Purine metabolism	197	0.6	102.4	High	Peak Found	High	20.484	14.835	FALSE
P22333	945851	SH08_12200; SH03_12100; SH06_12405; SH04_12090; SH07_12095; SF31_12405	Adenosine deaminase	Escherichia coli (strain K12)	add	103.112	87.0871	18	108	18	333	36.4	5.6	139.58	18	metabolic process;response to stimulus	Pf00962	Purine metabolism; Metabolic pathways	189.5	6.7	103.8	High	Peak Found	High	20.286	6.742	FALSE
P36928	947234	SH08_14515; SH03_14415; SH06_14720; SH04_14405; SH07_14410; SF31_14725	Uncharacterized chaperone protein YegD	Escherichia coli (strain K12)	yegD	28.915	30.6667	9	15	9	450	49.3	5.25	12.84	9	cell organization and biogenesis;metabolic process	Pf00012, Pf00848, Pf06406, Pf06723		165.2	4.3	130.4	High	Peak Found	High	20.092	10.614	FALSE
P11349	945780	SH08_10105; SH03_10005; SH06_10310; SH04_09995; SH07_10000; SF31_10310	Respiratory nitrate reductase 1 beta chain	Escherichia coli (strain K12)	narH	198.082	85.3516	38	398	38	512	58	6.77	459.76	38	metabolic process;transport	Pf12837, Pf12838, Pf13237, Pf13247, Pf14711	Microbial metabolism in diverse environments; Nitrogen metabolism; Two-component system	149.3	7.7	143	High	High	High	19.906	20.977	FALSE
P60906	946989	SH08_16795; SH03_16695; SH06_17000; SH04_16685; SH07_16690; SF31_17045	Histidine--tRNA ligase	Escherichia coli (strain K12)	hisS	76.692	70.7547	24	74	24	424	47	5.91	68.48	24	metabolic process	Pf00587, Pf03129, Pf13393	Aminoacyl-tRNA biosynthesis	148.2	10.8	141	High	Peak Found	High	19.89	11.749	FALSE
P0A794	947039	SH08_17060; SH03_16960; SH06_17265; SH04_16950; SH07_16955; SF31_17310	Pyridoxine 5'-phosphate synthase	Escherichia coli (strain K12)	pdxJ	59.545	66.2551	12	53	12	243	26.4	5.95	72.41	12	metabolic process	Pf03740	Vitamin B6 metabolism; Metabolic pathways	171.4	7.5	121.1	High	Peak Found	High	19.695	10.913	FALSE
P05804	946149	SH08_12170; SH03_12070; SH06_12375; SH04_12060; SH07_12065; SF31_12375	Beta-glucuronidase	Escherichia coli (strain K12)	uidA	80.022	53.7313	21	117	21	603	68.4	5.45	108.73	21	cell organization and biogenesis;metabolic process	Pf00703, Pf02836, Pf02837	Pentose and glucuronate interconversions; Metabolic pathways; Porphyrin and chlorophyll metabolism	129	6.1	164.8	High	Peak Found	High	19.645	31.003	FALSE
P43672	945566	SH03_08640; SH06_08945; SH04_08630; SH07_08635; SF31_08945	ABC transporter ATP-binding protein uup	Escherichia coli (strain K12)	uup	160.918	70.8661	43	220	43	635	72	5.5	184.16	43	regulation of biological process;response to stimulus;transport	Pf00005, Pf00006, Pf12848, Pf13304		155.5	8.8	135.8	High	High	High	19.624	14.873	FALSE
P07024	947331	SH08_06210; SH03_06200; SH06_06505; SH04_06190; SH07_06195; SF31_06505	Protein UshA	Escherichia coli (strain K12)	ushA	44.44	36.7273	16	29	16	550	60.8	5.71	23.36	16	metabolic process	Pf00149, Pf02872, Pf09587	Nicotinate and nicotinamide metabolism; Pyrimidine metabolism; Biosynthesis of secondary metabolites; Purine metabolism; Metabolic pathways	144.3	4	151.6	High	Peak Found	High	19.337	25.542	FALSE
P07658	948584		Formate dehydrogenase H	Escherichia coli (strain K12)	fdhF	7.979	4.75524	3	3	3	715	79.3	6.32	0	3	metabolic process	Pf00384, Pf01568, Pf04879	Carbon metabolism; Microbial metabolism in diverse environments; Glyoxylate and dicarboxylate metabolism; Methane metabolism; Metabolic pathways	262.1	11.8	26.1	High	Peak Found	Peak Found	19.118	6.197	FALSE
P0A7F6	947719	SH08_04335; SH03_04340; SH06_04650; SH04_04330; SH07_04335; SF31_04650	S-adenosylmethionine decarboxylase proenzyme	Escherichia coli (strain K12)	speD	9.43	21.5909	3	4	3	264	30.4	5.39	4.08	3	metabolic process	Pf02675	Arginine and proline metabolism; Cysteine and methionine metabolism; Metabolic pathways	195.4	5.5	99.1	High	Peak Found	High	18.911	14.024	FALSE
P28304	948556	SH08_01815; SH03_01810; SH06_01800; SH04_01810; SH07_01815; SF31_01800	Quinone oxidoreductase 1	Escherichia coli (strain K12)	qorA	43.748	55.9633	13	34	13	327	35.2	8.31	42.02	13	metabolic process;response to stimulus	Pf00107, Pf08240, Pf13602		179.7	4.4	115.9	High	Peak Found	High	18.807	8.063	FALSE
P0A8G3	947599	SH08_19755; SH03_19655; SH06_19960; SH04_19645; SH07_19650; SF31_20000	Uronate isomerase	Escherichia coli (strain K12)	uxaC	79.303	62.766	24	57	24	470	54	5.71	52.83	24	metabolic process	Pf02614	Pentose and glucuronate interconversions; Metabolic pathways	225.6	9.9	64.4	High	Peak Found	High	18.738	5.594	FALSE
P0AEM9	948833	SH08_13760; SH03_13660; SH06_13965; SH04_13650; SH07_13655; SF31_13970	Cystine-binding periplasmic protein	Escherichia coli (strain K12)	fliY	10.952	12.782	4	4	4	266	29	6.64	5.8	4	regulation of biological process;response to stimulus;transport	Pf00060, Pf00497	ABC transporters	245	4.1	50.9	High	Peak Found	Peak Found	18.185	5.204	FALSE
P0AF28	945795	SH08_10080; SH03_09980; SH06_10285; SH04_09970; SH07_09975; SF31_10285	Nitrate/nitrite response regulator protein NarL	Escherichia coli (strain K12)	narL	59.521	46.7593	10	67	10	216	23.9	6.07	76.59	10	metabolic process;regulation of biological process;response to stimulus	Pf00072, Pf00196, Pf08281, Pf13384, Pf13936	Two-component system	177.9	2.8	119.3	High	Peak Found	High	18.078	12.569	FALSE
P0ADP0	948357	SH08_00555; SH03_00550; SH06_00550; SH04_00550; SH07_00555; SF31_00550	Flavin mononucleotide phosphatase YigB	Escherichia coli (strain K12)	yigB	15.612	34.4538	6	11	6	238	27.1	6.44	3.27	6	metabolic process	Pf00702, Pf13242, Pf13419		201.1	4.9	94.1	High	Peak Found	High	18.075	12.381	FALSE
P0A6Z3	945099	SH08_06175; SH03_06165; SH06_06470; SH04_06155; SH07_06160; SF31_06470	Chaperone protein HtpG	Escherichia coli (strain K12)	htpG	262.714	82.2115	52	512	52	624	71.4	5.21	578.32	52	metabolic process;response to stimulus	Pf00183, Pf02518, Pf13589		162.2	10.1	127.8	High	High	High	18.064	13.901	FALSE
P77756	947034	SH08_06030; SH03_06020; SH06_06325; SH04_06010; SH07_06015; SF31_06325	7-cyano-7-deazaguanine synthase	Escherichia coli (strain K12)	queC	29.969	46.3203	8	35	8	231	25.5	6.06	20.76	8	metabolic process	Pf00733, Pf00764, Pf02568, Pf06508	Folate biosynthesis; Metabolic pathways	195.9	1.4	102.7	High	Peak Found	High	18.016	12.993	FALSE
P0A7A9	948748	SH06_02720; SF31_02720	Inorganic pyrophosphatase	Escherichia coli (strain K12)	ppa	81.968	87.5	15	104	15	176	19.7	5.17	87.42	15	metabolic process	Pf00719	Oxidative phosphorylation	177.8	5	117.1	High	Peak Found	High	17.857	10.028	FALSE
P0A7K6	947096	SH08_17285; SH03_17185; SH06_17490; SH04_17175; SH07_17180; SF31_17535	50S ribosomal protein L19	Escherichia coli (strain K12)	rplS	16.587	39.1304	5	14	5	115	13.1	10.62	14.05	5	cell organization and biogenesis;metabolic process	Pf01245	Ribosome	194.7	10.7	94.6	High	Peak Found	High	17.85	9.739	FALSE
P0AFK9	945682	SH08_09560; SH03_09560; SH06_09865; SH04_09550; SH07_09555; SF31_09865	Spermidine/putrescine-binding periplasmic protein	Escherichia coli (strain K12)	potD	34.986	33.046	11	26	11	348	38.8	5.39	11.44	11	transport	Pf01547, Pf02030, Pf13343, Pf13416, Pf13531	ABC transporters	220.4	4	75.6	High	Peak Found	High	17.721	5.284	FALSE
P0AES0	947474	SH08_19215; SH03_19115; SH06_19420; SH04_19105; SH07_19110; SF31_19460	Bifunctional glutathionylspermidine synthetase/amidase	Escherichia coli (strain K12)	gss	93.247	53.7964	24	112	24	619	70.5	5.29	80.14	24	metabolic process	Pf03738, Pf05257	Glutathione metabolism; Metabolic pathways	158.3	9.2	132.5	High	Peak Found	High	17.534	14.452	FALSE
P24554	948912	SH08_03655; SH03_03660; SH06_03965; SH04_03650; SH07_03655; SF31_03965	DNA repair protein RadA	Escherichia coli (strain K12)	radA	10.719	8.69565	4	6	4	460	49.4	7.24	5.65	4	metabolic process;regulation of biological process;response to stimulus	Pf02689, Pf03796, Pf05362, Pf06745, Pf08423, Pf08477, Pf13401, Pf13479, Pf13481, Pf13541		129.3	2.1	168.6	High	Peak Found	High	17.492	22.558	FALSE
P0A6J8	945313	SH08_05700; SH03_05690; SH06_05995; SH04_05680; SH07_05685; SF31_05995	D-alanine--D-alanine ligase A	Escherichia coli (strain K12)	ddlA	66.592	60.1648	17	81	17	364	39.3	5.19	70.82	17	cell organization and biogenesis;metabolic process;regulation of biological process;response to stimulus	Pf01820, Pf02222, Pf02655, Pf07478, Pf08443, Pf13535	D-Alanine metabolism; Metabolic pathways; Peptidoglycan biosynthesis; Vancomycin resistance	165.1	6.7	128.2	High	Peak Found	High	17.46	19.086	FALSE
P14175	947148	SH08_17615; SH03_17515; SH06_17820; SH04_17505; SH07_17510; SF31_17865	Glycine betaine/L-proline transport ATP-binding protein ProV	Escherichia coli (strain K12)	proV	32.899	35.5	11	30	11	400	44.1	5.57	22.2	11	regulation of biological process;response to stimulus;transport	Pf00005, Pf00571, Pf13304	ABC transporters	189.9	19.2	90.9	High	Peak Found	High	17.272	8.535	FALSE
P32157	948406	SH08_01065; SH03_01060; SH06_01060; SH04_01060; SH07_01065; SF31_01060	Protein YiiM	Escherichia coli (strain K12)	yiiM	36.049	62.5	12	31	12	224	25.3	6.06	20.28	12	metabolic process;response to stimulus	Pf03473, Pf03475		75.3	176.4	48.3	High	Peak Found	High	17.225	0.994	FALSE
P69922	946195	SH08_18270; SH03_18170; SH06_18475; SH04_18160; SH07_18165; SF31_18515	L-fucose isomerase	Escherichia coli (strain K12)	fucI	59.006	38.7479	19	64	19	591	64.9	5.9	28.14	19	metabolic process	Pf02952, Pf07881, Pf07882	Fructose and mannose metabolism; Microbial metabolism in diverse environments	125.3	9.9	164.8	High	Peak Found	High	17.213	26.921	FALSE
P0A9L3	948726	SH08_02640; SH03_02640; SH06_02625; SH04_02635; SH07_02640; SF31_02625	FKBP-type 22 kDa peptidyl-prolyl cis-trans isomerase	Escherichia coli (strain K12)	fklB	17.554	32.0388	6	20	6	206	22.2	4.89	17.15	6	metabolic process	Pf00254, Pf01346		205.9	5.4	88.7	High	Peak Found	High	17.18	7.457	FALSE
P24200	945727	SH08_09730	5-methylcytosine-specific restriction enzyme A	Escherichia coli (strain K12)	mcrA	15.915	24.9097	6	10	6	277	31.4	7.44	4.91	6	defense response;metabolic process;response to stimulus	Pf01844		192.3	3.1	104.5	High	Peak Found	High	17.019	13.928	FALSE
P0A715	945785	SH08_10040; SH03_09940; SH06_10245; SH04_09930; SH07_09935; SF31_10245	2-dehydro-3-deoxyphosphooctonate aldolase	Escherichia coli (strain K12)	kdsA	60.276	73.9437	16	44	16	284	30.8	6.8	61.18	16	cell organization and biogenesis;metabolic process	Pf00793	Lipopolysaccharide biosynthesis; Metabolic pathways	210.6	6.6	82.8	High	Peak Found	High	16.932	8.054	FALSE
P21517	949131		Maltodextrin glucosidase	Escherichia coli (strain K12)	malZ	22.368	13.0795	9	19	9	604	69	6.39	1.83	9	metabolic process	Pf00128, Pf02903	Galactose metabolism; Metabolic pathways; Starch and sucrose metabolism	179.2	12.7	108	High	Peak Found	High	16.895	12.521	FALSE
P0A749	947703	SH08_20240; SH03_20135; SH06_20440; SH04_20125; SH07_20130	UDP-N-acetylglucosamine 1-carboxyvinyltransferase	Escherichia coli (strain K12)	murA	76.266	72.7924	23	80	23	419	44.8	6.16	65.04	23	cell division;cell organization and biogenesis;metabolic process;regulation of biological process	Pf00275	Metabolic pathways; Amino sugar and nucleotide sugar metabolism; Peptidoglycan biosynthesis	137.2	16.1	146.8	High	Peak Found	High	16.686	18.5	FALSE
P0AAF6	945489	SH08_08205; SH03_08205; SH06_08510; SH04_08195; SH07_08200; SF31_08510	Arginine transport ATP-binding protein ArtP	Escherichia coli (strain K12)	artP	11.548	19.4215	4	9	4	242	27	6.64	13.2	4	transport	Pf00005, Pf02463, Pf03193, Pf13191, Pf13304	ABC transporters	170.9	1.1	128	High	Peak Found	High	16.463	14.618	FALSE
P0AFD1	946746	SH08_15650; SH03_15550; SH06_15855; SH04_15540; SH07_15545; SF31_15855	NADH-quinone oxidoreductase subunit E	Escherichia coli (strain K12)	nuoE	18.11	24.6988	4	14	4	166	18.6	5.68	6.98	4	metabolic process	Pf01257	Oxidative phosphorylation; Metabolic pathways	243.4	8.7	48	High	Peak Found	High	16.418	4.362	FALSE
P11875	946452	SH08_13545; SH03_13445; SH06_13750; SH04_13435; SH07_13440; SF31_13750	Arginine--tRNA ligase	Escherichia coli (strain K12)	argS	187.958	83.7088	42	257	42	577	64.6	5.49	234.23	42	metabolic process	Pf00750, Pf03485, Pf05746	Aminoacyl-tRNA biosynthesis	148.6	15.1	136.3	High	High	High	16.331	17.47	FALSE
P0A7J7	948484	SH08_01435; SH03_01430; SH06_01430; SH04_01430; SH07_01435; SF31_01430	50S ribosomal protein L11	Escherichia coli (strain K12)	rplK	17.031	37.3239	6	24	6	142	14.9	9.63	16.12	6	cell communication;cell organization and biogenesis;metabolic process;response to stimulus;transport	Pf00298, Pf03946	Ribosome	127.1	38	134.9	High	High	High	16.331	16.308	FALSE
P32662	947895	SH08_21195; SH03_21090; SH06_21395; SH04_21080; SH07_21085; SF31_21480	Phosphoglycolate phosphatase	Escherichia coli (strain K12)	gph	47.331	65.4762	9	41	9	252	27.4	4.72	50.62	9	metabolic process;response to stimulus	Pf00702, Pf12689, Pf12710, Pf13242, Pf13344, Pf13419	Biosynthesis of secondary metabolites; Biosynthesis of antibiotics; Glyoxylate and dicarboxylate metabolism; Metabolic pathways	185	9.4	105.6	High	Peak Found	High	16.215	5.562	FALSE
P0A8A0	946379	SH08_13485; SH03_13385; SH06_13690; SH04_13375; SH07_13380; SF31_13690	Probable transcriptional regulatory protein YebC	Escherichia coli (strain K12)	yebC	20.835	26.8293	7	22	7	246	26.4	4.88	10.59	7	metabolic process;regulation of biological process;response to stimulus	Pf01709		188.7	0.2	111.1	High	Peak Found	High	16.155	9.662	FALSE
P0A8N0	945570	SH08_08675; SH03_08675; SH06_08980; SH04_08665; SH07_08670; SF31_08980	Macrodomain Ter protein	Escherichia coli (strain K12)	matP	21.327	41.3333	6	15	6	150	17.7	9.52	14.57	6	cell division;cell organization and biogenesis	Pf06303		164.3	2	133.7	High	Peak Found	High	16.122	16.374	FALSE
P39160	946795	SH08_03280; SH03_03285; SH06_03590; SH04_03275; SH07_03285; SF31_03590	D-mannonate oxidoreductase	Escherichia coli (strain K12)	uxuB	28.649	26.1317	11	15	11	486	53.5	5.52	11.32	11	metabolic process	Pf01232, Pf08125	Pentose and glucuronate interconversions; Metabolic pathways	153.5	1.6	144.9	High	Peak Found	High	16.037	13.822	FALSE
P0ADE8	947384	SH08_18765; SH03_18665; SH06_18970; SH04_18655; SH07_18660; SF31_19010	tRNA-modifying protein YgfZ	Escherichia coli (strain K12)	ygfZ	43.495	52.454	14	42	14	326	36.1	5.27	48.07	14	cell organization and biogenesis;metabolic process	Pf01571, Pf08669		246.3	4	49.7	High	Peak Found	High	15.991	3.657	FALSE
P0AFG0	948485	SH08_01430; SH03_01425; SH06_01425; SH04_01425; SH07_01430; SF31_01425	Transcription termination/antitermination protein NusG	Escherichia coli (strain K12)	nusG	20.312	49.7238	6	17	6	181	20.5	6.81	12.9	6	metabolic process;regulation of biological process	Pf00467, Pf02357		149.9	10.8	139.4	High	Peak Found	High	15.982	9.868	FALSE
P76539	946917	SH08_16420; SH03_16320; SH06_16625; SH04_16310; SH07_16315; SF31_16625	Acetyltransferase YpeA	Escherichia coli (strain K12)	ypeA	28.6	51.0638	6	17	6	141	16.3	4.94	15.59	6		Pf00583, Pf08445, Pf13420, Pf13480, Pf13508, Pf13523, Pf13527, Pf13673		171	3.4	125.6	High	Peak Found	High	15.711	16.271	FALSE
P23862	945071	SH08_06145; SH03_06135; SH06_06440; SH04_06125; SH07_06130; SF31_06440	Primosomal replication protein N''	Escherichia coli (strain K12)	priC	17.391	41.1429	6	7	6	175	20.4	9.96	7.88	6	metabolic process	Pf07445	Homologous recombination	221.9	44.6	33.5	High	Peak Found	Peak Found	15.701	1.67	FALSE
P30859	948988	SH08_08200; SH03_08200; SH06_08505; SH04_08190; SH07_08195; SF31_08505	Putative ABC transporter arginine-binding protein 2	Escherichia coli (strain K12)	artI	10.338	15.6379	4	4	4	243	26.9	6.1	1.77	4	regulation of biological process;response to stimulus;transport	Pf00060, Pf00497	ABC transporters	138.8	2	159.2	High	Peak Found	Peak Found	15.673	11.85	FALSE
P42596	947589	SH08_19715; SH03_19615; SH06_19920; SH04_19605; SH07_19610; SF31_19960	Ribosomal RNA large subunit methyltransferase G	Escherichia coli (strain K12)	rlmG	30.22	36.7725	10	26	10	378	42.3	6.8	20.95	10	metabolic process	Pf05175, Pf05971, Pf06325, Pf08241, Pf08242, Pf12847, Pf13649, Pf13659, Pf13847		172.2	4.7	123.1	High	Peak Found	High	15.642	15.583	FALSE
P37342	948904	SH08_03605; SH03_03610; SH06_03915; SH04_03600; SH07_03605; SF31_03915	Uncharacterized protein YjjI	Escherichia coli (strain K12)	yjjI	14.712	14.5349	6	7	6	516	58	6.09	3.77	6	metabolic process	Pf11230		270.9	4.9	24.2	High	Peak Found	High	15.635		FALSE
P05852	947578	SH08_19610; SH03_19510; SH06_19815; SH04_19500; SH07_19505; SF31_19855	tRNA N6-adenosine threonylcarbamoyltransferase	Escherichia coli (strain K12)	tsaD	35.302	40.0593	10	34	10	337	36	6.33	25.89	10	metabolic process	Pf00814		176.7	9.7	113.6	High	Peak Found	High	15.566	19.936	FALSE
P09424	948117	SH08_22365; SH03_22260; SH06_22565; SH04_22250; SH07_22255; SF31_22635	Mannitol-1-phosphate 5-dehydrogenase	Escherichia coli (strain K12)	mtlD	109.729	73.2984	22	110	22	382	41.1	5.58	112.61	22	metabolic process	Pf01232, Pf08125	Fructose and mannose metabolism	162.7	4.1	133.2	High	Peak Found	High	15.463	26.566	FALSE
P09030	946254	SH08_12860; SH03_12760; SH06_13065; SH04_12750; SH07_12755; SF31_13065	Exodeoxyribonuclease III	Escherichia coli (strain K12)	xthA	101.664	87.6866	21	122	21	268	31	6.19	134.86	21	metabolic process;response to stimulus	Pf03372, Pf14529	Base excision repair	169.8	4	126.2	High	Peak Found	High	14.935	10.997	FALSE
P0ACX3	946177	SH08_12435; SH03_12335; SH06_12640; SH04_12325; SH07_12330; SF31_12640	Putative monooxygenase YdhR	Escherichia coli (strain K12)	ydhR	9.602	43.5644	4	5	4	101	11.3	5.15	5.46	4	metabolic process	Pf08803		172.2	1.4	126.4	High	Peak Found	High	14.929	6.39	FALSE
P0A7Z4	947794; 31655985	SH08_20740; SH03_20635; SH06_20940; SH04_20625; SH07_20630; SF31_21025	DNA-directed RNA polymerase subunit alpha	Escherichia coli (strain K12)	rpoA	37.646	42.8571	12	44	12	329	36.5	5.06	19.58	12	metabolic process	Pf01000, Pf01193, Pf03118	Pyrimidine metabolism; Purine metabolism; Metabolic pathways; RNA polymerase	154.7	8	137.2	High	Peak Found	High	14.788	12.506	FALSE
P0A9M5	944817	SH08_04955; SH03_04945; SH06_05255; SH04_04935; SH07_04940; SF31_05255	Xanthine phosphoribosyltransferase	Escherichia coli (strain K12)	gpt	6.89	34.8684	3	4	3	152	17	5.85	0	3	metabolic process	Pf00156	Biosynthesis of secondary metabolites; Purine metabolism; Metabolic pathways	164.8	6.4	128.8	High	Peak Found	High	14.543	9.991	FALSE
P0ADR8	947266	SF31_18480	LOG family protein YgdH	Escherichia coli (strain K12)	ygdH	8.512	6.38767	3	4	3	454	50.9	6.48	1.74	3		Pf03641, Pf11892, Pf14793		265.6	14.4	20	High	Peak Found	Peak Found	14.454		FALSE
P0A7W1	947795; 31655992	SH08_20780; SH03_20675; SH06_20980; SH04_20665; SH07_20670; SF31_21065	30S ribosomal protein S5	Escherichia coli (strain K12)	rpsE	19.786	46.7066	6	11	6	167	17.6	10.11	2.41	6	cell organization and biogenesis;metabolic process;response to stimulus	Pf00333, Pf03719	Ribosome	168.8	14.6	116.6	High	Peak Found	High	14.225	9.896	FALSE
P24171	946084	SH03_11675; SH06_11980; SH04_11665; SH07_11670; SF31_11980	Peptidyl-dipeptidase dcp	Escherichia coli (strain K12)	dcp	136.156	56.094	29	110	29	681	77.5	5.74	95.84	29	metabolic process	Pf01432		200.7	11.2	88.1	High	High	High	14.091	10.393	FALSE
P0AFK0	948750	SH08_02775; SH03_02775; SH06_02760; SH04_02770; SH07_02775; SF31_02760	Protein PmbA	Escherichia coli (strain K12)	pmbA	18.197	17.7778	6	8	6	450	48.3	5.6	10.02	6	metabolic process	Pf01523		240.2	5	54.7	High	Peak Found	High	14.048	4.2	FALSE
P0A6X7	945472; 31659081	SH08_12670; SH03_12570; SH06_12875; SH04_12560; SH07_12565; SF31_12875	Integration host factor subunit alpha	Escherichia coli (strain K12)	ihfA	9.984	28.2828	3	5	3	99	11.3	9.35	4.88	3	conjugation;metabolic process;regulation of biological process	Pf00216		180	11.7	108.4	High	Peak Found	High	13.967	8.204	FALSE
P0ABT2	945101	SH08_07940; SH03_07940; SH06_08245; SH04_07930; SH07_07935; SF31_08245	DNA protection during starvation protein	Escherichia coli (strain K12)	dps	36.264	59.2814	9	20	9	167	18.7	6.11	19.47	9	cell organization and biogenesis;cellular homeostasis;metabolic process;response to stimulus	Pf00210		135.5	44.2	120.3	High	Peak Found	High	13.784	17.752	FALSE
P13016	948877	SH08_04285; SH03_04290; SH06_04600; SH04_04280; SH07_04285; SF31_04600	1,6-anhydro-N-acetylmuramyl-L-alanine amidase AmpD	Escherichia coli (strain K12)	ampD	39.499	37.7049	9	24	9	183	20.5	5.54	32.12	9	cell organization and biogenesis;metabolic process	Pf01510		196.6	2.9	100.6	High	Peak Found	High	13.772	12.779	FALSE
P00962	945310	SH08_07220; SH03_07225; SH06_07530; SH04_07215; SH07_07220; SF31_07530	Glutamine--tRNA ligase	Escherichia coli (strain K12)	glnS	189.185	74.9097	43	337	43	554	63.4	6.28	317.53	43	metabolic process	Pf00749, Pf03950	Metabolic pathways; Aminoacyl-tRNA biosynthesis	158	8.3	133.7	High	High	High	13.678	12.627	FALSE
P15640	948504	SH08_01550; SH03_01545; SH06_01545; SH04_01545; SH07_01550; SF31_01545	Phosphoribosylamine--glycine ligase	Escherichia coli (strain K12)	purD	57.85	57.8089	14	42	14	429	45.9	5.08	49.98	14	metabolic process;response to stimulus	Pf01071, Pf02222, Pf02655, Pf02786, Pf02843, Pf02844, Pf08442, Pf08443, Pf13535, Pf15632	Biosynthesis of secondary metabolites; Biosynthesis of antibiotics; Purine metabolism; Metabolic pathways	157	1.3	141.7	High	Peak Found	High	13.581	16.319	FALSE
P0A9F3	945771	SH08_10360; SH03_10260; SH06_10565; SH04_10250; SH07_10255; SF31_10565	HTH-type transcriptional regulator CysB	Escherichia coli (strain K12)	cysB	39.282	34.8765	11	31	11	324	36.1	7.42	21.81	11	metabolic process;regulation of biological process;response to stimulus	Pf00126, Pf03466		208	10	81.9	High	Peak Found	High	13.576	5.927	FALSE
P42604	947603	SH08_19750; SH03_19650; SH06_19955; SH04_19640; SH07_19645; SF31_19995	Altronate dehydratase	Escherichia coli (strain K12)	uxaA	31.2	34.5455	12	18	12	495	54.1	5.59	7.72	12	metabolic process	Pf04295, Pf08666	Pentose and glucuronate interconversions; Metabolic pathways	187.4	1.5	111.1	High	Peak Found	High	13.539	10.58	FALSE
P60720	945217	SH08_06990; SH03_06995; SH06_07300; SH04_06985; SH07_06990; SF31_07300	Octanoyltransferase	Escherichia coli (strain K12)	lipB	9.004	26.7606	3	4	3	213	23.9	6.29	4.21	3	metabolic process;regulation of biological process	Pf03099	Lipoic acid metabolism; Metabolic pathways	199.7	5.7	94.6	High	Peak Found	Peak Found	13.481	16.528	FALSE
P27248	947390	SH08_18800; SH03_18700; SH06_19005; SH04_18690; SH07_18695; SF31_19045	Aminomethyltransferase	Escherichia coli (strain K12)	gcvT	47.701	43.6813	14	64	14	364	40.1	5.57	40.65	14	metabolic process	Pf01571, Pf08669	Carbon metabolism; Glycine, serine and threonine metabolism; Biosynthesis of secondary metabolites; Biosynthesis of antibiotics; Glyoxylate and dicarboxylate metabolism; One carbon pool by folate; Metabolic pathways	212.8	8.5	78.7	High	Peak Found	High	13.478	11.838	FALSE
P0A7F3	948763	SH08_02820; SH03_02820; SH06_02805; SH04_02815; SH07_02820; SF31_02805	Aspartate carbamoyltransferase regulatory chain	Escherichia coli (strain K12)	pyrI	24.162	54.902	7	15	7	153	17.1	7.37	11.94	7	metabolic process	Pf01948, Pf02748	Pyrimidine metabolism; Alanine, aspartate and glutamate metabolism; Metabolic pathways	241.8	9.2	49.1	High	Peak Found	High	13.401	2.69	FALSE
P13033	946733	SH08_15425; SH03_15325; SH06_15630; SH04_15315; SH07_15320; SF31_15630	Anaerobic glycerol-3-phosphate dehydrogenase subunit B	Escherichia coli (strain K12)	glpB	9.684	14.0811	4	8	4	419	45.3	6.13	1.7	4	metabolic process	Pf00890	Biosynthesis of secondary metabolites; Glycerophospholipid metabolism	111.5	38.8	149.7	High	Peak Found	High	13.281	12.659	FALSE
P27306	948461	SH08_01330; SH03_01325; SH06_01325; SH04_01325; SH07_01330; SF31_01325	Soluble pyridine nucleotide transhydrogenase	Escherichia coli (strain K12)	sthA	34.365	36.0515	12	23	12	466	51.5	6.57	14.01	12	cellular homeostasis;metabolic process;regulation of biological process;transport	Pf00070, Pf02852, Pf07992	Nicotinate and nicotinamide metabolism; Metabolic pathways	175	8.7	116.2	High	Peak Found	High	13.209	10.126	FALSE
P0AFM6	945887	SH08_10545; SH03_10445; SH06_10750; SH04_10435; SH07_10440; SF31_10750	Phage shock protein A	Escherichia coli (strain K12)	pspA	27.048	43.6937	9	22	9	222	25.5	5.49	20.31	9	regulation of biological process;response to stimulus	Pf04012		206.3	4.3	89.5	High	Peak Found	High	13.169	5.575	FALSE
P0ABQ2	947631		2-hydroxy-3-oxopropionate reductase	Escherichia coli (strain K12)	garR	100.116	85.7143	17	89	17	294	30.4	5.9	106.3	17	metabolic process	Pf03446, Pf03807, Pf14833	Glyoxylate and dicarboxylate metabolism; Metabolic pathways	159.1	3.9	136.9	High	Peak Found	High	13.129	10.389	FALSE
P0AC53	946370	SH08_13420; SH03_13320; SH06_13625; SH04_13310; SH07_13315; SF31_13625	Glucose-6-phosphate 1-dehydrogenase	Escherichia coli (strain K12)	zwf	58.359	38.0855	19	64	19	491	55.7	5.76	54.91	19	cell communication;metabolic process	Pf00479, Pf02781	Carbon metabolism; Glutathione metabolism; Microbial metabolism in diverse environments; Biosynthesis of secondary metabolites; Biosynthesis of antibiotics; Metabolic pathways; Pentose phosphate pathway	156.7	7	136.3	High	Peak Found	High	13.12	27.479	FALSE
P27431	945391	SH08_09590; SH03_09590; SH06_09895; SH04_09580; SH07_09585; SF31_09895	50S ribosomal protein L16 arginine hydroxylase	Escherichia coli (strain K12)	ycfD	15.227	21.4477	6	14	6	373	42.6	4.83	4.61	6	metabolic process	Pf00190, Pf08007, Pf13621		185.5	2.5	112	High	Peak Found	High	13.045	5.813	FALSE
P16659	949116	SH08_04725; SH03_04715; SH06_05025; SH04_04705; SH07_04710; SF31_05025	Proline--tRNA ligase	Escherichia coli (strain K12)	proS	224.115	79.021	40	411	40	572	63.7	5.24	443.56	40	metabolic process;regulation of biological process	Pf00587, Pf03129, Pf04073	Aminoacyl-tRNA biosynthesis	170.8	12.4	116.8	High	High	High	12.966	8.91	FALSE
P0AEZ3	945741	SH08_09830; SH03_09730; SH06_10035; SH04_09720; SH07_09725; SF31_10035	Septum site-determining protein MinD	Escherichia coli (strain K12)	minD	38.814	45.9259	11	32	11	270	29.6	5.38	34.6	11	cell division;cell organization and biogenesis;regulation of biological process	Pf01656, Pf13614		156	6.5	137.6	High	Peak Found	High	12.917	8.724	FALSE
P0ACB2	945017	SH08_05635; SH03_05625; SH06_05935; SH04_05615; SH07_05620; SF31_05935	Delta-aminolevulinic acid dehydratase	Escherichia coli (strain K12)	hemB	35.524	44.4444	12	29	12	324	35.6	5.39	33.15	12	metabolic process	Pf00490	Biosynthesis of secondary metabolites; Metabolic pathways; Porphyrin and chlorophyll metabolism	183.3	16	100.7	High	Peak Found	High	12.873	5.241	FALSE
P00960	948079		Glycine--tRNA ligase alpha subunit	Escherichia coli (strain K12)	glyQ	56.682	54.1254	12	68	12	303	34.8	5	60.93	12	metabolic process	Pf02091	Aminoacyl-tRNA biosynthesis	184.2	17.3	98.6	High	Peak Found	High	12.808	5.518	FALSE
P0AF93	948771	SH08_02815; SH03_02815; SH06_02800; SH04_02810; SH07_02815; SF31_02800	Enamine/imine deaminase	Escherichia coli (strain K12)	ridA	12.437	44.5312	5	8	4	128	13.6	5.5	4.61	5	metabolic process;response to stimulus	Pf01042		229	0.8	70.2	High	Peak Found	High	12.697		FALSE
Q6XGD8		APT75_10355	Cyclic GMP-AMP synthase	Escherichia coli OX	DncV	71.069	22.6852	12	502	12	432	49.2	6.15	526.47	12				157.9	16	126.1	High	High	High	12.657	9.608	FALSE
P05706	948971	SH08_17770; SH03_17670; SH06_17975; SH04_17660; SH07_17665; SF31_18000	Glucitol/sorbitol-specific phosphotransferase enzyme IIA component	Escherichia coli (strain K12)	srlB	32.298	69.9187	5	24	5	123	13.3	5.05	40.02	5	metabolic process;transport	Pf03829	Fructose and mannose metabolism; Phosphotransferase system (PTS)	168.5	2.6	128.9	High	Peak Found	High	12.526	7.358	FALSE
P0A948	946910	SH08_09275; SH03_09275; SH06_09580; SH04_09265; SH07_09270; SF31_09580	Ribosomal-protein-alanine acetyltransferase	Escherichia coli (strain K12)	rimJ	20.216	38.6598	7	14	7	194	22.7	9.14	14.28	7	metabolic process	Pf00583, Pf13302, Pf13420		264.6	9.4	26.1	High	Peak Found	High	12.507	0.848	FALSE
P0AC41	945402	SH08_07465; SH03_07465; SH06_07770; SH04_07455; SH07_07460; SF31_07770	Succinate dehydrogenase flavoprotein subunit	Escherichia coli (strain K12)	sdhA	390.504	81.8027	45	1073	45	588	64.4	6.27	1434.07	45	metabolic process;transport	Pf00890, Pf02910	Carbon metabolism; Oxidative phosphorylation; Microbial metabolism in diverse environments; Biosynthesis of secondary metabolites; Biosynthesis of antibiotics; Citrate cycle (TCA cycle); Metabolic pathways; Butanoate metabolism	166	20.2	113.8	High	High	High	12.472	9.242	FALSE
P31142	946993	SH08_16830; SH03_16730; SH06_17035; SH04_16720; SH07_16725; SF31_17080	3-mercaptopyruvate sulfurtransferase	Escherichia coli (strain K12)	sseA	29.468	50.1779	11	25	11	281	30.8	4.69	17.95	11	response to stimulus	Pf00581	Sulfur metabolism; Sulfur relay system; Microbial metabolism in diverse environments; Cysteine and methionine metabolism; Metabolic pathways	190.5	77.7	31.8	High	Peak Found	High	12.472	0.438	FALSE
P0ADF6	946362	SH08_13415; SH03_13315; SH06_13620; SH04_13305; SH07_13310; SF31_13620	Phosphogluconate dehydratase	Escherichia coli (strain K12)	edd	10.423	8.62355	4	10	4	603	64.6	6.38	10.18	4	metabolic process	Pf00920	Carbon metabolism; Microbial metabolism in diverse environments; Metabolic pathways; Pentose phosphate pathway	161.3	5.8	132.9	High	Peak Found	High	12.447	8.962	FALSE
P68187	948537	SH08_01730; SH03_01725; SH06_01715; SH04_01725; SH07_01730; SF31_01715	Maltose/maltodextrin import ATP-binding protein MalK	Escherichia coli (strain K12)	malK	53.708	48.248	14	47	14	371	41	6.7	43.23	14	metabolic process;transport	Pf00005, Pf00910, Pf03193, Pf08402, Pf10662, Pf13191, Pf13207, Pf13304, Pf13401, Pf13476, Pf13521	ABC transporters	170.9	3.2	125.9	High	Peak Found	High	12.365	9.873	FALSE
P0C8J6	946636	SH08_14645; SH03_14545; SH06_14850; SH04_14535; SH07_14540; SF31_14855	D-tagatose-1,6-bisphosphate aldolase subunit GatY	Escherichia coli (strain K12)	gatY	80.455	59.1549	14	149	14	284	30.8	6.34	110.69	14	metabolic process	Pf01116	Galactose metabolism; Metabolic pathways	206	22.3	71.6	High	High	High	12.355	4.183	FALSE
P0AFC7	946738	SH08_15660; SH03_15560; SH06_15865; SH04_15550; SH07_15555; SF31_15865	NADH-quinone oxidoreductase subunit B	Escherichia coli (strain K12)	nuoB	7.807	10.4545	3	5	3	220	25	5.74	6.69	3	metabolic process;transport	Pf01058	Oxidative phosphorylation; Metabolic pathways	254.9	13.5	31.6	High	Peak Found	High	12.167	1.566	FALSE
P75691	944975	SH08_05425; SH03_05415; SH06_05725; SH04_05405; SH07_05410; SF31_05725	Aldehyde reductase YahK	Escherichia coli (strain K12)	yahK	74.665	58.7393	16	56	16	349	38	6.23	54.59	16	metabolic process	Pf00107, Pf08240, Pf08241		159	17.1	123.9	High	Peak Found	High	12.074	10.509	FALSE
P08244	947121	SH08_10410; SH03_10310; SH06_10615; SH04_10300; SH07_10305; SF31_10615	Orotidine 5'-phosphate decarboxylase	Escherichia coli (strain K12)	pyrF	33.96	69.7959	12	30	12	245	26.3	6.21	10.33	12	metabolic process	Pf00215	Pyrimidine metabolism; Metabolic pathways	181.1	20.7	98.3	High	Peak Found	High	11.995	6.596	FALSE
P0A6Y1	945533	SH08_08450; SH03_08450; SH06_08755; SH04_08440; SH07_08445; SF31_08755	Integration host factor subunit beta	Escherichia coli (strain K12)	ihfB	12.642	54.2553	5	7	5	94	10.6	9.35	1.69	5	conjugation;metabolic process;regulation of biological process	Pf00216		189.5	12.3	98.3	High	Peak Found	High	11.778	6.306	FALSE
P0A8D3	945033	SH08_05735; SH03_05725; SH06_06030; SH04_05715; SH07_05720; SF31_06030	UPF0178 protein YaiI	Escherichia coli (strain K12)	yaiI	7.702	14.4737	3	6	3	152	17	5.71	1.89	3		Pf02639		173.2	11.7	115.2	High	Peak Found	High	11.555	7.272	FALSE
P27302	947420	SH08_18940; SH03_18840; SH06_19145; SH04_18830; SH07_18835; SF31_19185	Transketolase 1	Escherichia coli (strain K12)	tktA	260.487	75.264	40	616	36	663	72.2	5.67	735.93	40	metabolic process;regulation of biological process;response to stimulus	Pf00456, Pf02779, Pf02780	Carbon metabolism; Biosynthesis of amino acids; Microbial metabolism in diverse environments; Biosynthesis of secondary metabolites; Biosynthesis of antibiotics; Metabolic pathways; Pentose phosphate pathway	174.9	18.7	106.4	High	High	High	11.519	6.574	FALSE
P0A6J5	945752	SH08_09905; SH03_09805; SH06_10110; SH04_09795; SH07_09800; SF31_10110	D-amino acid dehydrogenase small subunit	Escherichia coli (strain K12)	dadA	103.951	67.5926	22	116	22	432	47.6	6.62	112.91	22	metabolic process	Pf00070, Pf01262, Pf01266, Pf01593, Pf02558, Pf02737, Pf03486, Pf07992, Pf13450	Phenylalanine metabolism	159.3	18.6	122.1	High	High	High	11.484	9.211	FALSE
Q46810	947356	SH08_18655; SH03_18555; SH06_18860; SH04_18545; SH07_18550; SF31_18900	Molybdenum cofactor cytidylyltransferase	Escherichia coli (strain K12)	mocA	7.613	21.875	3	6	3	192	21.5	6.19	0	3	metabolic process	Pf12804		203	6.3	90.7	High	Peak Found	High	11.365	7.416	FALSE
P23839	948154	SH08_22590; SH03_22490; SH06_22790; SH04_22480; SH07_22485; SF31_22860	UPF0701 protein YicC	Escherichia coli (strain K12)	yicC	45.217	42.5087	13	39	13	287	33.2	5.12	36.63	13		Pf03755, Pf08340		189.7	1.7	108.6	High	Peak Found	High	11.352	7.232	FALSE
P0AA16	8912757; 947913	SH08_21300; SH03_21195; SH06_21500; SH04_21185; SH07_21190; SF31_21585	Transcriptional regulatory protein OmpR	Escherichia coli (strain K12)	ompR	57.937	71.9665	15	59	15	239	27.3	6.39	71.66	15	metabolic process;regulation of biological process;response to stimulus	Pf00072, Pf00486, Pf06490	Two-component system	166.3	4.4	129.3	High	Peak Found	High	11.343	11.376	FALSE
P77718	945067	SH08_05920; SH03_05910; SH06_06215; SH04_05900; SH07_05905; SF31_06215	tRNA sulfurtransferase	Escherichia coli (strain K12)	thiI	36.081	31.7427	13	47	13	482	54.9	6.61	20.52	13	metabolic process	Pf02568, Pf02926	Sulfur relay system; Thiamine metabolism; Metabolic pathways	144.9	10.2	144.8	High	Peak Found	High	11.209	15.885	FALSE
P27298	948016	SH08_21770; SH03_21665; SH06_21970; SH04_21655; SH07_21660; SF31_22055	Oligopeptidase A	Escherichia coli (strain K12)	prlC	123.868	55	35	169	35	680	77.1	5.26	107.31	35	metabolic process	Pf01432		149.5	34.2	116.3	High	High	High	11.186	7.986	FALSE
P37773	948752	SH08_02765; SH03_02765; SH06_02750; SH04_02760; SH07_02765; SF31_02750	UDP-N-acetylmuramate:L-alanyl-gamma-D-glutamyl-meso-diaminopimelate ligase	Escherichia coli (strain K12)	mpl	107.277	61.0503	19	109	19	457	49.8	5.88	106.22	19	cell division;cell organization and biogenesis;metabolic process;regulation of biological process	Pf01225, Pf02875, Pf08245		162.7	9	128.2	High	Peak Found	High	10.927	7.9	FALSE
P37745	947482	SH08_14355; SH03_14255; SH06_14560; SH04_14245; SH07_14250; SF31_14565	dTDP-4-dehydrorhamnose 3,5-epimerase	Escherichia coli (strain K12)	rfbC	29.745	61.6216	7	29	7	185	21.3	5.78	45.56	7	metabolic process;response to stimulus	Pf00908	Polyketide sugar unit biosynthesis; Biosynthesis of antibiotics; Metabolic pathways; Streptomycin biosynthesis	226.1	5.7	68.2	High	Peak Found	High	10.715	3.798	FALSE
P0A8J8	948290	SH06_00380; SF31_00380	ATP-dependent RNA helicase RhlB	Escherichia coli (strain K12)	rhlB	11.915	14.9644	5	7	5	421	47.1	7.68	3.36	5	metabolic process	Pf00270, Pf00271	RNA degradation	132.8	6.1	161.1	High	Peak Found	High	10.667	11.059	FALSE
P61517	944832	SH08_04365; SH03_04370; SH06_04680; SH04_04360; SH07_04365; SF31_04680	Carbonic anhydrase 2	Escherichia coli (strain K12)	can	46.217	62.2727	12	36	12	220	25.1	6.65	36.79	12		Pf00484	Nitrogen metabolism	233	13.3	53.6	High	Peak Found	High	10.615	2.425	FALSE
P24251		SH08_04965; SH03_04955; SH06_05265; SH04_04945; SH07_04950; SF31_05265	Sigma factor-binding protein Crl	Escherichia coli (strain K12)	crl	17.226	32.3308	6	12	6	133	15.6	6.79	5.78	6	cell organization and biogenesis;metabolic process;regulation of biological process	Pf07417		178.2	11	110.8	High	Peak Found	High	10.458	6.684	FALSE
P0A877	946204	SH08_10280; SH03_10180; SH06_10485; SH04_10170; SH07_10175; SF31_10485	Tryptophan synthase alpha chain	Escherichia coli (strain K12)	trpA	21.656	42.9104	7	12	7	268	28.7	5.48	10.51	7	metabolic process	Pf00290	Biosynthesis of amino acids; Glycine, serine and threonine metabolism; Biosynthesis of secondary metabolites; Biosynthesis of antibiotics; Phenylalanine, tyrosine and tryptophan biosynthesis; Metabolic pathways	160.5	3.3	136.2	High	Peak Found	High	10.388	6.851	FALSE
P0A9H3	948643	SH08_02245; SH03_02245; SH06_02230; SH04_02240; SH07_02245; SF31_02230	Lysine decarboxylase, inducible	Escherichia coli (strain K12)	cadA	375.215	84.6154	50	792	48	715	81.2	6.34	834.5	50	metabolic process	Pf01276, Pf03709, Pf03711	Biosynthesis of secondary metabolites; Metabolic pathways; Lysine degradation	127.9	12.2	159.9	High	High	High	10.386	15.223	FALSE
P76403	946609	SH08_14575; SH03_14475; SH06_14780; SH04_14465; SH07_14470; SF31_14785	Uncharacterized protease YegQ	Escherichia coli (strain K12)	yegQ	6.585	5.73951	3	4	3	453	51.2	6.19	0	3	metabolic process	Pf01136		175.9	8.4	115.8	High	Peak Found	High	10.338	5.535	FALSE
P28904	948762	SH08_02795; SH03_02795; SH06_02780; SH04_02790; SH07_02795; SF31_02780	Trehalose-6-phosphate hydrolase	Escherichia coli (strain K12)	treC	219.151	67.6951	31	430	31	551	63.8	5.85	419.85	31	metabolic process;response to stimulus	Pf00128, Pf11941	Starch and sucrose metabolism	158.8	15.5	125.7	High	High	High	10.296	8.836	FALSE
P0AED5	946424	SH08_13725; SH03_13625; SH06_13930; SH04_13615; SH07_13620; SF31_13935	Response regulator UvrY	Escherichia coli (strain K12)	uvrY	28.595	59.633	8	24	8	218	23.9	7.02	20.12	8	metabolic process;regulation of biological process;response to stimulus	Pf00072, Pf00196, Pf08281, Pf13518	Two-component system	216.6	1.8	81.5	High	Peak Found	High	10.065	5.939	FALSE
P0A8X0	948751	SH08_02770; SH03_02770; SH06_02755; SH04_02765; SH07_02770; SF31_02755	UPF0307 protein YjgA	Escherichia coli (strain K12)	yjgA	30.448	49.7268	10	35	10	183	21.3	5.45	32.58	10		Pf04751		212.8	9.6	77.5	High	Peak Found	High	10.056	4.701	FALSE
P63417	947670	SH08_20070; SH03_19965; SH06_20270; SH04_19955; SH07_19960; SF31_20300	Uncharacterized N-acetyltransferase YhbS	Escherichia coli (strain K12)	yhbS	46.882	63.4731	8	43	8	167	18.5	4.73	70.56	8	metabolic process	Pf00583, Pf13508, Pf13527, Pf14542		255.4	16	28.6	High	Peak Found	High	10.049	3.541	FALSE
P0ADG4	947285	SH08_16890; SH03_16790; SH06_17095; SH04_16780; SH07_16785; SF31_17140	Inositol-1-monophosphatase	Escherichia coli (strain K12)	suhB	83.383	78.6517	21	78	21	267	29.2	6.96	110.26	21	metabolic process;regulation of biological process;response to stimulus	Pf00459	Inositol phosphate metabolism; Metabolic pathways; Streptomycin biosynthesis	219.6	25.4	55	High	Peak Found	High	9.9	3.409	FALSE
P31677	946405	SH08_13635; SH03_13535; SH06_13840; SH04_13525; SH07_13530; SF31_13845	Alpha,alpha-trehalose-phosphate synthase [UDP-forming]	Escherichia coli (strain K12)	otsA	6.558	6.32911	3	3	3	474	53.6	6.86	0	3	metabolic process;response to stimulus	Pf00982	Metabolic pathways; Starch and sucrose metabolism	151.9	4.8	143.3	Peak Found	Peak Found	High	9.899	21.18	FALSE
Q46856	947493	SH08_19330; SH03_19230; SH06_19535; SH04_19220; SH07_19225; SF31_19575	Alcohol dehydrogenase YqhD	Escherichia coli (strain K12)	yqhD	96.11	77.7778	22	83	22	387	42.1	6.13	71.81	22	metabolic process;response to stimulus	Pf00465, Pf13685	Propanoate metabolism	184.4	8	107.5	High	Peak Found	High	9.829	3.007	FALSE
P0AES2	947258	SH08_18190; SH03_18090; SH06_18395; SH04_18080; SH07_18085; SF31_18435	Glucarate dehydratase	Escherichia coli (strain K12)	gudD	17.638	17.0404	8	17	8	446	49.1	6.07	8.34	8	metabolic process	Pf01188, Pf13378	Metabolic pathways; Ascorbate and aldarate metabolism	185.5	1.1	113.4	High	Peak Found	High	9.768	24.952	FALSE
P77552	944851	SH08_12420; SH03_12320; SH06_12625; SH04_12310; SH07_12315; SF31_12625	Uncharacterized protein YdhQ	Escherichia coli (strain K12)	ydhQ	24.906	22.488	9	20	9	418	42.8	4.54	11.72	9	response to stimulus			163.7	5.6	130.8	High	Peak Found	High	9.658	8.61	FALSE
P75949	945671	SH08_09480; SH03_09480; SH06_09785; SH04_09470; SH07_09475; SF31_09785	Beta-hexosaminidase	Escherichia coli (strain K12)	nagZ	36.631	33.7243	10	38	10	341	37.6	6.29	28.05	10	cell division;cell organization and biogenesis;metabolic process;regulation of biological process	Pf00933	beta-Lactam resistance; Metabolic pathways; Amino sugar and nucleotide sugar metabolism	173.1	32.9	94	High	Peak Found	High	9.622	4.654	FALSE
P0ACK8	946905	SH08_18285; SH03_18185; SH06_18490; SH04_18175; SH07_18180; SF31_18530	L-fucose operon activator	Escherichia coli (strain K12)	fucR	16.043	26.749	6	11	6	243	27.3	7.9	8.29	6	metabolic process;regulation of biological process	Pf00392, Pf00455, Pf08220, Pf08279		256.6	0.7	42.8	High	Peak Found	High	9.569	3.812	FALSE
P0A9Q5	946796	SH08_15810; SH03_15710; SH06_16015; SH04_15700; SH07_15705; SF31_16015	Acetyl-coenzyme A carboxylase carboxyl transferase subunit beta	Escherichia coli (strain K12)	accD	30.021	36.5132	11	29	11	304	33.3	7.68	14.22	11	metabolic process;regulation of biological process	Pf01039	Fatty acid metabolism; Carbon metabolism; Microbial metabolism in diverse environments; Propanoate metabolism; Biosynthesis of secondary metabolites; Pyruvate metabolism; Biosynthesis of antibiotics; Fatty acid biosynthesis; Metabolic pathways	184.8	22.6	92.6	High	Peak Found	High	9.498	3.841	FALSE
P31120	947692	SH08_20175; SH03_20070; SH06_20375; SH04_20060; SH07_20065; SF31_20405	Phosphoglucosamine mutase	Escherichia coli (strain K12)	glmM	19.296	15.2809	8	13	8	445	47.5	6.02	2.12	8	metabolic process	Pf00408, Pf02878, Pf02879, Pf02880	Biosynthesis of antibiotics; Metabolic pathways; Amino sugar and nucleotide sugar metabolism	120.6	5.4	174	High	Peak Found	High	9.472	9.277	FALSE
P00363	948667	SH08_02370; SH03_02370; SH06_02355; SH04_02365; SH07_02370; SF31_02355	Fumarate reductase flavoprotein subunit	Escherichia coli (strain K12)	frdA	298.132	80.0664	42	695	42	602	65.9	6.28	827.92	42	cell organization and biogenesis;cellular component movement;metabolic process;response to stimulus;transport	Pf00890, Pf02910	Carbon metabolism; Oxidative phosphorylation; Microbial metabolism in diverse environments; Biosynthesis of secondary metabolites; Pyruvate metabolism; Biosynthesis of antibiotics; Citrate cycle (TCA cycle); Metabolic pathways; Two-component system; Butanoate metabolism	178.3	19.6	102.1	High	High	High	9.44	5.129	FALSE
P60595	946544	SH08_14280; SH03_14180; SH06_14485; SH04_14170; SH07_14175; SF31_14490	Imidazole glycerol phosphate synthase subunit HisH	Escherichia coli (strain K12)	hisH	21.755	35.7143	6	25	6	196	21.6	5.57	22.25	6	metabolic process	Pf00117, Pf01174, Pf07685, Pf07722	Biosynthesis of amino acids; Biosynthesis of secondary metabolites; Histidine metabolism; Metabolic pathways	170.5	12.4	117.1	High	Peak Found	High	9.436	8.745	FALSE
P77674	945876	SH08_11290; SH03_11190; SH06_11495; SH04_11180; SH07_11185; SF31_11495	Gamma-aminobutyraldehyde dehydrogenase	Escherichia coli (strain K12)	prr	41.764	37.7637	13	27	13	474	50.8	6	18	13	metabolic process	Pf00171	Arginine and proline metabolism; beta-Alanine metabolism; Metabolic pathways	174.1	4.8	121.1	High	Peak Found	High	9.433	7.141	FALSE
P32131	948362	SH08_00820; SH03_00815; SH06_00815; SH04_00815; SH07_00820; SF31_00815	Oxygen-independent coproporphyrinogen-III oxidase	Escherichia coli (strain K12)	hemN	10.061	6.34573	4	6	4	457	52.7	6.06	1.6	4	metabolic process	Pf04055, Pf06969	Biosynthesis of secondary metabolites; Metabolic pathways; Porphyrin and chlorophyll metabolism	179	6.5	114.5	High	Peak Found	High	9.406	4.48	FALSE
P0AG30	948297	SH08_00400; SH03_00395; SH06_00395; SH04_00395; SH07_00400; SF31_00395	Transcription termination factor Rho	Escherichia coli (strain K12)	rho	169.641	83.5322	30	269	30	419	47	7.25	263.96	30	metabolic process;regulation of biological process	Pf00006, Pf07497, Pf07498, Pf08206, Pf13481	RNA degradation	138.7	15.3	146	High	High	High	9.331	8.833	FALSE
P0A9Q1	948874	SH08_03720; SH03_03725; SH06_04030; SH04_03715; SH07_03720; SF31_04030	Aerobic respiration control protein ArcA	Escherichia coli (strain K12)	arcA	28.917	42.0168	8	19	8	238	27.3	5.33	12.94	8	metabolic process;regulation of biological process;response to stimulus	Pf00072, Pf00486	Two-component system	132	67.3	100.7	High	Peak Found	High	9.31	4.033	FALSE
P0A725	944816	SH08_04215; SH03_04220; SH06_04530; SH04_04210; SH07_04215; SF31_04530	UDP-3-O-[3-hydroxymyristoyl] N-acetylglucosamine deacetylase	Escherichia coli (strain K12)	lpxC	13.444	17.7049	5	12	5	305	33.9	5.86	1.78	5	metabolic process	Pf03331	Lipopolysaccharide biosynthesis; Metabolic pathways	146.5	6.7	146.9	High	Peak Found	High	9.227	10.055	FALSE
P27833	948296	SH08_00445; SH03_00440; SH06_00440; SH04_00440; SH07_00445; SF31_00440	dTDP-4-amino-4,6-dideoxygalactose transaminase	Escherichia coli (strain K12)	rffA	41.973	46.8085	11	30	11	376	41.9	6.14	27.87	11	metabolic process	Pf00155, Pf00266, Pf01041, Pf01053, Pf01212		204.9	11.7	83.4	High	Peak Found	High	9.222	2.53	FALSE
P76256	946304	SH08_13165; SH03_13065; SH06_13370; SH04_13055; SH07_13060; SF31_13370	tRNA threonylcarbamoyladenosine biosynthesis protein TsaB	Escherichia coli (strain K12)	tsaB	26.38	41.9913	7	28	7	231	25.2	5.07	27.92	7	metabolic process	Pf00814		153.4	2.9	143.7	High	Peak Found	High	9.188	7.204	FALSE
P52647	946587	SH08_10940; SH03_10840; SH06_11145; SH04_10830; SH07_10835; SF31_11145	Probable pyruvate-flavodoxin oxidoreductase	Escherichia coli (strain K12)	ydbK	244.113	66.3543	58	269	58	1174	128.7	5.78	206.93	58	metabolic process;response to stimulus;transport	Pf00037, Pf01558, Pf01855, Pf02775, Pf10371, Pf12837, Pf12838, Pf13183, Pf13187, Pf13237, Pf13484, Pf13534, Pf13746, Pf14697	Carbon metabolism; Microbial metabolism in diverse environments; Pyruvate metabolism; Biosynthesis of antibiotics; Citrate cycle (TCA cycle); Metabolic pathways; Glycolysis / Gluconeogenesis; Butanoate metabolism	149.2	23.1	127.7	High	High	High	9.141	5.922	FALSE
P13035	947934	SH08_21400; SH03_21295; SH06_21600; SH04_21285; SH07_21290; SF31_21685	Aerobic glycerol-3-phosphate dehydrogenase	Escherichia coli (strain K12)	glpD	76.19	50.2994	23	57	23	501	56.7	7.44	41.36	23	metabolic process	Pf01266	Biosynthesis of secondary metabolites; Glycerophospholipid metabolism	124.2	32.5	143.3	High	Peak Found	High	9.103	18.943	FALSE
P0A6H5	948430	SH08_01165; SH03_01160; SH06_01160; SH04_01160; SH07_01165; SF31_01160	ATP-dependent protease ATPase subunit HslU	Escherichia coli (strain K12)	hslU	55.006	42.4379	18	46	18	443	49.6	5.35	30.95	18	cell organization and biogenesis;metabolic process;regulation of biological process;response to stimulus	Pf00004, Pf00158, Pf01078, Pf07724, Pf07728, Pf13191, Pf13207		144.9	14.3	140.8	High	Peak Found	High	8.891	7.015	FALSE
P0A847	949130	SH08_05830; SH03_05820; SH06_06125; SH04_05810; SH07_05815; SF31_06125	Queuine tRNA-ribosyltransferase	Escherichia coli (strain K12)	tgt	56.243	43.2	16	35	16	375	42.6	6.4	29.32	16	metabolic process	Pf01702		165.6	3.3	131.2	High	Peak Found	High	8.887	7.637	FALSE
P31663	944958	SH08_04400; SH03_04405; SH06_04715; SH04_04395; SH07_04400; SF31_04715	Pantothenate synthetase	Escherichia coli (strain K12)	panC	73.238	61.8375	21	66	21	283	31.6	6.28	72.84	21	metabolic process	Pf02569	Pantothenate and CoA biosynthesis; Biosynthesis of secondary metabolites; beta-Alanine metabolism; Metabolic pathways	151.4	13.8	134.7	High	Peak Found	High	8.879	9.137	FALSE
P06961	947553	SH08_19570; SH03_19470; SH06_19775; SH04_19460; SH07_19465; SF31_19815	Multifunctional CCA protein	Escherichia coli (strain K12)	cca	40.825	43.4466	15	28	15	412	46.4	6.65	18.85	15	metabolic process	Pf01743, Pf01966, Pf12627		147.5	2.5	149.9	High	Peak Found	High	8.859	7.307	FALSE
P75823	944955	SH08_08235; SH03_08235; SH06_08540; SH04_08225; SH07_08230; SF31_08540	Low specificity L-threonine aldolase	Escherichia coli (strain K12)	ltaE	103.295	87.6877	22	156	22	333	36.5	6.19	199.69	22	metabolic process	Pf00155, Pf01053, Pf01212	Biosynthesis of amino acids; Microbial metabolism in diverse environments; Glycine, serine and threonine metabolism; Biosynthesis of secondary metabolites; Biosynthesis of antibiotics; Metabolic pathways	114.1	80.7	105.2	High	Peak Found	High	8.854	31.908	FALSE
P0A6K1	948364	SH08_00540; SH03_00535; SH06_00535; SH04_00535; SH07_00540; SF31_00535	Diaminopimelate epimerase	Escherichia coli (strain K12)	dapF	25.33	27.7372	6	22	6	274	30.2	6.28	8.71	6	metabolic process	Pf01678	Biosynthesis of amino acids; Microbial metabolism in diverse environments; Biosynthesis of secondary metabolites; Biosynthesis of antibiotics; Metabolic pathways; Lysine biosynthesis	128.4	52.8	118.9	High	Peak Found	High	8.824	5.826	FALSE
P0A9S1	947273	SH08_18255; SH03_18155; SH06_18460; SH04_18145; SH07_18150; SF31_18500	Lactaldehyde reductase	Escherichia coli (strain K12)	fucO	37.127	42.9319	12	27	12	382	40.5	5.27	23.41	12	metabolic process	Pf00465, Pf13685	Microbial metabolism in diverse environments; Propanoate metabolism; Glyoxylate and dicarboxylate metabolism	178.5	37.6	84	High	High	High	8.767	3.224	FALSE
P0ABK5	946877	SH08_16320; SH03_16220; SH06_16525; SH04_16210; SH07_16215; SF31_16520	Cysteine synthase A	Escherichia coli (strain K12)	cysK	33.511	47.9876	10	33	10	323	34.5	6.06	31.81	10	metabolic process	Pf00291	Carbon metabolism; Sulfur metabolism; Biosynthesis of amino acids; Microbial metabolism in diverse environments; Biosynthesis of secondary metabolites; Biosynthesis of antibiotics; Cysteine and methionine metabolism; Metabolic pathways	212.7	6.2	81.1	High	Peak Found	High	8.635	3.911	FALSE
P0A8G6	947263	SH08_08940; SH03_08940; SH06_09245; SH04_08930; SH07_08935; SF31_09245	NAD(P)H dehydrogenase (quinone)	Escherichia coli (strain K12)	wrbA	31.756	61.6162	9	45	9	198	20.8	5.86	57.74	9	cell organization and biogenesis;metabolic process;response to stimulus	Pf00258, Pf02525, Pf03358, Pf12724	Ubiquinone and other terpenoid-quinone biosynthesis; Biosynthesis of secondary metabolites	180.3	5.9	113.9	High	Peak Found	High	8.591	7.833	FALSE
P02413	947798	SH08_20770; SH03_20665; SH06_20970; SH04_20655; SH07_20660; SF31_21055	50S ribosomal protein L15	Escherichia coli (strain K12)	rplO	15.656	39.5833	6	11	6	144	15	11.18	8.38	6	metabolic process	Pf00828	Ribosome	174.9	14.4	110.7	High	High	High	8.407	4.951	FALSE
P37188	946610	SH08_14630; SH03_14530; SH06_14835; SH04_14520; SH07_14525; SF31_14840	Galactitol-specific phosphotransferase enzyme IIB component	Escherichia coli (strain K12)	gatB	18.288	63.8298	3	16	3	94	10.2	6.27	26.2	3	metabolic process;transport	Pf02302	Galactose metabolism; Metabolic pathways; Phosphotransferase system (PTS)	157.9	3.3	138.8	High	Peak Found	High	8.265	7.992	FALSE
P76658	947548	SH08_19545; SH03_19445; SH06_19750; SH04_19435; SH07_19440; SF31_19790	Bifunctional protein HldE	Escherichia coli (strain K12)	hldE	13.458	12.9979	5	8	5	477	51	5.41	7.08	5	metabolic process	Pf00294, Pf01467, Pf08543	Lipopolysaccharide biosynthesis; Metabolic pathways	241.8	7.4	50.7	High	Peak Found	High	8.238	2.383	FALSE
P0A7D1	945765	SH08_09985; SH03_09885; SH06_10190; SH04_09875; SH07_09880; SF31_10190	Peptidyl-tRNA hydrolase	Escherichia coli (strain K12)	pth	20.174	31.4433	6	15	6	194	21.1	9	7.27	6	metabolic process	Pf01195		164.9	9.7	125.4	High	Peak Found	High	8.218	5.241	FALSE
P36667			Rhamnosyltransferase WbbL	Escherichia coli (strain K12)	wbbL	18.747	25.7576	6	9	6	264	31	8.28	13.83	6	metabolic process	Pf00535, Pf02709, Pf10111, Pf13632, Pf13641		143.1	4.5	152.4	High	Peak Found	High	8.213	12.309	FALSE
P27828	944789	SH08_00420; SH03_00415; SH06_00415; SH04_00415; SH07_00420; SF31_00415	UDP-N-acetylglucosamine 2-epimerase	Escherichia coli (strain K12)	wecB	34.764	33.5106	9	32	9	376	42.2	6.35	12.99	9	metabolic process	Pf02350	Metabolic pathways; Amino sugar and nucleotide sugar metabolism	157.2	0.8	141.9	High	Peak Found	High	8.151	5.192	FALSE
P0AEI4	945465	SH08_08055; SH03_08055; SH06_08360; SH04_08045; SH07_08050; SF31_08360	Ribosomal protein S12 methylthiotransferase RimO	Escherichia coli (strain K12)	rimO	57.388	39.9093	15	32	14	441	49.6	5.48	21.65	15	metabolic process	Pf00919, Pf04055		167.2	9.6	123.3	High	Peak Found	High	8.098	6.535	FALSE
P0A6L2	946952	SH08_16610; SH03_16510; SH06_16815; SH04_16500; SH07_16505; SF31_16860	4-hydroxy-tetrahydrodipicolinate synthase	Escherichia coli (strain K12)	dapA	38.595	42.1233	11	51	11	292	31.2	6.44	41.11	11	metabolic process	Pf00701	Biosynthesis of amino acids; Microbial metabolism in diverse environments; Biosynthesis of secondary metabolites; Biosynthesis of antibiotics; Monobactam biosynthesis; Metabolic pathways; Lysine biosynthesis	228.8	12.9	58.3	High	High	High	7.935	2.368	FALSE
P31979	946753	SH08_15645; SH03_15545; SH06_15850; SH04_15535; SH07_15540; SF31_15850	NADH-quinone oxidoreductase subunit F	Escherichia coli (strain K12)	nuoF	78.806	60.6742	21	75	21	445	49.3	6.86	90.62	21	metabolic process	Pf01512, Pf10531, Pf10589	Oxidative phosphorylation; Metabolic pathways	171.5	14.4	114.1	High	Peak Found	High	7.778	4.387	FALSE
P07813	947497	SH08_07050; SH03_07055; SH06_07360; SH04_07045; SH07_07050; SF31_07360	Leucine--tRNA ligase	Escherichia coli (strain K12)	leuS	197.352	66.2791	46	270	46	860	97.2	5.3	206.59	46	metabolic process;regulation of biological process	Pf00133, Pf08264, Pf09334, Pf13603	Aminoacyl-tRNA biosynthesis	171	23.6	105.4	High	High	High	7.772	4.342	FALSE
P0ACZ4	946841	SH08_16080; SH03_15980; SH06_16285; SH04_15970; SH07_15975; SF31_16280	Positive transcription regulator EvgA	Escherichia coli (strain K12)	evgA	25.911	47.0588	8	22	8	204	22.7	7.33	17.36	8	metabolic process;regulation of biological process;response to stimulus	Pf00072, Pf00196	Two-component system	154.8	7.4	137.8	High	Peak Found	High	7.688	10.406	FALSE
P0AD57	947364	SH08_20230; SH03_20125; SH06_20430; SH04_20115; SH07_20120; SF31_20460	Octaprenyl-diphosphate synthase	Escherichia coli (strain K12)	ispB	32.136	27.5542	6	21	6	323	35.2	4.81	24.84	6	metabolic process	Pf00348	Biosynthesis of secondary metabolites; Terpenoid backbone biosynthesis	184.6	7.7	107.7	High	Peak Found	High	7.685	4.109	FALSE
P30749	945399	SH08_07800; SH03_07800; SH06_08105; SH04_07790; SH07_07795; SF31_08105	Molybdopterin synthase catalytic subunit	Escherichia coli (strain K12)	moaE	18.811	57.3333	6	18	6	150	17	5.38	20.55	6	metabolic process	Pf02391	Folate biosynthesis; Sulfur relay system; Metabolic pathways	187.7	10.7	101.6	High	Peak Found	High	7.617	3.639	FALSE
P08201	947868	SH08_21100; SH03_20995; SH06_21300; SH04_20985; SH07_20990; SF31_21385	Nitrite reductase (NADH) large subunit	Escherichia coli (strain K12)	nirB	135.154	56.1983	42	193	42	847	93.1	6.15	148.63	42	metabolic process	Pf00070, Pf01077, Pf03460, Pf04324, Pf07992, Pf13738	Microbial metabolism in diverse environments; Nitrogen metabolism	166.9	16.9	116.2	High	High	High	7.556	5.326	FALSE
P0A761	947745	SH08_20365; SH03_20260; SH06_20565; SH04_20250; SH07_20255; SF31_20650	Putative N-acetylmannosamine-6-phosphate 2-epimerase	Escherichia coli (strain K12)	nanE	38.716	72.9258	10	45	10	229	24.1	5.05	54.02	10	metabolic process	Pf04131	Amino sugar and nucleotide sugar metabolism	249.4	0.2	50.4	High	Peak Found	High	7.542		FALSE
P0ACB4	948331	SH08_00735; SH03_00730; SH06_00730; SH04_00730; SH07_00735; SF31_00730	Protoporphyrinogen IX dehydrogenase [menaquinone]	Escherichia coli (strain K12)	hemG	26.041	43.6464	7	14	7	181	21.2	9.67	10.85	7	metabolic process	Pf00258, Pf12724	Biosynthesis of secondary metabolites; Metabolic pathways; Porphyrin and chlorophyll metabolism	158.6	3.5	137.8	High	Peak Found	High	7.435	8.516	FALSE
P24182	947761	SH08_20540; SH03_20435; SH06_20740; SH04_20425; SH07_20430; SF31_20825	Biotin carboxylase	Escherichia coli (strain K12)	accC	54.783	36.7483	18	45	18	449	49.3	7.11	30.19	18	metabolic process;regulation of biological process	Pf00289, Pf02785, Pf02786, Pf07478, Pf13535, Pf15632	Fatty acid metabolism; Carbon metabolism; Microbial metabolism in diverse environments; Propanoate metabolism; Biosynthesis of secondary metabolites; Pyruvate metabolism; Biosynthesis of antibiotics; Fatty acid biosynthesis; Metabolic pathways	200.8	8.9	90.3	High	High	High	7.426	3.048	FALSE
P69506	948724	SH08_02650; SH03_02650; SH06_02635; SH04_02645; SH07_02650; SF31_02635	Iron-sulfur cluster repair protein YtfE	Escherichia coli (strain K12)	ytfE	52.685	66.3636	13	60	13	220	24.9	5.35	74.09	13	cell organization and biogenesis;metabolic process;response to stimulus	Pf01814, Pf04405		146.2	6.1	147.7	High	Peak Found	High	7.422	5.62	FALSE
P0A8N5	948645	SH08_02235; SH03_02235; SH06_02220; SH04_02230; SH07_02235; SF31_02220	Lysine--tRNA ligase, heat inducible	Escherichia coli (strain K12)	lysU	219.285	81.9802	42	382	27	505	57.8	5.24	383.42	42	metabolic process	Pf00152, Pf00587, Pf01336	Aminoacyl-tRNA biosynthesis	143.2	18.6	138.2	High	High	High	7.414	7.823	FALSE
P0A894	947727	SH08_20320; SH03_20215; SH06_20520; SH04_20205; SH07_20210; SF31_20550	UPF0042 nucleotide-binding protein YhbJ	Escherichia coli (strain K12)	yhbJ	56.78	67.6056	12	32	12	284	32.5	7.24	47.86	12	metabolic process;regulation of biological process	Pf03668		135.8	12	152.1	High	Peak Found	High	7.37	8.503	FALSE
P07003	946132	SH08_08240; SH03_08240; SH06_08545; SH04_08230; SH07_08235; SF31_08545	Pyruvate dehydrogenase [ubiquinone]	Escherichia coli (strain K12)	poxB	44.401	36.014	16	43	16	572	62	6.28	14.74	16	cell organization and biogenesis;metabolic process	Pf00205, Pf02775, Pf02776	Pyruvate metabolism	129.8	22.9	147.3	High	Peak Found	High	7.202	7.384	FALSE
P25539	945620	SH08_05875; SH03_05865; SH06_06170; SH04_05855; SH07_05860; SF31_06170	Riboflavin biosynthesis protein RibD	Escherichia coli (strain K12)	ribD	36.645	41.9619	12	28	12	367	40.3	7.59	23	12	metabolic process	Pf00383, Pf01872	Quorum sensing; Riboflavin metabolism; Biosynthesis of secondary metabolites; Metabolic pathways	196.1	24.8	79.1	High	High	Peak Found	7.143	0.988	FALSE
P0A8I3	944749	SH08_03765; SH03_03770; SH06_04075; SH04_03760; SH07_03765; SF31_04075	UPF0246 protein YaaA	Escherichia coli (strain K12)	yaaA	28.67	39.9225	8	16	8	258	29.6	7.47	17.81	8	response to stimulus	Pf03883		144.3	5.2	150.5	High	Peak Found	High	7.14	3.871	FALSE
P0A8N3	947372	SH08_18725; SH03_18625; SH06_18930; SH04_18615; SH07_18620; SF31_18970	Lysine--tRNA ligase	Escherichia coli (strain K12)	lysS	200.718	80.396	42	332	27	505	57.6	5.24	357.5	42	metabolic process	Pf00152, Pf01336	Aminoacyl-tRNA biosynthesis	143.8	18.2	138	High	High	High	7.12	8.494	FALSE
P21169	947457	SH08_19095; SH03_18995; SH06_19300; SH04_18985; SH07_18990; SF31_19340	Ornithine decarboxylase, constitutive	Escherichia coli (strain K12)	speC	6.698	4.21941	3	4	3	711	79.4	6.05	0	3	metabolic process	Pf01276, Pf03709, Pf03711	Arginine and proline metabolism; Glutathione metabolism; Biosynthesis of secondary metabolites; Biosynthesis of antibiotics; Metabolic pathways	202.4	11.3	86.3	High	Peak Found	Peak Found	7.096	2.613	FALSE
P0A8T1	947708	SH08_20555; SH03_20450; SH06_20755; SH04_20440; SH07_20445; SF31_20840	Ribosomal protein L11 methyltransferase	Escherichia coli (strain K12)	prmA	11.877	22.1843	4	4	4	293	31.9	4.48	6.97	4	metabolic process	Pf05175, Pf06325, Pf12847, Pf13847		274.4	6.6	19	High	Peak Found	Peak Found	6.976		FALSE
P21367	945512	SH08_08375; SH03_08375; SH06_08680; SH04_08365; SH07_08370; SF31_08680	Uncharacterized protein YcaC	Escherichia coli (strain K12)	ycaC	10.102	24.5192	3	5	3	208	23.1	5.41	0	3	metabolic process	Pf00857		183.1	12.6	104.3	High	Peak Found	High	6.945	4.767	FALSE
P09158	947726	SH08_04340; SH03_04345; SH06_04655; SH04_04335; SH07_04340; SF31_04655	Spermidine synthase	Escherichia coli (strain K12)	speE	30.914	44.4444	8	19	8	288	32.3	5.66	30.17	8	metabolic process	Pf01564, Pf08241, Pf08242, Pf12847, Pf13659	Arginine and proline metabolism; Glutathione metabolism; Cysteine and methionine metabolism; beta-Alanine metabolism; Metabolic pathways	156.3	20	123.7	High	Peak Found	High	6.877	4.922	FALSE
P11880	944813	SH08_04165; SH03_04170; SH06_04480; SH04_04160; SH07_04165; SF31_04480	UDP-N-acetylmuramoyl-tripeptide--D-alanyl-D-alanine ligase	Escherichia coli (strain K12)	murF	25.102	19.2478	8	14	8	452	47.4	5.44	8.52	8	cell division;cell organization and biogenesis;metabolic process;regulation of biological process	Pf01225, Pf02875, Pf08245	Metabolic pathways; Peptidoglycan biosynthesis; Vancomycin resistance; Lysine biosynthesis	185	82.7	32.4	High	Peak Found	High	6.842	1.088	FALSE
P38038	947239	SH08_18075; SH03_17975; SH06_18280; SH04_17965; SH07_17970; SF31_18305	Sulfite reductase [NADPH] flavoprotein alpha-component	Escherichia coli (strain K12)	cysJ	14.642	11.6861	6	7	6	599	66.2	5.02	2.78	6	metabolic process;transport	Pf00175, Pf00258, Pf00667	Sulfur metabolism; Microbial metabolism in diverse environments; Metabolic pathways	202.3	39	58.7	High	High	High	6.791	3.052	FALSE
P75959	945664	SH08_09540; SH03_09540; SH06_09845; SH04_09530; SH07_09535; SF31_09845	N-acetyl-D-glucosamine kinase	Escherichia coli (strain K12)	nagK	27.963	29.0429	5	13	5	303	33	5.5	23.21	5	metabolic process	Pf00480	Metabolic pathways; Amino sugar and nucleotide sugar metabolism	154.6	5	140.4	High	Peak Found	High	6.775	2.884	FALSE
P07023	947115	SH08_17255; SH03_17155; SH06_17460; SH04_17145; SH07_17150; SF31_17505	T-protein	Escherichia coli (strain K12)	tyrA	17.087	23.5925	7	10	7	373	42	6.01	4.36	7	metabolic process	Pf01817, Pf02153, Pf03807	Novobiocin biosynthesis; Biosynthesis of amino acids; Biosynthesis of secondary metabolites; Biosynthesis of antibiotics; Phenylalanine, tyrosine and tryptophan biosynthesis; Metabolic pathways	206.2	5.1	88.7	High	Peak Found	High	6.729	8.157	FALSE
P22106	945281	SH08_07190; SH03_07195; SH06_07500; SH04_07185; SH07_07190; SF31_07500	Asparagine synthetase B [glutamine-hydrolyzing]	Escherichia coli (strain K12)	asnB	30.52	24.5487	13	20	13	554	62.6	5.87	5.78	13	metabolic process	Pf00310, Pf00733, Pf12481, Pf13522, Pf13537	Alanine, aspartate and glutamate metabolism; Biosynthesis of secondary metabolites; Metabolic pathways	163.4	5	131.6	High	Peak Found	High	6.699	5.029	FALSE
P15047	945284	SH03_06820; SH06_07125; SH04_06810; SH07_06815; SF31_07125	2,3-dihydro-2,3-dihydroxybenzoate dehydrogenase	Escherichia coli (strain K12)	entA	18.446	29.4355	6	9	6	248	26.2	5.14	3.85	6	cell organization and biogenesis;metabolic process	Pf00106, Pf08659, Pf13561	Biosynthesis of siderophore group nonribosomal peptides; Biosynthesis of secondary metabolites; Biosynthesis of antibiotics	157.9	6.6	135.6	High	Peak Found	High	6.546	5.024	FALSE
P76558	946947	SH08_16520; SH03_16420; SH06_16725; SH04_16410; SH07_16415; SF31_16770	NADP-dependent malic enzyme	Escherichia coli (strain K12)	maeB	297.33	94.0711	52	568	52	759	82.4	5.5	606.22	52	metabolic process	Pf00390, Pf01515, Pf03949	Carbon metabolism; Microbial metabolism in diverse environments; Pyruvate metabolism; Metabolic pathways	148.8	23.9	127.3	High	High	High	6.508	5.308	FALSE
P0A9P4	949054	SH08_08330; SH03_08330; SH06_08635; SH04_08320; SH07_08325; SF31_08635	Thioredoxin reductase	Escherichia coli (strain K12)	trxB	73.287	68.2243	13	53	13	321	34.6	5.5	57.57	13	metabolic process;response to stimulus	Pf00070, Pf07992, Pf13434, Pf13738	Pyrimidine metabolism; Selenocompound metabolism	187.3	4.2	108.4	High	Peak Found	High	6.506	3.632	FALSE
P0A9L8	945034	SH08_05730; SH03_05720; SH06_06025; SH04_05710; SH07_05715; SF31_06025	Pyrroline-5-carboxylate reductase	Escherichia coli (strain K12)	proC	21.811	39.777	6	11	6	269	28.1	5.9	10.66	6	metabolic process	Pf01210, Pf03446, Pf03807, Pf14748	Arginine and proline metabolism; Biosynthesis of amino acids; Biosynthesis of secondary metabolites; Biosynthesis of antibiotics; Metabolic pathways	159.9	17.3	122.9	High	Peak Found	High	6.333	5.141	FALSE
P40191	946881	SH08_16340; SH03_16240; SH06_16545; SH04_16230; SH07_16235; SF31_16545	Pyridoxine kinase	Escherichia coli (strain K12)	pdxK	13.872	14.841	5	11	5	283	30.8	5.34	10.15	5	metabolic process	Pf00294, Pf08543	Vitamin B6 metabolism; Metabolic pathways	251.2	5.6	43.1	High	Peak Found	High	6.319	2.347	FALSE
P0A9T4	947306	SH08_18440; SH03_18340; SH06_18645; SH04_18330; SH07_18335; SF31_18685	Protein tas	Escherichia coli (strain K12)	tas	84.673	63.0058	17	78	17	346	38.5	6.76	89.59	17	cell communication;metabolic process;response to stimulus	Pf00248, Pf01527		181.5	13.9	104.6	High	Peak Found	High	6.261	2.916	FALSE
P52095	944887	SH08_04680; SH03_04670; SH06_04980; SH04_04660; SH07_04665; SF31_04980	Lysine decarboxylase, constitutive	Escherichia coli (strain K12)	ldcC	65.668	30.9958	18	66	16	713	80.5	5.59	54.65	18	metabolic process	Pf01276, Pf03709, Pf03711	Biosynthesis of secondary metabolites; Metabolic pathways; Lysine degradation	104.3	73.7	122	High	Peak Found	High	6.243	6.851	FALSE
P0A9Q7	945837	SH08_10180; SH03_10080; SH06_10385; SH04_10070; SH07_10075; SF31_10385	Aldehyde-alcohol dehydrogenase	Escherichia coli (strain K12)	adhE	537.208	89.1134	68	1301	68	891	96.1	6.79	1592.05	68	metabolic process	Pf00171, Pf00465, Pf13685	Tyrosine metabolism; Chloroalkane and chloroalkene degradation; Microbial metabolism in diverse environments; Biosynthesis of secondary metabolites; Naphthalene degradation; Pyruvate metabolism; Biosynthesis of antibiotics; Metabolic pathways; Degradation of aromatic compounds; Glycolysis / Gluconeogenesis; Butanoate metabolism; Fatty acid degradation	153.6	25	121.4	High	High	High	6.226	4.818	FALSE
P0A7B8	948429	SH08_01170; SH03_01165; SH06_01165; SH04_01165; SH07_01170; SF31_01165	ATP-dependent protease subunit HslV	Escherichia coli (strain K12)	hslV	15.711	47.7273	4	10	4	176	19.1	6.39	12.27	4	cell organization and biogenesis;metabolic process;response to stimulus	Pf00227		137.9	9.1	153	High	Peak Found	High	6.199	5.935	FALSE
P77499	946128	SH08_12510; SH03_12410; SH06_12715; SH04_12400; SH07_12405; SF31_12715	Probable ATP-dependent transporter SufC	Escherichia coli (strain K12)	sufC	48.409	54.0323	13	33	13	248	27.6	4.98	37.42	13	cell organization and biogenesis;metabolic process;response to stimulus;transport	Pf00005, Pf13304		169.6	15.8	114.6	High	Peak Found	High	6.143	7.132	FALSE
P27830	948300	SH08_00430; SH03_00425; SH06_00425; SH04_00425; SH07_00430; SF31_00425	dTDP-glucose 4,6-dehydratase 2	Escherichia coli (strain K12)	rffG	34.65	30.1408	9	38	7	355	39.7	6	25.94	9	metabolic process	Pf00106, Pf01073, Pf01370, Pf02719, Pf03435, Pf04321, Pf07993	Polyketide sugar unit biosynthesis; Biosynthesis of antibiotics; Metabolic pathways; Streptomycin biosynthesis; Acarbose and validamycin biosynthesis	157.6	4.6	137.8	High	Peak Found	High	6.062	5.446	FALSE
P21177	948336	SH08_00715; SH03_00710; SH06_00710; SH04_00710; SH07_00715; SF31_00710	Fatty acid oxidation complex subunit alpha	Escherichia coli (strain K12)	fadB	67.857	33.6077	21	56	21	729	79.5	6.18	34.33	21	metabolic process	Pf00378, Pf00725, Pf02737	Fatty acid metabolism; Carbon metabolism; Caprolactam degradation; Microbial metabolism in diverse environments; Propanoate metabolism; Biosynthesis of secondary metabolites; Biosynthesis of antibiotics; Tryptophan metabolism; Biosynthesis of unsaturated fatty acids; Geraniol degradation; Limonene and pinene degradation; Valine, leucine and isoleucine degradation; beta-Alanine metabolism; Metabol…	187.3	11.5	101.2	High	High	High	6.055	3.853	FALSE
P23331	945834	SH08_10165; SH03_10065; SH06_10370; SH04_10055; SH07_10060; SF31_10370	Thymidine kinase	Escherichia coli (strain K12)	tdk	20.686	47.3171	8	13	8	205	23.4	6.39	5.76	8	metabolic process	Pf00265	Pyrimidine metabolism; Metabolic pathways	159.7	17.6	122.8	High	Peak Found	High	6.008	5.073	FALSE
P09053	948087	SH08_22210; SH03_22105; SH06_22410; SH04_22095; SH07_22100; SF31_22480	Valine--pyruvate aminotransferase	Escherichia coli (strain K12)	avtA	28.091	25.4197	9	23	9	417	46.7	5.96	9.61	9	metabolic process	Pf00155, Pf01053, Pf01212	Biosynthesis of secondary metabolites; Biosynthesis of antibiotics; Metabolic pathways; Valine, leucine and isoleucine biosynthesis	177.5	63.7	58.8	High	Peak Found	High	5.999	2.201	FALSE
P0A7C6	948520	SH08_01630; SH03_01625; SH06_01625; SH04_01625; SH07_01630; SF31_01625	Peptidase E	Escherichia coli (strain K12)	pepE	43.974	80.786	10	40	10	229	24.6	6.02	48.59	10	metabolic process	Pf03575		173.5	21.5	105	High	Peak Found	High	5.802	4.441	FALSE
P0ADN2	948274	SH08_00315; SH03_00310; SH06_00310; SH04_00310; SH07_00315; SF31_00310	UPF0438 protein YifE	Escherichia coli (strain K12)	yifE	20.839	41.0714	9	12	9	112	13.1	6.55	13.46	9	cell organization and biogenesis	Pf04219		256.7	1.9	41.4	High	Peak Found	High	5.759	6.666	FALSE
P41409	945503	SH08_07095; SH03_07100; SH06_07405; SH04_07090; SH07_07095; SF31_07405	Pyrimidine-specific ribonucleoside hydrolase RihA	Escherichia coli (strain K12)	rihA	35.137	39.2283	8	31	8	311	33.8	4.97	51.84	8	metabolic process	Pf01156		139.6	17.3	143.1	High	Peak Found	High	5.726	5.292	FALSE
P0AE78	946417	SH08_07130; SH03_07135; SH06_07440; SH04_07125; SH07_07130; SF31_07440	Magnesium and cobalt efflux protein CorC	Escherichia coli (strain K12)	corC	14.449	18.4932	5	12	5	292	33.3	4.7	6.53	5	metabolic process;transport	Pf00478, Pf00571, Pf03471		178.9	18.6	102.5	High	Peak Found	High	5.713	5.679	FALSE
P0AEA8	947880	SH08_21115; SH03_21010; SH06_21315; SH04_21000; SH07_21005; SF31_21400	Siroheme synthase	Escherichia coli (strain K12)	cysG	22.203	23.4136	9	15	9	457	49.9	6.21	4.37	9	metabolic process;response to stimulus	Pf00590, Pf10414, Pf13241	Biosynthesis of secondary metabolites; Metabolic pathways; Porphyrin and chlorophyll metabolism	153.1	3.5	143.4	High	Peak Found	High	5.542	5.913	FALSE
P08956	948878	SH08_03430; SH03_03435; SH06_03740; SH04_03425; SH07_03430; SF31_03740	Type I restriction enzyme EcoKI R protein	Escherichia coli (strain K12)	hsdR	304.642	73.2479	80	310	80	1170	134	5.94	191.57	80	defense response;metabolic process;response to stimulus	Pf00270, Pf04313, Pf04851, Pf08463, Pf13643		155	48.1	96.9	High	High	High	5.505	3.477	FALSE
P16456	946768	SH08_12935; SH03_12835; SH06_13140; SH04_12825; SH07_12830; SF31_13140	Selenide, water dikinase	Escherichia coli (strain K12)	selD	39.5	45.5331	10	25	10	347	36.7	5.43	8.35	10	metabolic process	Pf00586, Pf02769	Metabolic pathways; Selenocompound metabolism	190.8	18.2	91	High	Peak Found	High	5.458	2.55	FALSE
P0AAJ5	948395	SH08_00965; SH03_00960; SH06_00960; SH04_00960; SH07_00965; SF31_00960	Formate dehydrogenase-O iron-sulfur subunit	Escherichia coli (strain K12)	fdoH	20.385	27	7	10	7	300	33.1	5.33	6.38	7	metabolic process;transport	Pf09163, Pf12838, Pf13187, Pf13237, Pf13247, Pf13370	Carbon metabolism; Microbial metabolism in diverse environments; Glyoxylate and dicarboxylate metabolism; Methane metabolism; Metabolic pathways	210.4	30.1	59.6	High	Peak Found	High	5.328	7.917	FALSE
P77252	948438	SH08_05325; SH03_05315; SH06_05625; SH04_05305; SH07_05310; SF31_05625	Uncharacterized protein YkgE	Escherichia coli (strain K12)	ykgE	31.421	47.2803	10	33	10	239	26	7.56	28.47	10		Pf02754		190.5	41.5	68.1	High	Peak Found	High	5.3	1.729	FALSE
P07012	947369		Peptide chain release factor 2	Escherichia coli (strain K12)	prfB	79.69	59.4521	20	74	20	365	41.2	4.75	79.43	20	cell organization and biogenesis;metabolic process	Pf00472, Pf03462		183.7	22.6	93.7	High	Peak Found	High	5.239	2.122	FALSE
P15042	946885	SH08_16305; SH03_16205; SH06_16510; SH04_16195; SH07_16200; SF31_16505	DNA ligase	Escherichia coli (strain K12)	ligA	85.346	60.9538	28	66	28	671	73.6	5.54	21.58	28	metabolic process;response to stimulus	Pf00533, Pf01653, Pf03119, Pf03120, Pf12738, Pf12826, Pf14520	DNA replication; Base excision repair; Nucleotide excision repair; Mismatch repair	175.8	13.5	110.7	High	Peak Found	High	5.234	5.888	FALSE
P0ADR6	947283	SH08_18290; SH03_18190; SH06_18495; SH04_18180; SH07_18185; SF31_18535	Ribosomal RNA large subunit methyltransferase M	Escherichia coli (strain K12)	rlmM	29.362	31.1475	11	29	11	366	41.9	7.37	20.47	11	metabolic process	Pf01728		165.3	17.6	117.1	High	Peak Found	High	5.143	2.885	FALSE
Q57261	947214	SH08_17980; SH03_17880; SH06_18185; SH04_17870; SH07_17875; SF31_18210	tRNA pseudouridine synthase D	Escherichia coli (strain K12)	truD	23.16	27.2206	7	13	7	349	39.1	6.57	17.2	7	metabolic process	Pf01142		201.7	29.5	68.8	High	Peak Found	High	5.113	1.547	FALSE
P08957	948872	SH08_03425; SH03_03430; SH06_03735; SH04_03420; SH07_03425; SF31_03735	Type I restriction enzyme EcoKI M protein	Escherichia coli (strain K12)	hsdM	11.944	9.82987	5	14	5	529	59.3	5.22	0	5	defense response;metabolic process;regulation of biological process;response to stimulus	Pf02384, Pf12161, Pf13659		165.7	15.1	119.3	High	Peak Found	High	5.044	3.454	FALSE
P05020	945787	SH08_09255; SH03_09255; SH06_09560; SH04_09245; SH07_09250; SF31_09560	Dihydroorotase	Escherichia coli (strain K12)	pyrC	24.55	35.0575	8	16	8	348	38.8	6.19	7.24	8	metabolic process	Pf01979	Pyrimidine metabolism; Metabolic pathways	174.4	12.6	113	High	Peak Found	High	5	5.28	FALSE
P0AAB8	948415	SH08_01125; SH03_01120; SH06_01120; SH04_01120; SH07_01125; SF31_01120	Universal stress protein D	Escherichia coli (strain K12)	uspD	23.143	47.1831	5	21	5	142	16.3	6.87	22.29	5	response to stimulus	Pf00582		185.7	0.5	113.8	High	Peak Found	High	4.92	3.024	FALSE
P0A955	946367	SH08_13410; SH03_13310; SH06_13615; SH04_13300; SH07_13305; SF31_13615	KHG/KDPG aldolase	Escherichia coli (strain K12)	eda	36.477	84.0376	11	36	11	213	22.3	5.67	50.35	11	metabolic process	Pf00478, Pf01081	Carbon metabolism; Microbial metabolism in diverse environments; Glyoxylate and dicarboxylate metabolism; Metabolic pathways; Pentose phosphate pathway	211.9	1.8	86.2	High	Peak Found	High	4.911	2.264	FALSE
P0AGF6	947633	SH08_19880; SH03_19780; SH06_20085; SH04_19770; SH07_19775; SF31_20115	L-threonine dehydratase catabolic TdcB	Escherichia coli (strain K12)	tdcB	59.972	52.5836	14	60	14	329	35.2	6.1	34.42	14	metabolic process	Pf00291	Carbon metabolism; Biosynthesis of amino acids; Glycine, serine and threonine metabolism; Biosynthesis of secondary metabolites; Biosynthesis of antibiotics; Metabolic pathways; Valine, leucine and isoleucine biosynthesis	176.3	44.3	79.4	High	High	High	4.896	2.458	FALSE
P21369	946276	SH08_12965; SH03_12865; SH06_13170; SH04_12855; SH07_12860; SF31_13170	Pyrazinamidase/nicotinamidase	Escherichia coli (strain K12)	pncA	8.018	11.2676	3	6	3	213	23.3	4.81	2.12	3	metabolic process	Pf00857	Nicotinate and nicotinamide metabolism; Metabolic pathways	242.7	24.5	32.8	High	Peak Found	High	4.878	0.734	FALSE
P37634	948012	SH08_21775; SH03_21670; SH06_21975; SH04_21660; SH07_21665; SF31_22060	Ribosomal RNA large subunit methyltransferase J	Escherichia coli (strain K12)	rlmJ	22.925	27.1429	6	11	6	280	31.9	8.66	14.1	6	metabolic process	Pf04378		181.3	10.3	108.4	High	Peak Found	High	4.877	7.961	FALSE
Q46851	947480	SH08_19280; SH03_19180; SH06_19485; SH04_19170; SH07_19175; SF31_19525	L-glyceraldehyde 3-phosphate reductase	Escherichia coli (strain K12)	gpr	12.701	15.0289	5	6	5	346	38.8	7.24	6.79	5	metabolic process;response to stimulus	Pf00248		202.1	6	91.9	High	Peak Found	Peak Found	4.84	2.453	FALSE
P0A9J8	947081	SH08_17250; SH03_17150; SH06_17455; SH04_17140; SH07_17145; SF31_17500	P-protein	Escherichia coli (strain K12)	pheA	18.086	16.0622	7	16	7	386	43.1	6.68	10.26	7	metabolic process	Pf00800, Pf01817	Biosynthesis of amino acids; Biosynthesis of secondary metabolites; Biosynthesis of antibiotics; Phenylalanine, tyrosine and tryptophan biosynthesis; Metabolic pathways	130.8	15.4	153.8	High	Peak Found	High	4.83	7.11	FALSE
Q46845	947472	SH08_19220; SH03_19120; SH06_19425; SH04_19110; SH07_19115; SF31_19465	Disulfide-bond oxidoreductase YghU	Escherichia coli (strain K12)	yghU	12.914	19.4444	5	7	5	288	32.4	6.7	4.56	5	metabolic process	Pf00043, Pf02798, Pf13409, Pf13410, Pf13417, Pf14497		236.6	13.2	50.1	High	Peak Found	High	4.79	1.392	FALSE
P52061	947429	SH08_19035; SH03_18935; SH06_19240; SH04_18925; SH07_18930; SF31_19280	dITP/XTP pyrophosphatase	Escherichia coli (strain K12)	rdgB	18.792	34.0102	7	11	7	197	21	5.41	4.76	7	metabolic process	Pf01725	Purine metabolism	175.4	7.7	116.9	High	Peak Found	High	4.763	2.707	FALSE
P09147	945354	SH08_07660; SH03_07660; SH06_07965; SH04_07650; SH07_07655; SF31_07965	UDP-glucose 4-epimerase	Escherichia coli (strain K12)	galE	126.47	80.4734	18	150	18	338	37.2	6.35	182.76	18	metabolic process	Pf00106, Pf01073, Pf01370, Pf02719, Pf03721, Pf04321, Pf05368, Pf07993, Pf08659, Pf13460, Pf13950	Galactose metabolism; Metabolic pathways; Amino sugar and nucleotide sugar metabolism	160.7	11.1	128.2	High	Peak Found	High	4.72	4.144	FALSE
P0A8Y1	948899	SH08_03570; SH03_03575; SH06_03880; SH04_03565; SH07_03570; SF31_03880	Pyrimidine 5'-nucleotidase YjjG	Escherichia coli (strain K12)	yjjG	38.507	64.4444	9	30	9	225	25.3	4.91	35.25	9	metabolic process;response to stimulus	Pf00702, Pf13242, Pf13419	Nicotinate and nicotinamide metabolism; Pyrimidine metabolism; Biosynthesis of secondary metabolites; Purine metabolism; Metabolic pathways	217.9	8.6	73.5	High	Peak Found	High	4.7	0.715	FALSE
P0AEI6	945689	SH08_09620; SH03_09620; SH06_09925; SH04_09610; SH07_09615; SF31_09925	Phosphatase NudJ	Escherichia coli (strain K12)	nudJ	20.344	58.8235	7	17	7	153	17.4	5.14	13.49	7		Pf00293		233.6	4.3	62.1	High	Peak Found	High	4.657	4.003	FALSE
P00954	947894	SH08_21190; SH03_21085; SH06_21390; SH04_21075; SH07_21080; SF31_21475	Tryptophan--tRNA ligase	Escherichia coli (strain K12)	trpS	22.133	35.3293	8	24	8	334	37.4	6.74	25.26	8	metabolic process	Pf00579	Aminoacyl-tRNA biosynthesis	158.4	4.4	137.3	High	Peak Found	High	4.629	2.452	FALSE
P00968	944775	SH08_03895; SH03_03900; SH06_04210; SH04_03890; SH07_03895; SF31_04210	Carbamoyl-phosphate synthase large chain	Escherichia coli (strain K12)	carB	390.006	73.9049	74	641	74	1073	117.8	5.34	585.24	74	metabolic process	Pf00289, Pf01071, Pf02142, Pf02222, Pf02655, Pf02786, Pf02787, Pf07478, Pf13535, Pf15632	Pyrimidine metabolism; Alanine, aspartate and glutamate metabolism; Metabolic pathways	194.1	41.9	64	High	High	High	4.627	1.518	FALSE
P0AAB6	946560	SH08_14375; SH03_14275; SH06_14580; SH04_14265; SH07_14270; SF31_14585	UTP--glucose-1-phosphate uridylyltransferase	Escherichia coli (strain K12)	galF	35.756	49.4949	10	23	10	297	32.8	6	8.34	10	metabolic process;regulation of biological process	Pf00483	Galactose metabolism; Biosynthesis of antibiotics; Pentose and glucuronate interconversions; Metabolic pathways; Amino sugar and nucleotide sugar metabolism; Starch and sucrose metabolism	186.7	19.9	93.3	High	Peak Found	High	4.624	3.201	FALSE
P08622	944753	SH08_03805; SH03_03810; SH06_04115; SH04_03800; SH07_03805; SF31_04115	Chaperone protein DnaJ	Escherichia coli (strain K12)	dnaJ	43.147	34.0426	13	27	13	376	41.1	7.84	13.94	13	cell organization and biogenesis;metabolic process;regulation of biological process;response to stimulus	Pf00226, Pf00684, Pf01556		139.1	22.1	138.8	High	Peak Found	High	4.596	4.993	FALSE
P0A759	945290	SH08_07210; SH03_07215; SH06_07520; SH04_07205; SH07_07210; SF31_07520	Glucosamine-6-phosphate deaminase	Escherichia coli (strain K12)	nagB	27.505	52.6316	9	21	9	266	29.8	6.9	13.49	9	metabolic process	Pf01182	Metabolic pathways; Amino sugar and nucleotide sugar metabolism	191.8	1	107.2	High	Peak Found	High	4.595	2.322	FALSE
P07648	947294	SH08_18370; SH03_18270; SH06_18575; SH04_18260; SH07_18265; SF31_18615	RecBCD enzyme subunit RecC	Escherichia coli (strain K12)	recC	17.986	6.68449	7	7	7	1122	128.8	5	1.77	7	defense response;metabolic process;response to stimulus	Pf04257	Homologous recombination	215.8	8.5	75.8	High	Peak Found	Peak Found	4.567	1.694	FALSE
P21165	948335	SH08_00720; SH03_00715; SH06_00715; SH04_00715; SH07_00720; SF31_00715	Xaa-Pro dipeptidase	Escherichia coli (strain K12)	pepQ	35.171	27.7652	11	29	11	443	50.1	5.99	20.38	11	metabolic process	Pf00557		155.9	19.9	124.2	High	Peak Found	High	4.415	3.663	FALSE
P63389	947856	SH08_21030; SH03_20925; SH06_21230; SH04_20915; SH07_20920; SF31_21315	Uncharacterized ABC transporter ATP-binding protein YheS	Escherichia coli (strain K12)	yheS	90.315	45.0549	22	76	22	637	71.8	5.73	53.8	22	metabolic process;transport	Pf00005, Pf00006, Pf04111, Pf05833, Pf10458, Pf12848, Pf13166, Pf13304, Pf13863		147.7	27	125.3	High	High	High	4.403	3.068	FALSE
P0A6Y5	947178	SH08_21275; SH03_21170; SH06_21475; SH04_21160; SH07_21165; SF31_21560	33 kDa chaperonin	Escherichia coli (strain K12)	hslO	16.54	29.7945	6	9	6	292	32.5	4.49	7.02	6	metabolic process;response to stimulus	Pf01430		258.8	10.4	30.8	High	Peak Found	High	4.36	2.121	FALSE
P0A6L0	948902	SH08_03615; SH03_03620; SH06_03925; SH04_03610; SH07_03615; SF31_03925	Deoxyribose-phosphate aldolase	Escherichia coli (strain K12)	deoC	49.188	69.4981	14	43	14	259	27.7	5.73	50.61	14	metabolic process;response to stimulus	Pf01791	Pentose phosphate pathway	175	14.7	110.3	High	Peak Found	High	4.353	1.858	FALSE
P45395	947734	SH08_20280; SH03_20175; SH06_20480; SH04_20165; SH07_20170; SF31_20510	Arabinose 5-phosphate isomerase KdsD	Escherichia coli (strain K12)	kdsD	14.604	17.6829	5	14	5	328	35.2	6.71	30.63	5	metabolic process	Pf00571, Pf01380	Lipopolysaccharide biosynthesis; Metabolic pathways	139.8	11.3	148.9	High	High	High	4.351	5.518	FALSE
P77433	945906	SH08_05335; SH03_05325; SH06_05635; SH04_05315; SH07_05320; SF31_05635	Uncharacterized protein YkgG	Escherichia coli (strain K12)	ykgG	10.198	16.0173	4	6	4	231	25.2	5.02	1.88	4		Pf02589		224.6	38.3	37.1	High	Peak Found	Peak Found	4.325	1.872	FALSE
P0AGJ7	948119	SH08_22400; SH03_22295; SH06_22600; SH04_22285; SH07_22290; SF31_22670	tRNA (cytidine(34)-2'-O)-methyltransferase	Escherichia coli (strain K12)	trmL	18.379	53.5032	7	10	7	157	17.7	6.68	4.16	7	metabolic process	Pf00588		157.1	19.3	123.6	High	Peak Found	High	4.293	2.719	FALSE
P37330	948857	SH08_19150; SH03_19050; SH06_19355; SH04_19040; SH07_19045; SF31_19395	Malate synthase G	Escherichia coli (strain K12)	glcB	119.786	49.7925	30	146	30	723	80.4	6.18	108.61	30	metabolic process	Pf01274, Pf12098, Pf13073	Carbon metabolism; Microbial metabolism in diverse environments; Biosynthesis of secondary metabolites; Pyruvate metabolism; Glyoxylate and dicarboxylate metabolism; Metabolic pathways	126.9	42.3	130.9	High	High	High	4.196	4.095	FALSE
P33920	946690	SH08_15125; SH03_15025; SH06_15330; SH04_15015; SH07_15020; SF31_15330	Nucleoid-associated protein YejK	Escherichia coli (strain K12)	yejK	61.516	67.4627	16	43	16	335	37.8	4.97	57.06	16		Pf04245		184.2	9.4	106.4	High	Peak Found	High	4.175	5.701	FALSE
P0A705	947684	SH08_20135; SH03_20030; SH06_20335; SH04_20020; SH07_20025; SF31_20365; BAE77214	Translation initiation factor IF-2	Escherichia coli (strain K12)	infB	362.215	77.6404	75	492	75	890	97.3	6.07	443.59	75	metabolic process	Pf00009, Pf03144, Pf04760, Pf08364, Pf10662, Pf11987		130	96.9	73.2	High	High	High	4.158	2.074	FALSE
P14081	948103	SH08_22310; SH03_22205; SH06_22510; SH04_22195; SH07_22200; SF31_22580	Selenocysteine-specific elongation factor	Escherichia coli (strain K12)	selB	47.978	32.5733	16	27	16	614	68.8	6.58	17.45	16	metabolic process;regulation of biological process	Pf00009, Pf01926, Pf03144, Pf09106, Pf09107, Pf10662		175.3	32.8	91.9	High	Peak Found	High	4.132	2.483	FALSE
P0AG07	947896	SH08_21200; SH03_21095; SH06_21400; SH04_21085; SH07_21090; SF31_21485	Ribulose-phosphate 3-epimerase	Escherichia coli (strain K12)	rpe	20.07	35.1111	7	20	7	225	24.5	5.31	23.38	7	metabolic process	Pf00834, Pf01729	Carbon metabolism; Biosynthesis of amino acids; Microbial metabolism in diverse environments; Biosynthesis of secondary metabolites; Biosynthesis of antibiotics; Pentose and glucuronate interconversions; Metabolic pathways; Pentose phosphate pathway	185.6	14	100.4	High	Peak Found	High	4.129	2.858	FALSE
P0AET8	946151	SH08_12180; SH03_12080; SH06_12385; SH04_12070; SH07_12075; SF31_12385	7-alpha-hydroxysteroid dehydrogenase	Escherichia coli (strain K12)	hdhA	15.838	27.451	6	9	6	255	26.8	5.4	8.88	6	cell organization and biogenesis;metabolic process	Pf00106, Pf08659, Pf13561		172.8	5.7	121.5	High	Peak Found	High	4.015	2.846	FALSE
P17993	946607	SH08_15370; SH03_15270; SH06_15575; SH04_15260; SH07_15265; SF31_15575	Ubiquinone biosynthesis O-methyltransferase	Escherichia coli (strain K12)	ubiG	34.007	63.75	10	21	10	240	26.5	6.6	23.21	10	metabolic process;response to stimulus	Pf01209, Pf02353, Pf05175, Pf05401, Pf06325, Pf08003, Pf08241, Pf08242, Pf12847, Pf13489, Pf13649, Pf13659, Pf13847	Ubiquinone and other terpenoid-quinone biosynthesis; Biosynthesis of secondary metabolites; Metabolic pathways	156.1	11.9	132	High	Peak Found	High	3.933	4.342	FALSE
P20083	947501	SH08_19420; SH03_19320; SH06_19625; SH04_19310; SH07_19315; SF31_19665	DNA topoisomerase 4 subunit B	Escherichia coli (strain K12)	parE	48.007	30.3175	15	55	15	630	70.2	5.66	25.84	15	cell organization and biogenesis;metabolic process;response to stimulus	Pf00204, Pf00986, Pf01751, Pf02518, Pf13589		173	20.2	106.9	High	High	High	3.9	2.395	FALSE
P0AFG3	945303	SH08_07480; SH03_07480; SH06_07785; SH04_07470; SH07_07475; SF31_07785	2-oxoglutarate dehydrogenase E1 component	Escherichia coli (strain K12)	sucA	373.948	77.9207	53	605	53	933	105	6.49	648.87	53	metabolic process	Pf00676, Pf02779	Carbon metabolism; Microbial metabolism in diverse environments; Biosynthesis of secondary metabolites; Biosynthesis of antibiotics; Tryptophan metabolism; Citrate cycle (TCA cycle); Metabolic pathways; Lysine degradation	148.7	39.5	111.8	High	High	High	3.772	2.965	FALSE
P0A6U3	948248	SH08_00205; SH03_00200; SH06_00200; SH04_00200; SH07_00205; SF31_00200	tRNA uridine 5-carboxymethylaminomethyl modification enzyme MnmG	Escherichia coli (strain K12)	mnmG	71.852	48.4897	23	89	23	629	69.5	6.64	57.25	23	metabolic process;response to stimulus	Pf01134, Pf13932		163.7	40.1	96.2	High	High	High	3.768	1.698	FALSE
P27550	948572	SH08_01910; SH03_01905; SH06_01895; SH04_01905; SH07_01910; SF31_01895	Acetyl-coenzyme A synthetase	Escherichia coli (strain K12)	acs	87.523	47.546	24	123	24	652	72	5.8	74.51	24	metabolic process	Pf00501, Pf13193	Carbon metabolism; Microbial metabolism in diverse environments; Propanoate metabolism; Biosynthesis of secondary metabolites; Pyruvate metabolism; Biosynthesis of antibiotics; Methane metabolism; Metabolic pathways; Glycolysis / Gluconeogenesis	141.9	24.9	133.2	High	High	High	3.746	4.547	FALSE
P46853	947944	SH08_21465; SH03_21360; SH06_21665; SH04_21350; SH07_21355; SF31_21750	Uncharacterized oxidoreductase YhhX	Escherichia coli (strain K12)	yhhX	35.003	41.1594	11	29	11	345	38.7	6.54	15.45	11	metabolic process	Pf01408, Pf02894, Pf03447		170.6	17.4	112	High	Peak Found	High	3.703	0.589	FALSE
P60340	947687	SH08_20125; SH03_20020; SH06_20325; SH04_20010; SH07_20015; SF31_20355	tRNA pseudouridine synthase B	Escherichia coli (strain K12)	truB	23.987	26.1146	8	21	8	314	35.1	5.97	16.01	8	metabolic process	Pf01509, Pf09157		142.5	39.6	117.9	High	Peak Found	High	3.636	2.963	FALSE
P0A8Y5	948204	SH08_22885; SH03_22785; SH06_23085; SH04_22775; SH07_22780; SF31_23155	Sugar phosphatase YidA	Escherichia coli (strain K12)	yidA	35.082	58.1481	11	17	11	270	29.7	5.26	12.71	11	metabolic process	Pf00702, Pf05116, Pf08282		164.4	3.6	132.1	High	Peak Found	High	3.608	3.017	FALSE
CON_Q8VNN2			Beta-galactosidase	Escherichia coli	lacZ	102.63	35.0826	31	119	31	1029	116.9	5.54	41.73	31				136.6	42.8	120.6	High	High	High	3.585	3.535	FALSE
P38489	945778	SH08_06710; SH03_06715; SH06_07020; SH04_06705; SH07_06710; SF31_07020	Oxygen-insensitive NAD(P)H nitroreductase	Escherichia coli (strain K12)	nfnB	28.29	39.1705	9	20	9	217	23.9	6.23	17.66	9	metabolic process	Pf00881	Nitrotoluene degradation; Microbial metabolism in diverse environments	180.5	10.8	108.7	High	Peak Found	High	3.574	4.009	FALSE
P25516	946724		Aconitate hydratase 1	Escherichia coli (strain K12)	acnA	135.216	49.4949	35	151	35	891	97.6	5.88	86.59	35	metabolic process;response to stimulus	Pf00330, Pf00694	Carbon metabolism; 2-Oxocarboxylic acid metabolism; Biosynthesis of amino acids; Microbial metabolism in diverse environments; Biosynthesis of secondary metabolites; Biosynthesis of antibiotics; Glyoxylate and dicarboxylate metabolism; Citrate cycle (TCA cycle); Metabolic pathways	150.8	25.1	124.2	High	High	High	3.491	3.535	FALSE
P0A9U3	945440	SH03_07980; SH06_08285; SH04_07970; SH07_07975; SF31_08285	Uncharacterized ABC transporter ATP-binding protein YbiT	Escherichia coli (strain K12)	ybiT	97.73	63.2075	27	109	27	530	59.8	5.08	84.21	27	response to stimulus;transport	Pf00005, Pf12848, Pf13304		173.7	10.2	116.1	High	Peak Found	High	3.49	2.176	FALSE
P75876	946691	SH08_08740; SH03_08740; SH06_09045; SH04_08730; SH07_08735; SF31_09045	Ribosomal RNA large subunit methyltransferase I	Escherichia coli (strain K12)	rlmI	29.4	30.8081	10	17	10	396	44.3	7.72	19.15	10	metabolic process	Pf02475, Pf03602, Pf05175, Pf06325, Pf08241, Pf09445, Pf10672, Pf12847, Pf13649, Pf13659, Pf13847		168.1	9.8	122.1	High	Peak Found	High	3.476	2.38	FALSE
P0ACQ4	948462	SH08_01325; SH03_01320; SH06_01320; SH04_01320; SH07_01325; SF31_01320	Hydrogen peroxide-inducible genes activator	Escherichia coli (strain K12)	oxyR	88.518	63.2787	16	67	16	305	34.3	6.4	81.66	16	metabolic process;regulation of biological process;response to stimulus	Pf00126, Pf03466		189.2	5.6	105.3	High	Peak Found	High	3.401	2.948	FALSE
P36979	946249	SH08_16810; SH03_16710; SH06_17015; SH04_16700; SH07_16705; SF31_17060	Dual-specificity RNA methyltransferase RlmN	Escherichia coli (strain K12)	rlmN	36.718	33.0729	12	52	12	384	43.1	6.99	43.42	12	metabolic process;response to stimulus	Pf04055		109	50.2	140.7	High	Peak Found	High	3.371	4.141	FALSE
P0ABB0	948242	SH08_00170; SH03_00165; SH06_00165; SH04_00165; SH07_00170; SF31_00165	ATP synthase subunit alpha	Escherichia coli (strain K12)	atpA	107.387	74.4639	29	209	29	513	55.2	6.13	156.97	29	metabolic process;transport	Pf00006, Pf00306, Pf02874	Oxidative phosphorylation; Metabolic pathways	130.7	52.1	117.2	High	High	High	3.36	2.497	FALSE
P17169	948241	SH08_00145; SH03_00140; SH06_00140; SH04_00140; SH07_00145; SF31_00140	Glutamine--fructose-6-phosphate aminotransferase [isomerizing]	Escherichia coli (strain K12)	glmS	294.091	75.3695	44	469	44	609	66.9	5.87	618.03	44	metabolic process	Pf00310, Pf01380, Pf13230, Pf13522, Pf13537	Alanine, aspartate and glutamate metabolism; Biosynthesis of antibiotics; Metabolic pathways; Amino sugar and nucleotide sugar metabolism	56.2	168.5	75.3	High	High	High	3.345	3.346	FALSE
P75867	945569	SH08_08670; SH03_08670; SH06_08975; SH04_08660; SH07_08665; SF31_08975	Putative Lon protease homolog	Escherichia coli (strain K12)	ycbZ	126.119	66.7235	28	161	28	586	65.8	4.78	148.68	28	metabolic process	Pf05362, Pf13654		146	25.6	128.4	High	High	High	3.344	2.992	FALSE
P11868	947635	SF31_20105	Propionate kinase	Escherichia coli (strain K12)	tdcD	19.742	20.1493	7	14	7	402	43.4	5.9	7.66	7	metabolic process	Pf00871	Propanoate metabolism; Metabolic pathways	178.6	14.4	107.1	High	Peak Found	High	3.299	0.831	FALSE
P0A9W3	948909	SH08_03670; SH03_03675; SH06_03980; SH04_03665; SH07_03670; SF31_03980	Uncharacterized ABC transporter ATP-binding protein YjjK	Escherichia coli (strain K12)	yjjK	139.425	68.2883	29	245	29	555	62.4	5.6	271.93	29	metabolic process;regulation of biological process	Pf00005, Pf12848, Pf13304, Pf13476		135.3	34.9	129.8	High	High	High	3.235	3.44	FALSE
P0A9J0	947744	SH08_20480; SH03_20375; SH06_20680; SH04_20365; SH07_20370; SF31_20765	Ribonuclease G	Escherichia coli (strain K12)	rng	16.649	12.6789	6	8	6	489	55.3	5.87	6.26	6	cell division;metabolic process	Pf00575, Pf10150		157.7	16.2	126.1	High	Peak Found	High	3.2	4.534	FALSE
P0A8I5	947448	SH08_19070; SH03_18970; SH06_19275; SH04_18960; SH07_18965; SF31_19315	tRNA (guanine-N(7)-)-methyltransferase	Escherichia coli (strain K12)	trmB	6.882	14.6444	3	3	3	239	27.3	6.92	0	3	metabolic process	Pf02390, Pf12847, Pf13659		189.6	30.3	80	High	Peak Found	High	3.192	1.083	FALSE
P0ACU7	948650	SH08_02265; SH03_02265; SH06_02250; SH04_02260; SH07_02265; SF31_02250	HTH-type transcriptional regulator YjdC	Escherichia coli (strain K12)	yjdC	15.501	31.9372	5	8	5	191	21.9	5.08	8.97	5	metabolic process;regulation of biological process	Pf00440		202.1	36.3	61.6	High	Peak Found	High	3.167	3.936	FALSE
P0ABU5	947903	SF31_20570	Enhancing lycopene biosynthesis protein 2	Escherichia coli (strain K12)	elbB	48.361	75.1152	9	43	9	217	23	4.77	69.43	9	metabolic process;regulation of biological process	Pf01965		197.6	2.3	100.1	High	Peak Found	High	3.144	1.165	FALSE
P21499	948692	SH06_02480; SF31_02480	Ribonuclease R	Escherichia coli (strain K12)	rnr	61.269	27.0603	21	84	21	813	92.1	8.62	36.42	21	metabolic process;response to stimulus	Pf00575, Pf00773, Pf08206, Pf08461	RNA degradation	126.6	44.7	128.7	High	High	High	3.13	1.915	FALSE
P0AD12	946538	SH08_14245; SH03_14145; SH06_14450; SH04_14135; SH07_14140; SF31_14455	Protein YeeZ	Escherichia coli (strain K12)	yeeZ	46.592	57.2993	12	29	12	274	29.7	5.47	33.95	12	metabolic process	Pf01073, Pf01370, Pf03446, Pf03721, Pf13460		124.9	21	154.2	High	Peak Found	High	3.117	6.634	FALSE
P28903	948755	SH08_02790; SH03_02790; SH06_02775; SH04_02785; SH07_02790; SF31_02775	Anaerobic ribonucleoside-triphosphate reductase	Escherichia coli (strain K12)	nrdD	83.051	40.5899	25	145	25	712	80	6.83	61.26	25	metabolic process	Pf01228, Pf03477, Pf13597	Pyrimidine metabolism; Purine metabolism; Metabolic pathways	132.3	44.7	123	High	High	High	3.036	3.239	FALSE
P30870	947552	SH08_19550; SH03_19450; SH06_19755; SH04_19440; SH07_19445; SF31_19795	Glutamate-ammonia-ligase adenylyltransferase	Escherichia coli (strain K12)	glnE	40.866	15.6448	15	44	15	946	108.4	5.2	16.18	15	metabolic process;regulation of biological process	Pf03710, Pf08335		152.8	13.2	134.1	High	High	High	3.032	1.931	FALSE
P77808	945478	SH08_15465; SH03_15365; SH06_15670; SH04_15355; SH07_15360; SF31_15670	NMN amidohydrolase-like protein YfaY	Escherichia coli (strain K12)	yfaY	26.407	27.25	8	11	8	400	44.2	5.68	9.44	8		Pf00994, Pf02464		194	45.6	60.4	High	Peak Found	High	3.03	0.749	FALSE
P40874	944983	SH08_09240; SH03_09240; SH06_09545; SH04_09230; SH07_09235; SF31_09545	N-methyl-L-tryptophan oxidase	Escherichia coli (strain K12)	solA	18.291	25	7	12	7	372	40.9	5.36	8.7	7	metabolic process;response to stimulus	Pf01266, Pf01593, Pf03486		167.2	26.2	106.6	High	Peak Found	High	3.002	1.99	FALSE
P21179	946234	SH08_12770; SH03_12670; SH06_12975; SH04_12660; SH07_12665; SF31_12975	Catalase HPII	Escherichia coli (strain K12)	katE	58.188	27.8884	19	69	19	753	84.1	5.88	31.45	19	metabolic process;response to stimulus	Pf00199, Pf06628	Carbon metabolism; Biosynthesis of secondary metabolites; Biosynthesis of antibiotics; Glyoxylate and dicarboxylate metabolism; Tryptophan metabolism	179.2	18.2	102.7	High	High	High	2.998	2.672	FALSE
P0AG82	948237	SH08_00135; SH03_00135; SH06_00135; SH04_00135; SH07_00135; SF31_00135	Phosphate-binding protein PstS	Escherichia coli (strain K12)	pstS	20.466	21.6763	7	14	7	346	37	8.47	7.52	7	regulation of biological process;response to stimulus;transport	Pf01547, Pf12727, Pf12849, Pf13531	ABC transporters; Two-component system	132.3	16.7	151	High	Peak Found	High	2.985	3.697	FALSE
P19636	946925	SH08_16450; SH03_16350; SH06_16655; SH04_16340; SH07_16345; SF31_16655	Ethanolamine ammonia-lyase light chain	Escherichia coli (strain K12)	eutC	7.463	10.1695	4	4	4	295	31.8	6.77	0	4	metabolic process	Pf05985	Metabolic pathways; Glycerophospholipid metabolism	152.1	46	101.9	High	Peak Found	High	2.864	2.172	FALSE
P0AD05	945061	SH08_13695; SH03_13595; SH06_13900; SH04_13585; SH07_13590; SF31_13905	Uncharacterized protein YecA	Escherichia coli (strain K12)	yecA	21.084	35.2941	5	11	4	221	25	4.59	12.63	5		Pf02810, Pf03695		216.5	70.2	13.3	High	Peak Found	Peak Found	2.772	1.08	FALSE
P0A988	948218	SH08_22910; SH03_22810; SH06_23110; SH04_22800; SH07_22805; SF31_23180; BAE77593	DNA polymerase III subunit beta	Escherichia coli (strain K12)	dnaN	63.688	46.4481	16	77	16	366	40.6	5.39	66.3	16	metabolic process;response to stimulus	Pf00712, Pf02767, Pf02768	Pyrimidine metabolism; DNA replication; Purine metabolism; Metabolic pathways; Mismatch repair; Homologous recombination	152.1	3.6	144.4	High	Peak Found	High	2.769	4.432	FALSE
P0AAG8	949036	SF31_15130	Galactose/methyl galactoside import ATP-binding protein MglA	Escherichia coli (strain K12)	mglA	37.193	33.004	13	18	13	506	56.4	7.64	9.52	13	response to stimulus;transport	Pf00005, Pf13304	ABC transporters	158.5	10.3	131.3	High	Peak Found	High	2.759	2.862	FALSE
P0A910	945571	SH08_08680; SH03_08680; SH06_08985; SH04_08670; SH07_08675; SF31_08985	Outer membrane protein A	Escherichia coli (strain K12)	ompA	62.995	60.1156	15	145	15	346	37.2	6.42	127.77	15	conjugation;response to stimulus;transport	Pf00691, Pf01389, Pf13505		156.3	51.7	92	High	High	High	2.75	1.764	FALSE
P0ABA6	948243	SH08_00165; SH03_00160; SH06_00160; SH04_00160; SH07_00165; SF31_00160	ATP synthase gamma chain	Escherichia coli (strain K12)	atpG	7.34	8.36237	3	5	3	287	31.6	8.76	0	3	metabolic process;transport	Pf00231	Oxidative phosphorylation; Metabolic pathways	128.4	3.8	167.7	High	Peak Found	High	2.734	5.106	FALSE
P15254	947032	SH08_17010; SH03_16910; SH06_17215; SH04_16900; SH07_16905; SF31_17260	Phosphoribosylformylglycinamidine synthase	Escherichia coli (strain K12)	purL	136.677	47.7992	44	113	44	1295	141.3	5.41	61.41	44	metabolic process	Pf00586, Pf02769, Pf13507	Biosynthesis of secondary metabolites; Biosynthesis of antibiotics; Purine metabolism; Metabolic pathways	126.1	83.5	90.4	High	High	High	2.718	1.908	FALSE
P77804	946172	SH08_12155; SH03_12055; SH06_12360; SH04_12045; SH07_12050; SF31_12360	Protein YdgA	Escherichia coli (strain K12)	ydgA	32.103	27.2908	11	17	11	502	54.7	5.17	6.12	11	cellular component movement	Pf06097		177.5	10.3	112.2	High	Peak Found	High	2.706	1.688	FALSE
P12295	947067	SH08_17150; SH03_17050; SH06_17355; SH04_17040; SH07_17045; SF31_17400	Uracil-DNA glycosylase	Escherichia coli (strain K12)	ung	19.023	33.1878	6	17	6	229	25.7	7.2	5.42	6	metabolic process;response to stimulus	Pf03167	Base excision repair	190.4	12.9	96.7	High	Peak Found	High	2.706	1.668	FALSE
P75809	945470	SH08_08100; SH03_08100; SH06_08405; SH04_08090; SH07_08095; SF31_08405	Flavin mononucleotide phosphatase YbjI	Escherichia coli (strain K12)	ybjI	8.485	15.1292	3	7	3	271	30.2	4.98	2.41	3	metabolic process	Pf00702, Pf05116, Pf08282		176.5	46.3	77.2	High	Peak Found	High	2.693	1.669	FALSE
P21513	945641	SH08_09365; SH03_09365; SH06_09670; SH04_09355; SH07_09360; SF31_09670	Ribonuclease E	Escherichia coli (strain K12)	rne	342.119	68.6145	59	602	58	1061	118.1	5.62	594.66	59	cell organization and biogenesis;metabolic process;regulation of biological process	Pf00575, Pf10150, Pf12111	RNA degradation	151.5	47.1	101.4	High	High	High	2.685	1.957	FALSE
P76115	946015	SH08_11330; SH03_11230; SH06_11535; SH04_11220; SH07_11225; SF31_11535	Probable TonB-dependent receptor YncD	Escherichia coli (strain K12)	yncD	11.917	6.42857	5	5	5	700	77.2	5.5	1.71	5	transport	Pf00593, Pf07715, Pf14905		93.1	134.7	72.2	Peak Found	High	Peak Found	2.684	0.248	FALSE
P60240	948523	SH08_04025; SH03_04030; SH06_04340; SH04_04020; SH07_04025; SF31_04340	RNA polymerase-associated protein RapA	Escherichia coli (strain K12)	rapA	167.957	64.0496	46	223	46	968	109.7	5.17	166.42	46	metabolic process;regulation of biological process	Pf00176, Pf00270, Pf00271, Pf12137		168.9	52.1	79	High	High	High	2.635	1.458	FALSE
P0A8F8	945385	SH08_07765; SH03_07765; SH06_08070; SH04_07755; SH07_07760; SF31_08070	UvrABC system protein B	Escherichia coli (strain K12)	uvrB	39.152	27.0431	16	25	16	673	76.2	5.24	5.46	16	cell communication;metabolic process;response to stimulus	Pf00270, Pf00271, Pf02151, Pf04851, Pf12344	Nucleotide excision repair	185.7	13.4	100.9	High	Peak Found	High	2.623	1.658	FALSE
P30011	948869	SH08_04280; SH03_04285; SH06_04595; SH04_04275; SH07_04280; SF31_04595	Nicotinate-nucleotide pyrophosphorylase [carboxylating]	Escherichia coli (strain K12)	nadC	11.91	11.7845	4	9	4	297	32.7	5.2	4.03	4	metabolic process	Pf01729, Pf02749	Nicotinate and nicotinamide metabolism; Metabolic pathways	137.1	24.4	138.5	High	Peak Found	High	2.558	3.054	FALSE
P69910	946058	SH08_11535; SH03_11435; SH06_11740; SH04_11425; SH07_11430; SF31_11740	Glutamate decarboxylase beta	Escherichia coli (strain K12)	gadB	40.679	39.2704	14	24	14	466	52.6	5.49	13.03	14	cellular homeostasis;metabolic process	Pf00282	Quorum sensing; Alanine, aspartate and glutamate metabolism; Microbial metabolism in diverse environments; Biosynthesis of secondary metabolites; beta-Alanine metabolism; Metabolic pathways; Taurine and hypotaurine metabolism; Butanoate metabolism	148.5	14.1	137.4	High	Peak Found	High	2.5	1.219	FALSE
P32664	948498	SH08_01505; SH03_01500; SH06_01500; SH04_01500; SH07_01505; SF31_01500	NADH pyrophosphatase	Escherichia coli (strain K12)	nudC	46.445	66.1479	15	27	15	257	29.7	5.78	32.99	15		Pf00293, Pf09296, Pf09297	Nicotinate and nicotinamide metabolism; Metabolic pathways	242.6	13.6	43.8	High	Peak Found	High	2.47	0.484	FALSE
P0AGA6	948178	SH08_22730; SH03_22630; SH06_22930; SH04_22620; SH07_22625; SF31_23000	Transcriptional regulatory protein UhpA	Escherichia coli (strain K12)	uhpA	7.57	22.9592	3	6	3	196	20.9	6.1	5.27	3	cell organization and biogenesis;metabolic process;regulation of biological process;response to stimulus	Pf00072, Pf00196, Pf06056, Pf08281, Pf13384, Pf13542, Pf13936, Pf14493	Two-component system	169	33.2	97.7	High	Peak Found	High	2.465	1.31	FALSE
P24255	947714	SH08_20305; SH03_20200; SH06_20505; SH04_20190; SH07_20195; SF31_20535	RNA polymerase sigma-54 factor	Escherichia coli (strain K12)	rpoN	14.765	15.0943	6	14	6	477	54	4.75	0	6	metabolic process;regulation of biological process	Pf00309, Pf04552, Pf04963	Two-component system	122.7	66.8	110.5	High	High	High	2.462	1.926	FALSE
P62617	945057	SH08_17985; SH03_17885; SH06_18190; SH04_17875; SH07_17880; SF31_18215	2-C-methyl-D-erythritol 2,4-cyclodiphosphate synthase	Escherichia coli (strain K12)	ispF	37.54	78.6164	8	26	8	159	16.9	6.52	31.97	8	metabolic process	Pf02542	Biosynthesis of secondary metabolites; Terpenoid backbone biosynthesis; Biosynthesis of antibiotics; Metabolic pathways	205.4	10.5	84.1	High	Peak Found	High	2.453	11.206	FALSE
P06610	945915	SH08_12660; SH03_12560; SH06_12865; SH04_12550; SH07_12555; SF31_12865	Vitamin B12 transport periplasmic protein BtuE	Escherichia coli (strain K12)	btuE	8.958	20.765	3	9	3	183	20.5	4.91	8.64	3	metabolic process;response to stimulus;transport	Pf00255	Glutathione metabolism; Arachidonic acid metabolism	171.9	18.9	109.3	High	Peak Found	High	2.443	0.91	FALSE
P0ACE0	945182	SH08_19245; SH03_19145; SH06_19450; SH04_19135; SH07_19140; SF31_19490	Hydrogenase-2 large chain	Escherichia coli (strain K12)	hybC	87.238	60.8466	22	96	22	567	62.5	6.28	59.39	22	metabolic process	Pf00374	Nitrotoluene degradation; Microbial metabolism in diverse environments	81.4	61.2	157.4	High	High	High	2.434	4.972	FALSE
P0A991	946632	SH08_14650; SH03_14550; SH06_14855; SH04_14540; SH07_14545; SF31_14860	Fructose-bisphosphate aldolase class 1	Escherichia coli (strain K12)	fbaB	31.539	39.1429	11	23	11	350	38.1	6.73	24.5	11	metabolic process	Pf01791	Carbon metabolism; Biosynthesis of amino acids; Fructose and mannose metabolism; Microbial metabolism in diverse environments; Biosynthesis of secondary metabolites; Biosynthesis of antibiotics; Methane metabolism; Metabolic pathways; Glycolysis / Gluconeogenesis; Pentose phosphate pathway	250.8	14.4	34.8	High	Peak Found	High	2.432	27.686	FALSE
P75736	945288	SH08_07260; SH03_07265; SH06_07570; SH04_07255; SH07_07260; SF31_07570	Esterase YbfF	Escherichia coli (strain K12)	ybfF	14.332	26.7717	4	6	4	254	28.4	6.34	6.9	4		Pf00561, Pf07819, Pf12695, Pf12697		236.3	26.6	37.2	High	Peak Found	High	2.419		FALSE
P0A7E1	945556	SH08_08620; SH03_08620; SH06_08925; SH04_08610; SH07_08615; SF31_08925	Dihydroorotate dehydrogenase (quinone)	Escherichia coli (strain K12)	pyrD	56.699	53.869	17	37	17	336	36.8	7.81	47.08	17	metabolic process	Pf01180	Pyrimidine metabolism; Metabolic pathways	247.3	14.2	38.6	High	Peak Found	High	2.413	0.622	FALSE
P33195	947394	SH08_18790; SH03_18690; SH06_18995; SH04_18680; SH07_18685; SF31_19035	Glycine dehydrogenase (decarboxylating)	Escherichia coli (strain K12)	gcvP	157.937	60.9195	38	193	38	957	104.3	6	216.31	38	metabolic process	Pf01212, Pf02347	Carbon metabolism; Glycine, serine and threonine metabolism; Biosynthesis of secondary metabolites; Biosynthesis of antibiotics; Glyoxylate and dicarboxylate metabolism; Metabolic pathways	129.6	53.8	116.6	High	High	High	2.386	2.251	FALSE
P08373	948470	SH08_01380; SH03_01375; SH06_01375; SH04_01375; SH07_01380; SF31_01375	UDP-N-acetylenolpyruvoylglucosamine reductase	Escherichia coli (strain K12)	murB	21.918	22.807	7	18	7	342	37.8	6.18	16.02	7	cell division;cell organization and biogenesis;metabolic process;regulation of biological process	Pf01565, Pf02873	Metabolic pathways; Amino sugar and nucleotide sugar metabolism; Peptidoglycan biosynthesis	143.5	75.9	80.6	High	Peak Found	High	2.368	1.537	FALSE
P0AE58	944795	SH08_03905; SH03_03910; SH06_04220; SH04_03900; SH07_03905; SF31_04220	Transcriptional activatory protein CaiF	Escherichia coli (strain K12)	caiF	9.197	32.0611	3	7	3	131	15.4	8.72	9.49	3	metabolic process;regulation of biological process	Pf07180		215.3	9.4	75.4	High	Peak Found	High	2.337	0.715	FALSE
P51025	944991	SH08_05570; SH03_05560; SH06_05870; SH04_05550; SH07_05555; SF31_05870	S-formylglutathione hydrolase FrmB	Escherichia coli (strain K12)	frmB	22.071	37.9061	7	10	7	277	31.4	6.25	4.29	7	metabolic process	Pf00561, Pf00756	Carbon metabolism; Microbial metabolism in diverse environments; Methane metabolism	212.1	24.1	63.8	High	Peak Found	High	2.334	0.724	FALSE
P0AFI7	946806	SH08_12285; SH03_12185; SH06_12490; SH04_12175; SH07_12180; SF31_12490	Pyridoxine/pyridoxamine 5'-phosphate oxidase	Escherichia coli (strain K12)	pdxH	8.949	19.7248	3	6	3	218	25.5	9.16	4.75	3	metabolic process	Pf01243, Pf10590	Vitamin B6 metabolism; Microbial metabolism in diverse environments; Metabolic pathways	189.7	64.3	46	High	Peak Found	Peak Found	2.325	1.01	FALSE
P00579	947567	SH08_19625; SH03_19525; SH06_19830; SH04_19515; SH07_19520; SF31_19870	RNA polymerase sigma factor RpoD	Escherichia coli (strain K12)	rpoD	133.734	52.5285	32	249	31	613	70.2	4.79	210.65	32	metabolic process;regulation of biological process;response to stimulus	Pf00140, Pf03979, Pf04539, Pf04542, Pf04545, Pf04546		136.2	57.1	106.7	High	High	High	2.316	1.724	FALSE
P10408	944821	SH08_04225; SH03_04230; SH06_04540; SH04_04220; SH07_04225; SF31_04540	Protein translocase subunit SecA	Escherichia coli (strain K12)	secA	168.12	60.0444	46	189	45	901	102	5.6	114.24	46	metabolic process;transport	Pf01043, Pf02810, Pf07516, Pf07517	Quorum sensing; Protein export; Bacterial secretion system	134.7	50.3	114.9	High	High	High	2.292	2.007	FALSE
P31441	948210	SH08_22710; SH03_22610; SH06_22910; SH04_22600; SH07_22605; SF31_22980	Adenine deaminase	Escherichia coli (strain K12)	ade	18.984	13.6054	6	13	6	588	63.7	5.44	9.67	6	metabolic process	Pf01979, Pf13147, Pf13382, Pf13594	Purine metabolism; Metabolic pathways	151.7	37	111.2	High	Peak Found	High	2.283	2.246	FALSE
P0AG67	945536	SH08_08445; SH03_08445; SH06_08750; SH04_08435; SH07_08440; SF31_08750	30S ribosomal protein S1	Escherichia coli (strain K12)	rpsA	259.484	78.456	46	645	46	557	61.1	4.98	763.67	46	cell organization and biogenesis;metabolic process;regulation of biological process	Pf00575	Ribosome	138.7	33.7	127.6	High	High	High	2.278	1.749	FALSE
P31433	948171	SH08_22645; SH03_22545; SH06_22845; SH04_22535; SH07_22540; SF31_22915	Uncharacterized protein YicH	Escherichia coli (strain K12)	yicH	16.86	10.0176	5	11	5	569	62.2	6.02	2.21	5		Pf05170, Pf05359		129.5	77	93.5	High	High	High	2.212	1.47	FALSE
P45527	949115	SH08_20080; SH03_19975; SH06_20280; SH04_19965; SH07_19970; SF31_20310	Uncharacterized protease YhbU	Escherichia coli (strain K12)	yhbU	19.057	23.2628	6	6	6	331	37	7.12	11.38	6	metabolic process	Pf01136		230.2	12.3	57.5	High	Peak Found	Peak Found	2.197	1.51	FALSE
P0A6Y8	944750	SH08_03800; SH03_03805; SH06_04110; SH04_03795; SH07_03800; SF31_04110	Chaperone protein DnaK	Escherichia coli (strain K12)	dnaK	496.092	92.3197	70	1615	70	638	69.1	4.97	1961.45	70	cell organization and biogenesis;metabolic process;regulation of biological process;response to stimulus	Pf00012, Pf06723	RNA degradation	135.4	60	104.6	High	High	High	2.164	1.741	FALSE
P00956	944761	SH08_03850; SH03_03855; SH06_04165; SH04_03845; SH07_03850; SF31_04165	Isoleucine--tRNA ligase	Escherichia coli (strain K12)	ileS	164.908	60.7676	50	286	50	938	104.2	6.01	121.56	50	metabolic process;regulation of biological process;response to stimulus	Pf00133, Pf01406, Pf06827, Pf08264, Pf09334, Pf13603	Aminoacyl-tRNA biosynthesis	127.6	61.1	111.3	High	High	High	2.144	1.788	FALSE
P0A7V8	947793; 32366218	SH08_20745; SH03_20640; SH06_20945; SH04_20630; SH07_20635; SF31_21030	30S ribosomal protein S4	Escherichia coli (strain K12)	rpsD	16.067	35.9223	7	21	7	206	23.5	10.05	7.38	7	cell organization and biogenesis;metabolic process;regulation of biological process;response to stimulus	Pf00163, Pf01479	Ribosome	144.6	24.3	131.1	High	High	High	2.126	2.755	FALSE
P0A7X6	947101	SH08_17295; SH03_17195; SH06_17500; SH04_17185; SH07_17190; SF31_17545	Ribosome maturation factor RimM	Escherichia coli (strain K12)	rimM	10.184	22.5275	4	13	4	182	20.6	4.81	7.52	4	cell organization and biogenesis;metabolic process	Pf01782, Pf05239		52.9	191.5	55.7	High	Peak Found	High	2.122	2.188	FALSE
P24193	947182	SH08_17905; SH03_17805; SH06_18110; SH04_17795; SH07_17800; SF31_18135	Hydrogenase isoenzymes formation protein HypE	Escherichia coli (strain K12)	hypE	13.576	16.0714	5	5	5	336	35.1	5.17	4.36	5	metabolic process	Pf00586, Pf02769		286.9	13.1		High	Peak Found	Not Found	2.055	0.01	FALSE
P33570	945865	SH08_16530; SH03_16430; SH06_16735; SH04_16420; SH07_16425; SF31_16780	Transketolase 2	Escherichia coli (strain K12)	tktB	75.63	41.3793	24	119	20	667	73	6.29	98.18	24	metabolic process	Pf00456, Pf02779, Pf02780	Carbon metabolism; Biosynthesis of amino acids; Microbial metabolism in diverse environments; Biosynthesis of secondary metabolites; Biosynthesis of antibiotics; Metabolic pathways; Pentose phosphate pathway	123	37.6	139.4	High	High	High	2.053	2.585	FALSE
P0ABH9	945764	SH08_08300; SH03_08300; SH06_08605; SH04_08290; SH07_08295; SF31_08605	ATP-dependent Clp protease ATP-binding subunit ClpA	Escherichia coli (strain K12)	clpA	117.976	58.0475	34	145	34	758	84.2	6.32	118.86	34	metabolic process;response to stimulus	Pf00004, Pf02861, Pf07724, Pf07728, Pf10431, Pf12774, Pf13177, Pf13191, Pf13401		166	60.1	74	High	High	High	2.042	0.981	FALSE
P07762	947940	SH08_21430; SH03_21325; SH06_21630; SH04_21315; SH07_21320; SF31_21715	1,4-alpha-glucan branching enzyme GlgB	Escherichia coli (strain K12)	glgB	60.257	32.4176	20	61	20	728	84.3	6.37	27.2	20	metabolic process;response to stimulus	Pf00128, Pf02324, Pf02806, Pf02922	Biosynthesis of secondary metabolites; Metabolic pathways; Starch and sucrose metabolism	147.1	52.4	100.6	High	High	High	2.01	1.485	FALSE
P77596	944928	SH08_05130; SH03_05120; SH06_05430; SH04_05110; SH07_05115; SF31_05430	Uncharacterized protein YagF	Escherichia coli (strain K12)	yagF	18.065	13.7405	7	13	7	655	69.4	6.42	7.36	7	metabolic process	Pf00920		139.5	52.8	107.6	High	High	High	2.01	1.516	FALSE
P0A6C1	946669	SH08_14985; SH03_14885; SH06_15190; SH04_14875; SH07_14880; SF31_15190	Endonuclease 4	Escherichia coli (strain K12)	nfo	29.445	37.193	9	16	9	285	31.5	5.73	9.8	9	metabolic process;response to stimulus	Pf01261	Base excision repair	163.7	23.5	112.8	High	Peak Found	High	2.008	1.811	FALSE
P37440	946898	SH08_16380; SH03_16280; SH06_16585; SH04_16270; SH07_16275; SF31_16585	Oxidoreductase UcpA	Escherichia coli (strain K12)	ucpA	14.307	19.0114	5	10	5	263	27.8	5.27	5.62	5	metabolic process	Pf00106, Pf01370, Pf08659, Pf13561		165.3	12.1	122.6	High	Peak Found	High	1.991	1.52	FALSE
P76055	948967	SH08_10770; SH03_10670; SH06_10975; SH04_10660; SH07_10665; SF31_10975	tRNA 2-thiocytidine biosynthesis protein TtcA	Escherichia coli (strain K12)	ttcA	37.282	41.1576	12	26	12	311	35.5	6.33	24.64	12	metabolic process	Pf01171		160.4	33.5	106.1	High	Peak Found	High	1.977	1.722	FALSE
P00926	946837	SH08_16065; SH03_15965; SH06_16270; SH04_15955; SH07_15960; SF31_16265	D-serine dehydratase	Escherichia coli (strain K12)	dsdA	41.089	43.6652	14	22	14	442	47.9	5.91	12.42	14	metabolic process;response to stimulus	Pf00291	Glycine, serine and threonine metabolism	226	3.5	70.5	High	Peak Found	High	1.972	0.695	FALSE
P0AGE0	948570	SH08_01860; SH03_01855; SH06_01845; SH04_01855; SH07_01860; SF31_01845	Single-stranded DNA-binding protein	Escherichia coli (strain K12)	ssb	14.668	25.8427	5	13	5	178	19	5.58	8.25	5	cell communication;metabolic process;regulation of biological process;response to stimulus	Pf00436	DNA replication; Mismatch repair; Homologous recombination	138.1	87.9	74	High	Peak Found	High	1.971	1.526	FALSE
P0A9X4	948588; 31870356; 32444822	SH08_20500; SH03_20395; SH06_20700; SH04_20385; SH07_20390; SF31_20785	Rod shape-determining protein MreB	Escherichia coli (strain K12)	mreB	49.384	36.3112	11	85	11	347	36.9	5.26	56.8	11	cell organization and biogenesis;regulation of biological process;reproduction	Pf00012, Pf00022, Pf06723, Pf11104, Pf14450		143.5	78.5	78.1	High	High	High	1.967	0.872	FALSE
P07026	946421	SH08_13740; SH03_13640; SH06_13945; SH04_13630; SH07_13635; SF31_13950	Regulatory protein SdiA	Escherichia coli (strain K12)	sdiA	7.097	10.8333	3	3	3	240	28.1	7.02	3.27	3	cell division;metabolic process;regulation of biological process	Pf00196, Pf03472	Quorum sensing; Two-component system	134.3	69.7	95.9	High	Peak Found	High	1.927	1.376	FALSE
P39173	946572	SH08_13025; SH03_12925; SH06_13230; SH04_12915; SH07_12920; SF31_13230	Putative glucose-6-phosphate 1-epimerase	Escherichia coli (strain K12)	yeaD	113.52	94.5578	22	115	22	294	32.6	6.34	145.6	22	metabolic process;response to stimulus	Pf01263	Microbial metabolism in diverse environments; Biosynthesis of secondary metabolites; Biosynthesis of antibiotics; Metabolic pathways; Glycolysis / Gluconeogenesis	142.6	42.8	114.6	High	Peak Found	High	1.887	1.455	FALSE
P0A7I4	948897	SH08_03575; SH03_03580; SH06_03885; SH04_03570; SH07_03575; SF31_03885	Peptide chain release factor 3	Escherichia coli (strain K12)	prfC	73.097	55.1985	18	44	18	529	59.5	5.97	36.69	18	cell organization and biogenesis;metabolic process	Pf00009, Pf01926, Pf03144		175.2	8.4	116.3	High	Peak Found	High	1.886	2.19	FALSE
P0AB28	945650	SH08_09385; SH03_09385; SH06_09690; SH04_09375; SH07_09380; SF31_09690	Uncharacterized protein YceD	Escherichia coli (strain K12)	yceD	13.424	24.2775	5	8	5	173	19.3	4.55	2.32	5		Pf02620		141.8	85	73.2	High	Peak Found	High	1.885	0.898	FALSE
P23538	946209	SH08_12615; SH03_12515; SH06_12820; SH04_12505; SH07_12510; SF31_12820	Phosphoenolpyruvate synthase	Escherichia coli (strain K12)	ppsA	144.87	49.2424	39	257	39	792	87.4	5.06	126.53	39	metabolic process	Pf00391, Pf01326, Pf02896	Carbon metabolism; Microbial metabolism in diverse environments; Pyruvate metabolism; Methane metabolism; Metabolic pathways	118	77	105	High	High	High	1.854	1.419	FALSE
P33937	947093	SH08_15225; SH03_15125; SH06_15430; SH04_15115; SH07_15120; SF31_15430	Periplasmic nitrate reductase	Escherichia coli (strain K12)	napA	119.65	45.4106	32	163	32	828	93	8.03	83.66	32	metabolic process;transport	Pf00384, Pf01568, Pf04879	Microbial metabolism in diverse environments; Nitrogen metabolism	118.6	55.2	126.2	High	High	High	1.829	2.084	FALSE
P13029	948431	SH08_01225; SH03_01220; SH06_01220; SH04_01220; SH07_01225; SF31_01220	Catalase-peroxidase	Escherichia coli (strain K12)	katG	254.998	75.7576	46	542	46	726	80	5.31	471.32	46	metabolic process;response to stimulus	Pf00141	Biosynthesis of secondary metabolites; Tryptophan metabolism; Metabolic pathways; Phenylalanine metabolism	120.6	56.5	122.9	High	High	High	1.803	2.036	FALSE
P00903	947873	SH08_21075; SH03_20970; SH06_21275; SH04_20960; SH07_20965; SF31_21360	Aminodeoxychorismate synthase component 2	Escherichia coli (strain K12)	pabA	8.211	25.1337	3	3	3	187	20.8	6.61	2.16	3	metabolic process	Pf00117, Pf07722	Folate biosynthesis	168.2	6.6	125.2	High	Peak Found	High	1.767	1.218	FALSE
P42599	947600	SH08_19730; SH03_19630; SH06_19935; SH04_19620; SH07_19625; SF31_19975	Uncharacterized oxidoreductase YgjR	Escherichia coli (strain K12)	ygjR	57.997	52.439	12	45	11	328	36.2	6.06	48.05	12	metabolic process	Pf01408, Pf02894		157.7	22.8	119.5	High	Peak Found	High	1.753	1.135	FALSE
P0A9T0	945258	SH08_18835; SH03_18735; SH06_19040; SH04_18725; SH07_18730; SF31_19080	D-3-phosphoglycerate dehydrogenase	Escherichia coli (strain K12)	serA	10.18	10.4878	4	7	4	410	44.1	6.35	5.66	4	metabolic process	Pf00389, Pf01842, Pf02826, Pf13291	Carbon metabolism; Biosynthesis of amino acids; Microbial metabolism in diverse environments; Glycine, serine and threonine metabolism; Biosynthesis of antibiotics; Methane metabolism; Metabolic pathways	149.8	23.6	126.6	High	Peak Found	High	1.739	2.403	FALSE
P36767	948585	SH08_05770; SH03_05760; SH06_06065; SH04_05750; SH07_05755; SF31_06065	Recombination-associated protein RdgC	Escherichia coli (strain K12)	rdgC	45.302	49.835	13	39	13	303	34	5.4	23.39	13	metabolic process;regulation of biological process	Pf04381		144.8	12.2	143	High	Peak Found	High	1.698	1.964	FALSE
P06612	945862	SH08_10355; SH03_10255; SH06_10560; SH04_10245; SH07_10250; SF31_10560	DNA topoisomerase 1	Escherichia coli (strain K12)	topA	93.418	41.6185	32	138	32	865	97.3	8.46	47.47	32	metabolic process	Pf01131, Pf01396, Pf01751, Pf08272		122.1	74.2	103.7	High	High	High	1.677	1.417	FALSE
P13009	948522	SH08_01620; SH03_01615; SH06_01615; SH04_01615; SH07_01620; SF31_01615	Methionine synthase	Escherichia coli (strain K12)	metH	183.103	50.6927	55	201	55	1227	135.9	5.07	133.24	55	metabolic process	Pf00809, Pf02310, Pf02574, Pf02607, Pf02965	Biosynthesis of amino acids; Biosynthesis of secondary metabolites; Cysteine and methionine metabolism; One carbon pool by folate; Metabolic pathways; Selenocompound metabolism	122	60	118	High	High	High	1.669	1.774	FALSE
P24183	946035		Formate dehydrogenase, nitrate-inducible, major subunit	Escherichia coli (strain K12)	fdnG	45.706	22.4631	16	32	15	1015	112.9	6.99	25.8	16	metabolic process	Pf00384, Pf01568, Pf04879	Two-component system	227.8	6.6	65.6	High	High	High	1.658	1.186	FALSE
P37182	948982	SH08_19240; SH03_19140; SH06_19445; SH04_19130; SH07_19135; SF31_19485	Hydrogenase 2 maturation protease	Escherichia coli (strain K12)	hybD	25.735	65.8537	8	15	8	164	17.7	4.73	19.9	8	metabolic process;regulation of biological process	Pf01750		143.6	8.4	148.1	High	Peak Found	High	1.646	1.517	FALSE
P75745	945317	SH08_07405; SH03_07405; SH06_07710; SH04_07395; SH07_07400; SF31_07710	Uncharacterized protein YbgK	Escherichia coli (strain K12)	ybgK	10.756	14.1935	4	10	4	310	34.4	8.35	4.06	4		Pf02626		184.3	30.1	85.6	High	Peak Found	High	1.633	1.094	FALSE
P0ADY3	947809	SH08_20815; SH03_20710; SH06_21015; SH04_20700; SH07_20705; SF31_21100	50S ribosomal protein L14	Escherichia coli (strain K12)	rplN	11.175	25.2033	4	33	4	123	13.5	10.42	10.59	4	cell organization and biogenesis;metabolic process;transport	Pf00238	Ribosome	117.7	65.9	116.5	High	High	High	1.628	1.504	FALSE
P00582	948356	SH08_00805; SH03_00800; SH06_00800; SH04_00800; SH07_00805; SF31_00800	DNA polymerase I	Escherichia coli (strain K12)	polA	143.907	58.7284	41	102	41	928	103.1	5.58	48	41	metabolic process;response to stimulus	Pf00476, Pf01367, Pf01612, Pf02739	Pyrimidine metabolism; DNA replication; Purine metabolism; Metabolic pathways; Base excision repair; Nucleotide excision repair; Homologous recombination	142.4	45.4	112.2	High	High	High	1.602	1.167	FALSE
P27127	948144	SH08_22510; SH03_22410; SH06_22710; SH04_22400; SH07_22405; SF31_22780	Lipopolysaccharide 1,6-galactosyltransferase	Escherichia coli (strain K12)	rfaB	7.555	6.68524	3	5	3	359	40.8	6.79	0	3	metabolic process	Pf00534, Pf13439, Pf13579, Pf13692	Lipopolysaccharide biosynthesis; Metabolic pathways	129.3	22.6	148.1	High	Peak Found	High	1.597	1.811	FALSE
P0AE12	946508	SH08_14060; SH03_13960; SH06_14265; SH04_13950; SH07_13955; SF31_14270	AMP nucleosidase	Escherichia coli (strain K12)	amn	23.689	22.7273	9	13	9	484	54	6.34	9.99	9	metabolic process	Pf01048, Pf10423	Purine metabolism	147.1	4.4	148.5	High	Peak Found	High	1.59	2.778	FALSE
P0AG40	949129	SH08_03845; SH03_03850; SH06_04160; SH04_03840; SH07_03845; SF31_04160	Riboflavin biosynthesis protein RibF	Escherichia coli (strain K12)	ribF	14.765	17.8914	6	12	6	313	34.7	9.23	5.63	6	metabolic process	Pf01687, Pf06574	Riboflavin metabolism; Biosynthesis of secondary metabolites; Metabolic pathways	121.7	93.2	85.1	High	Peak Found	High	1.588	1.088	FALSE
P0AAC0	945904	SH08_10700; SH03_10600; SH06_10905; SH04_10590; SH07_10595; SF31_10905	Universal stress protein E	Escherichia coli (strain K12)	uspE	57.6	68.6709	12	34	12	316	35.7	5.31	67.27	12	cellular component movement;response to stimulus	Pf00582		218.1	10	71.9	High	Peak Found	High	1.578	33.929	FALSE
P0A9M8	946778	SH08_15715; SH03_15615; SH06_15920; SH04_15605; SH07_15610; SF31_15920	Phosphate acetyltransferase	Escherichia coli (strain K12)	pta	223.705	67.6471	38	400	38	714	77.1	5.41	407.3	38	metabolic process	Pf01515, Pf07085, Pf13500	Carbon metabolism; Microbial metabolism in diverse environments; Propanoate metabolism; Pyruvate metabolism; Methane metabolism; Metabolic pathways; Taurine and hypotaurine metabolism	105.6	64.5	129.9	High	High	High	1.539	2.041	FALSE
P60785	947051	SH08_17085; SH03_16985; SH06_17290; SH04_16975; SH07_16980; SF31_17335	Elongation factor 4	Escherichia coli (strain K12)	lepA	213.454	77.2955	40	453	40	599	66.5	5.59	611.44	40	metabolic process;regulation of biological process;response to stimulus	Pf00009, Pf00071, Pf00679, Pf03144, Pf06421, Pf14492		116.7	72.1	111.1	High	High	High	1.529	1.655	FALSE
P18843	946946	SH08_12810; SH03_12710; SH06_13015; SH04_12700; SH07_12705; SF31_13015	NH(3)-dependent NAD(+) synthetase	Escherichia coli (strain K12)	nadE	35.285	65.4545	12	22	12	275	30.6	5.59	29.88	12	metabolic process;response to stimulus	Pf02540	Nicotinate and nicotinamide metabolism; Metabolic pathways	179.5	30.7	89.8	High	Peak Found	High	1.527	1.002	FALSE
P30958	945681	SH08_09515; SH03_09515; SH06_09820; SH04_09505; SH07_09510; SF31_09820	Transcription-repair-coupling factor	Escherichia coli (strain K12)	mfd	119.556	42.3345	42	123	42	1148	129.9	6.16	25.12	42	cell organization and biogenesis;metabolic process;regulation of biological process;response to stimulus	Pf00270, Pf00271, Pf02559, Pf03461, Pf04851, Pf14814	Nucleotide excision repair	153.4	38.4	108.2	High	High	High	1.499	1.553	FALSE
P0ACF8	945829	SH08_10160; SH03_10060; SH06_10365; SH04_10050; SH07_10055; SF31_10365	DNA-binding protein H-NS	Escherichia coli (strain K12)	hns	43.905	67.8832	11	38	11	137	15.5	5.47	39.34	11	metabolic process;regulation of biological process	Pf00816		190	25	85	High	Peak Found	High	1.499	0.783	FALSE
P0ABK9	948571	SH08_01915; SH03_01910; SH06_01900; SH04_01910; SH07_01915; SF31_01900	Cytochrome c-552	Escherichia coli (strain K12)	nrfA	12.867	17.5732	6	12	6	478	53.7	7.25	1.69	6	metabolic process;transport	Pf02335, Pf03264, Pf13435	Microbial metabolism in diverse environments; Nitrogen metabolism	121	55.1	123.9	High	High	High	1.487	1.559	FALSE
P0AES4	946614	SF31_15570	DNA gyrase subunit A	Escherichia coli (strain K12)	gyrA	189.286	57.6	51	273	51	875	96.9	5.2	152.29	51	metabolic process;response to stimulus	Pf00521, Pf03989		112.4	66.7	120.9	High	High	High	1.466	1.671	FALSE
P09831	947724	SF31_20585	Glutamate synthase [NADPH] large chain	Escherichia coli (strain K12)	gltB	98.522	29.3405	37	99	37	1486	163.2	6.6	15.36	37	metabolic process	Pf00310, Pf01493, Pf01645, Pf04898	Biosynthesis of amino acids; Alanine, aspartate and glutamate metabolism; Microbial metabolism in diverse environments; Biosynthesis of secondary metabolites; Biosynthesis of antibiotics; Nitrogen metabolism; Metabolic pathways	105	70.5	124.5	High	High	High	1.465	1.706	FALSE
P0ACP7	945226	SH08_12390; SH03_12290; SH06_12595; SH04_12280; SH07_12285; SF31_12595	HTH-type transcriptional repressor PurR	Escherichia coli (strain K12)	purR	7.841	9.38416	3	9	3	341	38.2	6.74	5.47	3	metabolic process;regulation of biological process	Pf00356, Pf00532, Pf04392, Pf13377, Pf13407		86.8	112.9	100.4	High	Peak Found	High	1.453	0.869	FALSE
P68919	945618	SH08_15120; SH03_15020; SH06_15325; SH04_15010; SH07_15015; SF31_15325	50S ribosomal protein L25	Escherichia coli (strain K12)	rplY	7.176	24.4681	3	6	3	94	10.7	9.6	0	3	cell organization and biogenesis;metabolic process;regulation of biological process;response to stimulus	Pf01386	Ribosome	114	8.6	177.4	High	Peak Found	High	1.452	7.8	FALSE
P45425	947757	SH08_20360; SH03_20255; SH06_20560; SH04_20245; SH07_20250; SF31_20645	N-acetylmannosamine kinase	Escherichia coli (strain K12)	nanK	26.736	39.8625	8	15	8	291	29.6	6.04	19.06	8	metabolic process;response to stimulus	Pf00480	Metabolic pathways; Amino sugar and nucleotide sugar metabolism	48.4	187.3	64.3	High	Peak Found	High	1.449	2.364	FALSE
P39298	948707	SH08_02550; SH03_02550; SH06_02535; SH04_02545; SH07_02550; SF31_02535	Esterase YjfP	Escherichia coli (strain K12)	yjfP	17.462	30.5221	6	13	6	249	27.6	5.39	15.22	6	metabolic process	Pf00326, Pf01738, Pf02230, Pf08840, Pf12146, Pf12695, Pf12697		167.3	17.7	115	High	Peak Found	High	1.447	0.9	FALSE
P00959	946643	SH08_14740; SH03_14640; SH06_14945; SH04_14630; SH07_14635; SF31_14950	Methionine--tRNA ligase	Escherichia coli (strain K12)	metG	148.605	62.9247	35	270	35	677	76.2	5.86	208.84	35	metabolic process	Pf00133, Pf01406, Pf01588, Pf01921, Pf09334	Aminoacyl-tRNA biosynthesis; Selenocompound metabolism	106.8	73.3	119.9	High	High	High	1.445	1.788	FALSE
P0AG20	947244	SH08_18175; SH03_18075; SH06_18380; SH04_18065; SH07_18070	GTP pyrophosphokinase	Escherichia coli (strain K12)	relA	51.792	29.7043	19	41	19	744	83.8	6.77	17.26	19	metabolic process;response to stimulus	Pf01842, Pf02824, Pf04607, Pf13291, Pf13328	Purine metabolism	90.1	128.9	81	High	High	High	1.443	1.699	FALSE
P0A8E5	944809	SH08_04330; SH03_04335; SH06_04645; SH04_04325; SH07_04330; SF31_04645	UPF0231 protein YacL	Escherichia coli (strain K12)	yacL	12.155	42.5	3	5	3	120	13.9	4.51	3.76	3		Pf06062		239.6	30.8	29.6	High	Peak Found	High	1.443		FALSE
P76015	945747	SH08_09960; SH03_09860; SH06_10165; SH04_09850; SH07_09855; SF31_10165	PTS-dependent dihydroxyacetone kinase, dihydroxyacetone-binding subunit DhaK	Escherichia coli (strain K12)	dhaK	29.523	41.8539	10	23	10	356	38.2	4.98	9.49	10	metabolic process;response to stimulus	Pf02733	Glycerolipid metabolism; Metabolic pathways	222.4	6.7	71	High	Peak Found	High	1.418	0.69	FALSE
P77488	945060	SH08_05905; SH03_05895; SH06_06200; SH04_05885; SH07_05890; SF31_06200	1-deoxy-D-xylulose-5-phosphate synthase	Escherichia coli (strain K12)	dxs	48.487	35.3226	18	50	18	620	67.6	6.62	13.06	18	metabolic process	Pf02779, Pf02780, Pf13292	Biosynthesis of secondary metabolites; Terpenoid backbone biosynthesis; Biosynthesis of antibiotics; Thiamine metabolism; Metabolic pathways	108.1	71.3	120.6	High	High	High	1.314	1.572	FALSE
P77611	946137	SH08_12235; SH03_12135; SH06_12440; SH04_12125; SH07_12130; SF31_12440	Electron transport complex subunit RsxC	Escherichia coli (strain K12)	rsxC	27.741	17.4324	11	15	11	740	80.1	8.63	1.96	11	metabolic process;transport	Pf01512, Pf10531, Pf12838, Pf13183, Pf13187, Pf13237, Pf13375, Pf13484, Pf13534, Pf14697		176.1	15.7	108.2	High	High	High	1.311	0.345	FALSE
P0A9C0	946713	SH08_15420; SH03_15320; SH06_15625; SH04_15310; SH07_15315; SF31_15625	Anaerobic glycerol-3-phosphate dehydrogenase subunit A	Escherichia coli (strain K12)	glpA	121.971	68.8192	32	126	32	542	58.9	6.64	59.18	32	metabolic process	Pf00890, Pf01266, Pf01494, Pf04324	Biosynthesis of secondary metabolites; Glycerophospholipid metabolism	88.8	61.5	149.7	High	High	High	1.308	2.363	FALSE
P09546	945600	SH08_08995; SH03_08995; SH06_09300; SH04_08985; SH07_08990; SF31_09300	Bifunctional protein PutA	Escherichia coli (strain K12)	putA	353.032	61.6667	66	496	66	1320	143.7	5.99	436.16	66	metabolic process;regulation of biological process	Pf00171, Pf01619, Pf14850	Arginine and proline metabolism; Alanine, aspartate and glutamate metabolism; Biosynthesis of secondary metabolites; Biosynthesis of antibiotics; Metabolic pathways	108.6	82.2	109.1	High	High	High	1.279	1.356	FALSE
P0AE39	947395	SH08_16145; SH03_16045; SH06_16350; SH04_16035; SH07_16040; SF31_16345	Transcriptional regulatory protein YpdB	Escherichia coli (strain K12)	ypdB	22.061	39.7541	8	12	8	244	28.7	5.8	5.08	8	cellular component movement;metabolic process;regulation of biological process;response to stimulus	Pf00072, Pf04397		127.7	60.2	112.1	High	Peak Found	High	1.275	1.189	FALSE
P32166	948418	SH08_01160; SH03_01155; SH06_01155; SH04_01155; SH07_01160; SF31_01155	1,4-dihydroxy-2-naphthoate octaprenyltransferase	Escherichia coli (strain K12)	menA	8.719	7.79221	3	5	3	308	33.6	8.98	0	3	metabolic process	Pf01040	Ubiquinone and other terpenoid-quinone biosynthesis; Biosynthesis of secondary metabolites; Metabolic pathways	60.3	195.7	44	Peak Found	High	Peak Found	1.239	0.905	FALSE
P0A8V2	948488	SH08_01455; SH03_01450; SH06_01450; SH04_01450; SH07_01455; SF31_01450	DNA-directed RNA polymerase subunit beta	Escherichia coli (strain K12)	rpoB	728.791	83.1595	113	1451	113	1342	150.5	5.26	1571.93	113	metabolic process	Pf00562, Pf04111, Pf04560, Pf04561, Pf04563, Pf04565, Pf10385	Pyrimidine metabolism; Purine metabolism; Metabolic pathways; RNA polymerase	105.8	86.8	107.4	High	High	High	1.234	1.264	FALSE
P00561	945803	SH08_03740; SH03_03745; SH06_04050; SH04_03735; SH07_03740; SF31_04050	Bifunctional aspartokinase/homoserine dehydrogenase 1	Escherichia coli (strain K12)	thrA	163.964	66.5854	41	243	41	820	89.1	5.68	214.4	41	metabolic process	Pf00696, Pf00742, Pf01842, Pf03447, Pf13840	Biosynthesis of amino acids; Microbial metabolism in diverse environments; Glycine, serine and threonine metabolism; Biosynthesis of secondary metabolites; Biosynthesis of antibiotics; Cysteine and methionine metabolism; Monobactam biosynthesis; Metabolic pathways; Lysine biosynthesis	107.5	71.8	120.7	High	High	High	1.224	1.609	FALSE
P0AGI8	947788	SH08_20710; SH03_20605; SH06_20910; SH04_20595; SH07_20600; SF31_20995	Trk system potassium uptake protein TrkA	Escherichia coli (strain K12)	trkA	85.37	60.917	24	56	24	458	50.3	5.95	62.3	24	metabolic process;transport	Pf02080, Pf02254, Pf03807, Pf05368, Pf13241		146.2	14.3	139.5	High	Peak Found	High	1.211	0.813	FALSE
P13518	947702	SH08_20510; SH03_20405; SH06_20710; SH04_20395; SH07_20400; SF31_20795	RNase E specificity factor CsrD	Escherichia coli (strain K12)	csrD	6.488	3.86997	3	3	3	646	73.3	8.62	0	3	metabolic process;regulation of biological process	Pf00563, Pf00990		103.5	92	104.5	High	Peak Found	High	1.168	1.094	FALSE
P07639	947927	SH08_21215; SH03_21110; SH06_21415; SH04_21100; SH07_21105; SF31_21500	3-dehydroquinate synthase	Escherichia coli (strain K12)	aroB	25.139	29.0055	9	16	9	362	38.9	6.05	11.02	9	metabolic process	Pf01761, Pf13685	Biosynthesis of amino acids; Biosynthesis of secondary metabolites; Biosynthesis of antibiotics; Phenylalanine, tyrosine and tryptophan biosynthesis; Metabolic pathways	155.7	58.8	85.5	High	Peak Found	High	1.149	1.105	FALSE
P0A6Z1	944885	SH08_16855; SH03_16755; SH06_17060; SH04_16745; SH07_16750; SF31_17105	Chaperone protein HscA	Escherichia coli (strain K12)	hscA	41.284	27.2727	13	27	13	616	65.6	5.16	6.89	13	cell organization and biogenesis;metabolic process;response to stimulus	Pf00012, Pf06723		94.5	112.3	93.2	High	High	High	1.123	1.108	FALSE
P00393	946792	SH08_09490; SH03_09490; SH06_09795; SH04_09480; SH07_09485; SF31_09795	NADH dehydrogenase	Escherichia coli (strain K12)	ndh	9.156	9.90783	4	5	4	434	47.3	8.85	0	4	metabolic process;transport	Pf00070, Pf07992	Oxidative phosphorylation	125.7	40.8	133.5	High	Peak Found	High	1.11	1.467	FALSE
P21170	947432	SH08_18955; SH03_18855; SH06_19160; SH04_18845; SH07_18850; SF31_19200	Biosynthetic arginine decarboxylase	Escherichia coli (strain K12)	speA	103.183	47.8723	24	179	24	658	73.9	4.94	171.63	24	metabolic process	Pf00278, Pf02784	Arginine and proline metabolism; Metabolic pathways	93.9	84	122.1	High	High	High	1.093	1.561	FALSE
P23367	948691	SH08_02450; SH03_02450; SH06_02435; SH04_02445; SH07_02450; SF31_02435	DNA mismatch repair protein MutL	Escherichia coli (strain K12)	mutL	38.213	31.5447	14	24	14	615	67.9	6.77	17.03	14	metabolic process;regulation of biological process;response to stimulus	Pf01119, Pf02518, Pf08676, Pf13589	Mismatch repair	76.4	67.8	155.8	High	High	High	1.087	2.286	FALSE
P0ACY3	946297	SH08_13040; SH03_12940; SH06_13245; SH04_12930; SH07_12935; SF31_13245	Uncharacterized protein YeaG	Escherichia coli (strain K12)	yeaG	22.724	15.0621	8	15	8	644	74.4	5.85	2.17	8	cell communication;metabolic process;response to stimulus	Pf06798, Pf08298, Pf13191		61.7	107.4	130.9	High	High	High	1.082	1.359	FALSE
P25397	945979	SH08_11210; SH03_11110; SH06_11415; SH04_11100; SH07_11105; SF31_11415	Tellurite methyltransferase	Escherichia coli (strain K12)	tehB	40.256	63.4518	12	33	12	197	22.5	7.33	28.06	12	metabolic process;response to stimulus	Pf03848, Pf05175, Pf05724, Pf08241, Pf08242, Pf12847, Pf13489, Pf13649, Pf13847		157.6	12.6	129.8	High	Peak Found	High	1.064	0.54	FALSE
P00864	948457	SH08_01295; SH03_01290; SH06_01290; SH04_01290; SH07_01295; SF31_01290	Phosphoenolpyruvate carboxylase	Escherichia coli (strain K12)	ppc	218.72	66.0249	54	318	54	883	99	5.68	255.99	54	metabolic process	Pf00311	Carbon metabolism; Microbial metabolism in diverse environments; Pyruvate metabolism; Methane metabolism; Metabolic pathways	132.5	57.5	110	High	High	High	1.056	1.237	FALSE
P76257	946305	SF31_13375	Probable ATP-dependent helicase YoaA	Escherichia coli (strain K12)	yoaA	10.396	9.27673	4	5	4	636	70.3	7.08	0	4	metabolic process;response to stimulus	Pf00270, Pf04851, Pf06733, Pf13307		55	114.4	130.6	Peak Found	High	High	1.041	1.658	FALSE
P0ABL5	946706	SH08_15205; SH03_15105; SH06_15410; SH04_15095; SH07_15100; SF31_15410	Cytochrome c-type protein NapC	Escherichia coli (strain K12)	napC	7.1	11.5	3	10	3	200	23.1	8.6	1.67	3	metabolic process;transport	Pf03264		89.6	102.5	107.8	High	High	High	1.029	1.158	FALSE
P06988	946531	SH08_14265; SH03_14165; SH06_14470; SH04_14155; SH07_14160; SF31_14475	Histidinol dehydrogenase	Escherichia coli (strain K12)	hisD	11.272	12.9032	5	7	5	434	46.1	5.17	1.64	5	metabolic process	Pf00815	Biosynthesis of amino acids; Biosynthesis of secondary metabolites; Histidine metabolism; Metabolic pathways	168.4	59.1	72.5	High	Peak Found	High	1.008	1.125	FALSE
P0AA43	945378	SH08_15110; SH03_15010; SH06_15315; SH04_15000; SH07_15005; SF31_15315	Ribosomal small subunit pseudouridine synthase A	Escherichia coli (strain K12)	rsuA	14.542	27.2727	5	13	5	231	25.8	6.18	5.75	5	metabolic process	Pf00849, Pf01479		144	53.6	102.5	High	High	High	1.004	1.026	FALSE
P33602	946762	SH08_15640; SH03_15540; SH06_15845; SH04_15530; SH07_15535; SF31_15845	NADH-quinone oxidoreductase subunit G	Escherichia coli (strain K12)	nuoG	289.619	67.4009	53	623	53	908	100.2	6.25	577.82	53	metabolic process	Pf00111, Pf00384, Pf01568, Pf04879, Pf10588, Pf13510	Oxidative phosphorylation; Metabolic pathways	113.3	88	98.7	High	High	High	0.99	0.981	FALSE
P15977	947923	SH08_21355; SH03_21250; SH06_21555; SH04_21240; SH07_21245; SF31_21640	4-alpha-glucanotransferase	Escherichia coli (strain K12)	malQ	19.243	13.1124	7	19	7	694	78.5	6.58	5.21	7	metabolic process	Pf02446	Metabolic pathways; Starch and sucrose metabolism	89.4	66.5	144.1	High	High	High	0.984	1.589	FALSE
P06999	946230	SH08_12725; SH03_12625; SH06_12930; SH04_12615; SH07_12620; SF31_12930	6-phosphofructokinase isozyme 2	Escherichia coli (strain K12)	pfkB	14.319	29.4498	6	8	6	309	32.4	5.36	0	6	metabolic process;response to stimulus	Pf00294, Pf08543	Carbon metabolism; Biosynthesis of amino acids; Fructose and mannose metabolism; Microbial metabolism in diverse environments; Biosynthesis of secondary metabolites; Galactose metabolism; Biosynthesis of antibiotics; Methane metabolism; Metabolic pathways; Glycolysis / Gluconeogenesis; Pentose phosphate pathway	116.7	106.7	76.6	High	Peak Found	Peak Found	0.973	0.461	FALSE
P0A7B1	946971	SH08_16725; SH03_16625; SH06_16930; SH04_16615; SH07_16620; SF31_16975	Polyphosphate kinase	Escherichia coli (strain K12)	ppk	76.944	40.2616	25	52	25	688	80.4	8.92	25.55	25	metabolic process	Pf02503, Pf13089, Pf13090, Pf13091	Oxidative phosphorylation; RNA degradation	84.5	111.7	103.8	High	High	High	0.958	1.201	FALSE
P37624	947998	SH08_21705; SH03_21600; SH06_21905; SH04_21590; SH07_21595; SF31_21990	Uncharacterized ABC transporter ATP-binding protein YhiH	Escherichia coli (strain K12)	yhiH	47.775	23.82	16	30	16	911	100.7	6.16	12.98	16	regulation of biological process;transport	Pf00005, Pf01061, Pf12679, Pf12698, Pf13304		87	133.4	79.5	High	High	High	0.948	0.697	FALSE
P0A8T7	948487	SH08_01460; SH03_01455; SH06_01455; SH04_01455; SH07_01460; SF31_01455	DNA-directed RNA polymerase subunit beta'	Escherichia coli (strain K12)	rpoC	657.63	86.0697	114	1392	114	1407	155.1	7.08	1473.34	114	metabolic process	Pf00623, Pf04983, Pf04997, Pf04998, Pf05000	Pyrimidine metabolism; Purine metabolism; Metabolic pathways; RNA polymerase	102.1	98.5	99.4	High	High	High	0.944	1.021	FALSE
P75796	945457	SH08_08025; SH03_08025; SH06_08330; SH04_08015; SH07_08020; SF31_08330	Glutathione import ATP-binding protein GsiA	Escherichia coli (strain K12)	gsiA	64.21	42.2151	24	38	24	623	69.1	7.49	14.96	24	transport	Pf00005, Pf08352, Pf13304, Pf13401	ABC transporters	69.6	105.3	125.2	High	High	High	0.914	1.373	FALSE
P76291	946387	SH08_13520; SH03_13420; SH06_13725; SH04_13410; SH07_13415; SF31_13725	tRNA (mo5U34)-methyltransferase	Escherichia coli (strain K12)	cmoB	8.935	19.8142	4	6	4	323	37	6.61	2.31	4	cell organization and biogenesis;metabolic process	Pf08003, Pf08241, Pf08242, Pf12847, Pf13489, Pf13649, Pf13847		136.2	36.7	127.1	High	Peak Found	High	0.908	1.117	FALSE
P06996	946716	SH08_15275; SH03_15175; SH06_15480; SH04_15165; SH07_15170; SF31_15480	Outer membrane protein C	Escherichia coli (strain K12)	ompC	58.704	43.8692	16	160	16	367	40.3	4.82	84.45	16	response to stimulus;transport	Pf00267, Pf13609	beta-Lactam resistance; Two-component system	101.7	91.4	106.9	High	High	High	0.898	1.174	FALSE
P30871	947554	SH08_19555; SH03_19455; SH06_19760; SH04_19445; SH07_19450; SF31_19800	Uncharacterized protein YgiF	Escherichia coli (strain K12)	ygiF	49.234	52.8868	17	38	17	433	48.4	6.13	11.05	17		Pf01928, Pf05235		122.7	38.2	139	High	Peak Found	High	0.859	1.269	FALSE
P77748	946189	SH08_12535; SH03_12435; SH06_12740; SH04_12425; SH07_12430; SF31_12740	Uncharacterized protein YdiJ	Escherichia coli (strain K12)	ydiJ	25.204	10.7073	11	17	11	1018	113.2	7.11	0	11	metabolic process	Pf01565, Pf02913, Pf13183, Pf14691		77.7	114.8	107.5	High	High	High	0.857	0.846	FALSE
P60422	29456695; 947820; 31656000	SH08_20850; SH03_20745; SH06_21050; SH04_20735; SH07_20740; SF31_21135	50S ribosomal protein L2	Escherichia coli (strain K12)	rplB	75.784	68.1319	20	188	20	273	29.8	10.93	101.22	20	cell organization and biogenesis;metabolic process	Pf00181, Pf03947	Ribosome	86.5	101.8	111.7	High	High	High	0.853	1.063	FALSE
P0AFI2	947499	SH03_19265; SH06_19570; SH04_19255; SH07_19260; SF31_19610	DNA topoisomerase 4 subunit A	Escherichia coli (strain K12)	parC	60.158	31.9149	19	59	19	752	83.8	6.68	35.3	19	cell organization and biogenesis;metabolic process	Pf00521, Pf03989		91.6	97.5	111	High	High	High	0.844	1.095	FALSE
P0A7S3	29456732; 947845; 31656011; 32444591	SF31_21260	30S ribosomal protein S12	Escherichia coli (strain K12)	rpsL	16.497	50.8065	6	33	6	124	13.7	10.87	3.54	6	metabolic process;regulation of biological process;response to stimulus	Pf00164	Ribosome	83.8	97.7	118.5	High	High	High	0.823	1.236	FALSE
P0AC86	947931	SH08_21410; SH03_21305; SH06_21610; SH04_21295; SH07_21300; SF31_21695	Glycogen phosphorylase	Escherichia coli (strain K12)	glgP	47.116	26.5031	15	45	15	815	93.1	5.9	16.36	15	metabolic process	Pf00343	Biosynthesis of secondary metabolites; Metabolic pathways; Starch and sucrose metabolism	109.6	74.8	115.6	High	High	High	0.82	1.123	FALSE
P07001	946628	SH08_12100; SH03_12000; SH06_12305; SH04_11990; SH07_11995; SF31_12305	NAD(P) transhydrogenase subunit alpha	Escherichia coli (strain K12)	pntA	57.01	41.9608	15	102	15	510	54.6	5.83	50.14	15	metabolic process;transport	Pf01262, Pf05222, Pf12769	Nicotinate and nicotinamide metabolism; Metabolic pathways	82.7	112.5	104.7	High	High	High	0.816	0.884	FALSE
P23909	947206	SH08_17920; SH03_17820; SH06_18125; SH04_17810; SH07_17815; SF31_18150	DNA mismatch repair protein MutS	Escherichia coli (strain K12)	mutS	88.763	38.5698	28	129	28	853	95.2	5.55	85.15	28	cellular component movement;metabolic process;regulation of biological process;response to stimulus;transport	Pf00488, Pf01624, Pf05188, Pf05190, Pf05192	Mismatch repair	87	97.9	115.2	High	High	High	0.794	1.202	FALSE
P36659	947572	SH08_08920; SH03_08920; SH06_09225; SH04_08910; SH07_08915; SF31_09225	Curved DNA-binding protein	Escherichia coli (strain K12)	cbpA	8.161	11.7647	3	7	3	306	34.4	6.81	0	3	metabolic process	Pf00226, Pf01556		201.2	34.6	64.2	High	Peak Found	High	0.793	0.22	FALSE
P27249	944863	SH08_04585; SH03_04575; SH06_04885; SH04_04565; SH07_04570; SF31_04885	Bifunctional uridylyltransferase/uridylyl-removing enzyme	Escherichia coli (strain K12)	glnD	38.612	16.7416	14	32	14	890	102.3	6.7	14.11	14	metabolic process;regulation of biological process	Pf01842, Pf01909, Pf01966, Pf03445, Pf08335	Two-component system	89	74.8	136.2	High	High	High	0.781	1.143	FALSE
P18775	945508	SH08_08360; SH03_08360; SH06_08665; SH04_08350; SH07_08355; SF31_08665	Dimethyl sulfoxide reductase DmsA	Escherichia coli (strain K12)	dmsA	58.895	28.6241	20	90	18	814	90.3	6.86	40.27	20	metabolic process	Pf00384, Pf01568, Pf04879	Sulfur metabolism	96.5	122.2	81.3	High	High	High	0.776	0.622	FALSE
P0AG59	947801	SH08_20800; SH03_20695; SH06_21000; SH04_20685; SH07_20690; SF31_21085	30S ribosomal protein S14	Escherichia coli (strain K12)	rpsN	7.403	21.7822	3	14	3	101	11.6	11.17	3.68	3	cell organization and biogenesis;metabolic process	Pf00253	Ribosome	75.4	90.4	134.2	High	High	High	0.774	2.714	FALSE
P10443	944877	SH08_04670; SH03_04660; SH06_04970; SH04_04650; SH07_04655; SF31_04970	DNA polymerase III subunit alpha	Escherichia coli (strain K12)	dnaE	69.143	21.3793	23	47	23	1160	129.8	5.31	27.34	23	metabolic process	Pf01336, Pf02811, Pf07733, Pf14579	Pyrimidine metabolism; DNA replication; Purine metabolism; Metabolic pathways; Mismatch repair; Homologous recombination	119.7	84.3	96	High	High	High	0.758	1.019	FALSE
P0A698	948559	SH08_01855; SH03_01850; SH06_01840; SH04_01850; SH07_01855; SF31_01840	UvrABC system protein A	Escherichia coli (strain K12)	uvrA	93.148	36.4894	28	96	28	940	103.8	6.64	68.55	28	cell communication;metabolic process;response to stimulus	Pf00005, Pf13304	Nucleotide excision repair	79.4	101.9	118.7	High	High	High	0.743	1.001	FALSE
P60716	945227	SH08_06975; SH03_06980; SH06_07285; SH04_06970; SH07_06975; SF31_07285	Lipoyl synthase	Escherichia coli (strain K12)	lipA	21.79	25.5452	6	26	6	321	36	7.94	23.58	6	metabolic process	Pf04055	Lipoic acid metabolism; Metabolic pathways	107.4	116.2	76.4	High	High	High	0.741	0.544	FALSE
P37692	948135	SH08_22470; SH03_22370; SH06_22670; SH04_22360; SH07_22365; SF31_22740	ADP-heptose--LPS heptosyltransferase 2	Escherichia coli (strain K12)	rfaF	10.828	12.6437	4	7	4	348	39	7.55	4.94	4	metabolic process	Pf01075	Lipopolysaccharide biosynthesis; Metabolic pathways	147	44	108.9	High	Peak Found	High	0.734	0.475	FALSE
P32176	948394		Formate dehydrogenase-O major subunit	Escherichia coli (strain K12)	fdoG	124.125	44.2913	33	117	32	1016	112.5	7.28	109.9	33	metabolic process;response to stimulus	Pf00384, Pf01568, Pf04879	Carbon metabolism; Microbial metabolism in diverse environments; Glyoxylate and dicarboxylate metabolism; Methane metabolism; Metabolic pathways	95.5	120.3	84.2	High	High	High	0.733	0.733	FALSE
P77374	946135	SH08_12015; SH03_11915; SH06_12220; SH04_11905; SH07_11910; SF31_12220	Putative dimethyl sulfoxide reductase chain YnfE	Escherichia coli (strain K12)	ynfE	21.215	10.7673	9	22	6	808	89.7	8.32	5.42	9	metabolic process	Pf00384, Pf01568, Pf04879	Selenocompound metabolism	115	96	89	High	High	High	0.732	0.666	FALSE
P28249	946582	SH08_14485; SH03_14385; SH06_14690; SH04_14375; SH07_14380; SF31_14695	Protein AsmA	Escherichia coli (strain K12)	asmA	26.546	18.1524	10	21	10	617	68.9	5.47	14.67	10	regulation of biological process	Pf05170, Pf13502		106.1	67.3	126.6	High	High	High	0.729	0.673	FALSE
P75864	945564	SH08_08635; SH03_08635; SH06_08940; SH04_08625; SH07_08630; SF31_08940	Ribosomal RNA large subunit methyltransferase K/L	Escherichia coli (strain K12)	rlmL	82.376	40.7407	27	121	27	702	78.8	8.82	39.04	27	metabolic process	Pf01170, Pf02926, Pf03602, Pf08241, Pf10672, Pf13578, Pf13649, Pf13659		115.1	59.3	125.5	High	High	High	0.726	1.269	FALSE
P37617	947972	SH08_21615; SH03_21510; SH06_21815; SH04_21500; SH07_21505; SF31_21900	Lead, cadmium, zinc and mercury-transporting ATPase	Escherichia coli (strain K12)	zntA	140.055	61.2022	35	177	35	732	76.8	5.96	192.62	35	response to stimulus;transport	Pf00122, Pf00403, Pf00702		123.1	68.4	108.5	High	High	High	0.721	0.609	FALSE
P0A6F1	949025	SH08_03890; SH03_03895; SH06_04205; SH04_03885; SH07_03890; SF31_04205	Carbamoyl-phosphate synthase small chain	Escherichia coli (strain K12)	carA	52.323	55.7592	13	34	13	382	41.4	6.38	49.08	13	metabolic process	Pf00117, Pf00988, Pf07722	Pyrimidine metabolism; Alanine, aspartate and glutamate metabolism; Metabolic pathways	235	38.7	26.3	High	Peak Found	High	0.719	0.316	FALSE
P00452	946612	SH08_15385; SH03_15285; SH06_15590; SH04_15275; SH07_15280; SF31_15590; BAA16053	Ribonucleoside-diphosphate reductase 1 subunit alpha	Escherichia coli (strain K12)	nrdA	128.281	54.1393	36	248	36	761	85.7	6.18	160.49	36	metabolic process	Pf00317, Pf02867, Pf03477	Pyrimidine metabolism; Purine metabolism; Metabolic pathways	77.6	115.2	107.2	High	High	High	0.712	1.013	FALSE
P77783	945268		Probable dimethyl sulfoxide reductase chain YnfF	Escherichia coli (strain K12)	ynfF	27.026	14.1264	11	31	8	807	89.9	7.02	5.63	11	metabolic process	Pf00384, Pf01568, Pf04879	Selenocompound metabolism	110.7	91	98.3	High	High	High	0.707	0.867	FALSE
P0A6H1	945083	SH03_05990; SH06_06295; SH04_05980; SH07_05985; SF31_06295	ATP-dependent Clp protease ATP-binding subunit ClpX	Escherichia coli (strain K12)	clpX	64.188	62.9717	22	93	22	424	46.3	5.35	17.92	22	cell division;metabolic process;regulation of biological process;response to stimulus	Pf00004, Pf01078, Pf05496, Pf06068, Pf06689, Pf07724, Pf07726, Pf07728, Pf10431, Pf13207, Pf13401, Pf14532		98.5	98.7	102.8	High	High	High	0.704	1	FALSE
P0ADY1	946056	SH08_06015; SH03_06005; SH06_06310; SH04_05995; SH07_06000; SF31_06310	Peptidyl-prolyl cis-trans isomerase D	Escherichia coli (strain K12)	ppiD	80.686	51.6854	26	60	26	623	68.1	5.07	37.69	26	metabolic process;transport	Pf00639, Pf09312, Pf13145, Pf13616, Pf13623, Pf13624		99.7	108.6	91.8	High	High	High	0.689	0.884	FALSE
P0A9P6	947674	SH08_20105; SH03_20000; SH06_20305; SH04_19990; SH07_19995; SF31_20335	ATP-dependent RNA helicase DeaD	Escherichia coli (strain K12)	deaD	191.174	73.4499	37	224	37	629	70.5	8.72	189.87	37	cell organization and biogenesis;metabolic process;regulation of biological process;response to stimulus	Pf00270, Pf00271, Pf03880, Pf14617	RNA degradation	69.7	103.4	126.8	High	High	High	0.665	1.222	FALSE
P33650	947919	SH08_21320; SH03_21215; SH06_21520; SH04_21205; SH07_21210; SF31_21605	Ferrous iron transport protein B	Escherichia coli (strain K12)	feoB	44.288	25.3558	17	44	17	773	84.4	6.19	13.5	17	response to stimulus;transport	Pf00009, Pf01926, Pf02421, Pf07664, Pf07670, Pf09439		86.5	141.4	72.2	High	High	High	0.665	0.627	FALSE
P77504	945118	SH08_06290; SH03_06280; SH06_06585; SH04_06270; SH07_06275; SF31_06585	Uncharacterized ABC transporter permease YbbP	Escherichia coli (strain K12)	ybbP	21.086	10.8209	7	12	7	804	89.3	9.31	1.89	7	transport	Pf02687		87.4	132.1	80.5	High	High	High	0.655	0.65	FALSE
P18776	945507	SH08_08365; SH03_08365; SH06_08670; SH04_08355; SH07_08360; SF31_08670	Anaerobic dimethyl sulfoxide reductase chain B	Escherichia coli (strain K12)	dmsB	22.604	37.0732	7	13	5	205	22.9	6.61	13.05	7	metabolic process;transport	Pf00037, Pf12837, Pf12838, Pf13187, Pf13237, Pf13247, Pf13459, Pf14697	Sulfur metabolism	131.3	118	50.7	High	Peak Found	High	0.644	0.314	FALSE
P76594	947056	SH08_17175; SH03_17075; SH06_17380; SH04_17065; SH07_17070; SF31_17425	Uncharacterized protein YfiQ	Escherichia coli (strain K12)	yfiQ	85.536	40.1806	27	63	26	886	97.9	6.42	45.28	27	cell organization and biogenesis;metabolic process;regulation of biological process;response to stimulus	Pf00583, Pf02629, Pf13302, Pf13380, Pf13420, Pf13549, Pf13607		73	114.1	112.9	High	High	High	0.636	1.023	FALSE
P06149	946653	SH08_14840; SH03_14740; SH06_15045; SH04_14730; SH07_14735; SF31_15050	D-lactate dehydrogenase	Escherichia coli (strain K12)	dld	22.677	14.5359	8	16	8	571	64.6	6.67	1.6	8	metabolic process;transport	Pf01565, Pf09330	Microbial metabolism in diverse environments; Pyruvate metabolism	76.9	95.2	127.9	High	High	High	0.635	1.222	FALSE
P0CK95	2847716	SH08_19135; SH03_19035; SH06_19340; SH04_19025; SH07_19030; SF31_19380	Putative lipoprotein AcfD homolog	Escherichia coli (strain K12)	yghJ	7.992	1.97368	3	4	3	1520	167.1	5.03	0	3		Pf13322, Pf13402		47.7	215.8	36.5	High	High	Peak Found	0.624	0.478	FALSE
P0A9P0	944854	SH08_04315; SH03_04320; SH06_04630; SH04_04310; SH07_04315; SF31_04630	Dihydrolipoyl dehydrogenase	Escherichia coli (strain K12)	lpdA	175.495	66.6667	33	539	33	474	50.7	6.15	439.36	33	cellular homeostasis;metabolic process;regulation of biological process;response to stimulus	Pf00070, Pf00890, Pf01134, Pf01494, Pf01946, Pf02852, Pf03486, Pf07992, Pf12831, Pf13450	Carbon metabolism; Microbial metabolism in diverse environments; Glycine, serine and threonine metabolism; Propanoate metabolism; Biosynthesis of secondary metabolites; Pyruvate metabolism; Biosynthesis of antibiotics; Glyoxylate and dicarboxylate metabolism; Citrate cycle (TCA cycle); Valine, leucine and isoleucine degradation; Metabolic pathways; Glycolysis / Gluconeogenesis	83.2	102.1	114.7	High	High	High	0.62	0.961	FALSE
P02931	945554	SH08_08540; SH03_08540; SH06_08845; SH04_08530; SH07_08535; SF31_08845	Outer membrane protein F	Escherichia coli (strain K12)	ompF	11.563	10.7735	4	23	4	362	39.3	4.96	3.72	4	cell organization and biogenesis;transport	Pf00267, Pf13609	beta-Lactam resistance; Two-component system	91.4	130.6	78.1	High	High	High	0.605	0.607	FALSE
P0ADE6	947144	SH08_17555; SH03_17455; SH06_17760; SH04_17445; SH07_17450; SF31_17805	Uncharacterized protein YgaU	Escherichia coli (strain K12)	ygaU	32.146	74.4966	11	22	11	149	16.1	6	14.97	11	response to stimulus	Pf01476, Pf04972		132.8	8.2	159	High	Peak Found	High	0.604	1.314	FALSE
P04951	945539	SH08_08480; SH03_08480; SH06_08785; SH04_08470; SH07_08475; SF31_08785	3-deoxy-manno-octulosonate cytidylyltransferase	Escherichia coli (strain K12)	kdsB	29.936	45.1613	9	15	9	248	27.6	5.27	17.28	9	metabolic process	Pf02348, Pf12804	Lipopolysaccharide biosynthesis; Metabolic pathways	139.6	71.8	88.6	High	Peak Found	High	0.594	0.339	FALSE
P37177	947301	SH08_18405; SH03_18305; SH06_18610; SH04_18295; SH07_18300; SF31_18650	Phosphoenolpyruvate-protein phosphotransferase PtsP	Escherichia coli (strain K12)	ptsP	89.277	45.5882	29	101	29	748	83.7	5.78	48.75	29	metabolic process;response to stimulus;transport	Pf00391, Pf01590, Pf02896, Pf05524, Pf13185, Pf13492	Phosphotransferase system (PTS)	78.3	127.2	94.6	High	High	High	0.589	0.77	FALSE
P76104	945993	SH08_11245; SH03_11145; SH06_11450; SH04_11135; SH07_11140; SF31_11450	Uncharacterized protease YdcP	Escherichia coli (strain K12)	ydcP	31.793	19.6018	12	30	12	653	72.7	7.17	6.48	12	metabolic process	Pf01136, Pf12392		132.1	62.2	105.7	High	High	High	0.567	0.96	FALSE
P09980	948292	SH06_00370; SF31_00370	ATP-dependent DNA helicase Rep	Escherichia coli (strain K12)	rep	46.873	30.6092	17	32	16	673	77	7.23	12.4	17	metabolic process;response to stimulus	Pf00580, Pf13086, Pf13245, Pf13361, Pf13538, Pf13604		98.8	73.9	127.4	High	High	High	0.554	1.407	FALSE
P0A9M0	945085	SH03_05995; SH06_06300; SH04_05985; SH07_05990; SF31_06300	Lon protease	Escherichia coli (strain K12)	lon	251.759	63.0102	48	432	48	784	87.4	6.39	336.2	48	metabolic process;response to stimulus	Pf00004, Pf02190, Pf05362, Pf07728, Pf08298, Pf13191, Pf13207, Pf13541		70.3	122.3	107.4	High	High	High	0.54	0.865	FALSE
P0AEC5	947255	SH08_18185; SH03_18085; SH06_18390; SH04_18075; SH07_18080; SF31_18430	Signal transduction histidine-protein kinase BarA	Escherichia coli (strain K12)	barA	36.136	17.1024	14	24	14	918	102.4	5.64	5.09	14	metabolic process;regulation of biological process;response to stimulus	Pf00072, Pf00512, Pf00672, Pf01627, Pf02518, Pf09984	Two-component system	74.1	116.4	109.5	High	High	High	0.531	0.381	FALSE
P08395	946281	SH08_12955; SH03_12855; SH06_13160; SH04_12845; SH07_12850; SF31_13160	Protease 4	Escherichia coli (strain K12)	sppA	24.87	18.7702	10	16	10	618	67.2	6.04	1.61	10	metabolic process	Pf00574, Pf01343		25.7	110.1	164.2	Peak Found	High	High	0.519	1.553	FALSE
P38134	947409	SH08_08815; SH03_08815; SH06_09120; SH04_08805; SH07_08810; SF31_09120	Tyrosine-protein kinase etk	Escherichia coli (strain K12)	etk	8.322	5.92287	4	4	4	726	81.2	6.64	0	4	metabolic process	Pf01656, Pf02706, Pf08317, Pf12128, Pf13481, Pf13500, Pf13614, Pf13807		67.3	120.8	111.9	Peak Found	Peak Found	High	0.508	0.968	FALSE
P00936	947755	SH08_00525; SH03_00520; SH06_00520; SH04_00520; SH07_00525; SF31_00520	Adenylate cyclase	Escherichia coli (strain K12)	cyaA	47.794	24.2925	17	35	17	848	97.5	6.21	17.19	17	metabolic process	Pf01295, Pf12633	Purine metabolism	109.5	66.5	124.1	High	High	High	0.505	1.052	FALSE
P10121	947978	SH08_21590; SH03_21485; SH06_21790; SH04_21475; SH07_21480; SF31_21875	Signal recognition particle receptor FtsY	Escherichia coli (strain K12)	ftsY	59.907	47.0825	17	42	17	497	54.5	4.5	28.05	17	cell organization and biogenesis;transport	Pf00448, Pf01583, Pf02881	Quorum sensing; Protein export; Bacterial secretion system	155	72.4	72.6	High	High	High	0.505	0.249	FALSE
P37649	948048		Protein YhjK	Escherichia coli (strain K12)	yhjK	41.628	26.8882	15	27	15	662	74.3	6.49	11.39	15	metabolic process;regulation of biological process;response to stimulus	Pf00563, Pf00990		58	158.2	83.8	High	High	High	0.487	0.555	FALSE
P0A6V8	946858	SH08_16180; SH03_16080; SH06_16385; SH04_16070; SH07_16075; SF31_16380	Glucokinase	Escherichia coli (strain K12)	glk	36.822	54.2056	13	27	13	321	34.7	6.52	15.42	13	metabolic process	Pf02685	Carbon metabolism; Microbial metabolism in diverse environments; Biosynthesis of secondary metabolites; Galactose metabolism; Biosynthesis of antibiotics; Metabolic pathways; Amino sugar and nucleotide sugar metabolism; Streptomycin biosynthesis; Glycolysis / Gluconeogenesis; Starch and sucrose metabolism	186	18.1	95.9	High	Peak Found	High	0.485	0.395	FALSE
P76578	947302	SH08_16825; SH03_16725; SH06_17030; SH04_16715; SH07_16720; SF31_17075	Uncharacterized lipoprotein YfhM	Escherichia coli (strain K12)	yfhM	11.706	3.0248	5	7	5	1653	181.5	5.43	0	5	regulation of biological process	Pf00207, Pf01835, Pf07678, Pf07703		59.6	181.8	58.6	High	High	High	0.484	0.319	FALSE
P15038	946227	SH08_08710; SH03_08710; SH06_09015; SH04_08700; SH07_08705; SF31_09015	Helicase IV	Escherichia coli (strain K12)	helD	80.666	42.3977	27	66	27	684	77.9	8.27	29.97	27	metabolic process	Pf00580, Pf12462, Pf13245, Pf13361, Pf13538, Pf13604		73.8	129.3	96.9	High	High	High	0.475	0.607	FALSE
P46474	2847740	SF31_20760	Uncharacterized protein YhdP	Escherichia coli (strain K12)	yhdP	41.909	18.3254	18	18	18	1266	139	5.62	3.62	18		Pf13116, Pf13502		45.6	227.7	26.7	Peak Found	High	Peak Found	0.475	0.235	FALSE
P37666	948074	SH08_22095; SH03_21990; SH06_22295; SH04_21980; SH07_21985; SF31_22375	Glyoxylate/hydroxypyruvate reductase B	Escherichia coli (strain K12)	ghrB	74.452	83.0247	15	60	15	324	35.4	5.82	90.13	15	metabolic process	Pf00389, Pf02826	Microbial metabolism in diverse environments; Metabolic pathways; Pentose phosphate pathway	145	23.2	131.7	High	Peak Found	High	0.474	3.102	FALSE
P0A7I0	949002	SH08_10020; SH03_09920; SH06_10225; SH04_09910; SH07_09915; SF31_10225	Peptide chain release factor 1	Escherichia coli (strain K12)	prfA	19.889	23.8889	9	9	9	360	40.5	5.26	5.41	9	cell organization and biogenesis;metabolic process	Pf00472, Pf03462		195.3	41.4	63.2	High	Peak Found	Peak Found	0.468	0.12	FALSE
P77334	945868	SH03_10335; SH06_10640; SH04_10325; SH07_10330; SF31_10640	Cyclic di-GMP phosphodiesterase Gmr	Escherichia coli (strain K12)	gmr	36.748	26.0212	13	20	13	661	74.6	6.74	6.32	13	regulation of biological process	Pf00563, Pf00989, Pf00990, Pf13426	Quorum sensing	35.8	164.1	100.1	High	High	High	0.452	0.844	FALSE
P75800	945462	SH03_08045; SH06_08350; SH04_08035; SH07_08040; SF31_08350	Putative cyclic di-GMP phosphodiesterase YliE	Escherichia coli (strain K12)	yliE	15.406	7.54476	6	10	6	782	90	5.8	5.85	6		Pf00563		70.8	182.4	46.9	High	High	High	0.452	0.36	FALSE
P02943	948548	SH08_01735; SH03_01730; SH06_01720; SH04_01730; SH07_01735; SF31_01720	Maltoporin	Escherichia coli (strain K12)	lamB	6.779	7.62332	3	5	3	446	49.9	4.98	0	3	response to stimulus;transport	Pf02264		51.4	115.2	133.4	Peak Found	High	High	0.452	0.671	FALSE
P39838	946717	SH08_15290; SH03_15190; SH06_15495; SH04_15180; SH07_15185; SF31_15495	Phosphotransferase RcsD	Escherichia coli (strain K12)	rcsD	64.785	35.2809	22	46	22	890	100.3	5.21	23.39	22	metabolic process;regulation of biological process;response to stimulus	Pf01627, Pf02518	Two-component system	71.9	163.7	64.5	High	High	High	0.44	0.443	FALSE
P62517	945624		Glucans biosynthesis glucosyltransferase H	Escherichia coli (strain K12)	mdoH	121	43.0933	32	271	31	847	96.9	8.66	110.12	32	metabolic process;response to stimulus	Pf00535, Pf13506, Pf13632, Pf13641		82	143.8	74.3	High	High	High	0.433	0.447	FALSE
P68688	945479	SH08_08125; SH03_08125; SH06_08430; SH04_08115; SH07_08120; SF31_08430	Glutaredoxin-1	Escherichia coli (strain K12)	grxA	10.541	37.6471	3	28	3	85	9.7	4.97	10.29	3	cellular homeostasis;metabolic process;regulation of biological process;transport	Pf00462, Pf04908, Pf05768		46.6	148.7	104.7	High	High	High	0.42	0.692	FALSE
P14294	946141	SH08_12930; SH03_12830; SH06_13135; SH04_12820; SH07_12825; SF31_13135	DNA topoisomerase 3	Escherichia coli (strain K12)	topB	73.3	45.3292	25	75	25	653	73.2	8.19	25.85	25	metabolic process	Pf01131, Pf01751		55.3	153.8	90.9	High	High	High	0.415	0.536	FALSE
P22523	945549	SH08_08510; SH03_08510; SH06_08815; SH04_08500; SH07_08505; SF31_08815	Chromosome partition protein MukB	Escherichia coli (strain K12)	mukB	544.539	78.1965	116	766	116	1486	170.1	5.35	592.5	116	cell division;cell organization and biogenesis;metabolic process	Pf04310, Pf13476, Pf13555, Pf13558		66.1	156.5	77.4	High	High	High	0.402	0.503	FALSE
P52126	947111	SH08_17385; SH03_17285; SH06_17590; SH04_17275; SH07_17280; SF31_17635	Uncharacterized protein YfjK	Escherichia coli (strain K12)	yfjK	12.03	6.72154	5	5	5	729	83	6.46	0	5	defense response;response to stimulus	Pf00270, Pf00271		20.8	132.5	146.7	High	High	High	0.393	1.066	FALSE
Q59385	946106	SH08_06230; SH03_06220; SH06_06525; SH04_06210; SH07_06215; SF31_06525; BAE76263	Copper-exporting P-type ATPase A	Escherichia coli (strain K12)	copA	55.495	25.6595	18	47	18	834	87.8	5.57	32.49	18	response to stimulus;transport	Pf00122, Pf00403, Pf00702, Pf08282, Pf12710, Pf13419		44.2	161.1	94.7	High	High	High	0.372	0.485	FALSE
P0AGJ9	948855	SH08_12280; SH03_12180; SH06_12485; SH04_12170; SH07_12175; SF31_12485	Tyrosine--tRNA ligase	Escherichia coli (strain K12)	tyrS	40.493	32.5472	10	25	10	424	47.5	5.81	33.41	10	metabolic process	Pf00579, Pf01479	Aminoacyl-tRNA biosynthesis	137.5	32.1	130.4	High	Peak Found	High	0.37	0.516	FALSE
P43329	948444	SH06_11325; SH04_11010; SH07_11015; SF31_11325	ATP-dependent RNA helicase HrpA	Escherichia coli (strain K12)	hrpA	79.912	23.0769	28	57	28	1300	148.9	7.9	6.04	28	metabolic process	Pf00270, Pf00271, Pf04408, Pf07717, Pf11898		75.8	117.2	107	High	High	High	0.35	0.535	FALSE
P0A830	948039	SH08_21945; SH03_21840; SH06_22145; SH04_21830; SH07_21835	Aerobic C4-dicarboxylate transport protein	Escherichia coli (strain K12)	dctA	12.289	11.6822	5	34	5	428	45.4	8.75	10.73	5	response to stimulus;transport	Pf00375	Two-component system	57.6	150.2	92.2	High	High	High	0.346	0.535	FALSE
P31119	947315	SH08_18450; SH03_18350; SH06_18655; SH04_18340; SH07_18345; SF31_18695	Bifunctional protein Aas	Escherichia coli (strain K12)	aas	82.385	41.0292	27	87	27	719	80.6	9.28	40.66	27	metabolic process	Pf00501, Pf01553, Pf13193	Fatty acid degradation; Glycerophospholipid metabolism	73.3	162.1	64.6	High	High	High	0.335	0.358	FALSE
P06971	944856	SH03_04495; SH06_04805; SH04_04485; SH07_04490; SF31_04805	Ferrichrome-iron receptor	Escherichia coli (strain K12)	fhuA	46.117	24.7657	18	30	18	747	82.1	5.69	3.45	18	transport	Pf00593, Pf07715		56.7	158.8	84.5	High	High	High	0.332	0.239	FALSE
Q47146	949007	SH08_04870; SH03_04860; SH06_05170; SH04_04850; SH07_04855; SF31_05170	Acyl-coenzyme A dehydrogenase	Escherichia coli (strain K12)	fadE	34.043	20.8845	12	14	12	814	89.2	8.09	10.07	12	metabolic process	Pf00441, Pf02770, Pf02771, Pf09317	Fatty acid metabolism; Metabolic pathways; Fatty acid degradation	87.3	156.3	56.4	Peak Found	High	High	0.327	0.375	FALSE
P27296	945431	SH08_07870; SH03_07870; SH06_08175; SH04_07860; SH07_07865; SF31_08175	Probable ATP-dependent helicase DinG	Escherichia coli (strain K12)	dinG	18.016	10.1955	6	9	6	716	81.4	7.71	1.63	6	cell communication;metabolic process;response to stimulus	Pf00270, Pf06733, Pf13307		78.4	147.3	74.3	High	High	High	0.327	0.501	FALSE
P11350	945808	SH08_10115; SH03_10015; SH06_10320; SH04_10005; SH07_10010; SF31_10320	Respiratory nitrate reductase 1 gamma chain	Escherichia coli (strain K12)	narI	15.762	16.8889	4	37	4	225	25.5	9.76	25.75	4	metabolic process;transport	Pf02665	Microbial metabolism in diverse environments; Nitrogen metabolism; Two-component system	58.3	158.8	82.9	High	High	High	0.326	0.479	FALSE
Q46802	947320	SH08_18615; SH03_18515; SH06_18820; SH04_18505; SH07_18510; SF31_18860	Uncharacterized sigma-54-dependent transcriptional regulator YgeV	Escherichia coli (strain K12)	ygeV	72.509	49.3243	21	53	21	592	66.1	6.54	22.34	21	metabolic process;regulation of biological process;response to stimulus	Pf00004, Pf00158, Pf00989, Pf02954, Pf07728, Pf13188, Pf13191, Pf13426, Pf14532		56.2	151.5	92.3	High	High	High	0.322	0.544	FALSE
P0AEC3	947887	SF31_20575	Aerobic respiration control sensor protein ArcB	Escherichia coli (strain K12)	arcB	77.92	39.5887	26	75	26	778	87.9	5.1	49.31	26	metabolic process;regulation of biological process;response to stimulus	Pf00072, Pf00512, Pf00989, Pf01627, Pf02518, Pf08448, Pf13426, Pf13589	Two-component system	62.4	163.3	74.3	High	High	High	0.32	0.37	FALSE
P0AA25	23335415; 948289; 31656514	SH08_00390; SH03_00385; SH06_00385; SH04_00385; SH07_00390; SF31_00385	Thioredoxin-1	Escherichia coli (strain K12)	trxA	16.472	47.7064	4	42	4	109	11.8	4.88	11.37	4	cellular homeostasis;metabolic process;regulation of biological process;response to stimulus;transport	Pf00085, Pf13098, Pf13728, Pf13899, Pf13905, Pf14595		85.9	145.7	68.4	High	High	High	0.318	0.36	FALSE
P69776	946175	SH08_12485; SH03_12385; SH06_12690; SH04_12375; SH07_12380; SF31_12690	Major outer membrane lipoprotein Lpp	Escherichia coli (strain K12)	lpp	27.485	57.6923	4	64	4	78	8.3	9.25	56.42	4	metabolic process	Pf04728		51.6	177.1	71.3	High	High	High	0.3	0.296	FALSE
P0AAI3	947690	SH08_20185; SH03_20080; SH06_20385; SH04_20070; SH07_20075; SF31_20415	ATP-dependent zinc metalloprotease FtsH	Escherichia coli (strain K12)	ftsH	215.046	69.0994	42	342	42	644	70.7	6.24	343.48	42	metabolic process;regulation of biological process;response to stimulus	Pf00004, Pf00006, Pf00158, Pf01078, Pf01434, Pf05496, Pf06068, Pf06480, Pf07724, Pf07728, Pf08298, Pf13191, Pf13401		49.2	167	83.8	High	High	High	0.29	0.466	FALSE
P0A884	949035	SH08_18395; SH03_18295; SH06_18600; SH04_18285; SH07_18290; SF31_18640	Thymidylate synthase	Escherichia coli (strain K12)	thyA	23.034	25.7576	6	13	6	264	30.5	6.02	9.41	6	metabolic process;regulation of biological process;response to stimulus	Pf00303	Pyrimidine metabolism; One carbon pool by folate; Metabolic pathways	102.7	137.5	59.8	High	Peak Found	High	0.282	0.247	FALSE
P0AG24	948159	SH08_22620; SH03_22520; SH06_22820; SH04_22510; SH07_22515	Bifunctional (p)ppGpp synthase/hydrolase SpoT	Escherichia coli (strain K12)	spoT	83.798	46.7236	25	80	25	702	79.3	8.73	55.13	25	metabolic process;response to stimulus	Pf01966, Pf02824, Pf04607, Pf13291, Pf13328	Purine metabolism	60.2	97.4	142.5	High	High	High	0.279	0.859	FALSE
P33363	946682	SH08_14835; SH03_14735; SH06_15040; SH04_14725; SH07_14730; SF31_15045	Periplasmic beta-glucosidase	Escherichia coli (strain K12)	bglX	11.101	6.40523	4	5	4	765	83.4	6.21	0	4	metabolic process	Pf00933, Pf01915, Pf14310	Cyanoamino acid metabolism; Biosynthesis of secondary metabolites; Metabolic pathways; Starch and sucrose metabolism	22.5	185.2	92.4	Peak Found	High	High	0.271	0.501	FALSE
P33599	946759	SH08_15655; SH03_15555; SH06_15860; SH04_15545; SH07_15550; SF31_15860	NADH-quinone oxidoreductase subunit C/D	Escherichia coli (strain K12)	nuoC	128.609	70.8054	32	169	32	596	68.2	6.42	146.63	32	metabolic process;transport	Pf00329, Pf00346	Oxidative phosphorylation; Metabolic pathways	47.1	155.5	97.4	High	High	High	0.269	0.645	FALSE
P06993	947921	SF31_21650	HTH-type transcriptional regulator MalT	Escherichia coli (strain K12)	malT	245.287	68.7014	51	373	51	901	103.1	6.49	364.61	51	cell organization and biogenesis;metabolic process;regulation of biological process	Pf00196, Pf10345, Pf13191		43.1	143	113.9	High	High	High	0.261	0.858	FALSE
P46889	945102	SH08_08340; SH03_08340; SH06_08645; SH04_08330; SH07_08335; SF31_08645	DNA translocase FtsK	Escherichia coli (strain K12)	ftsK	112.694	37.547	38	80	38	1329	146.6	5.02	25.42	38	cell division;metabolic process;regulation of biological process;response to stimulus	Pf01580, Pf09397, Pf10412, Pf12846, Pf13491		55.2	192.3	52.5	High	High	High	0.259	0.261	FALSE
P36672	948761		PTS system trehalose-specific EIIBC component	Escherichia coli (strain K12)	treB	42.92	22.833	8	81	8	473	51	8.98	70.53	8	metabolic process;transport	Pf00367, Pf02378	Phosphotransferase system (PTS); Starch and sucrose metabolism	70.8	166.1	63.1	High	High	High	0.251	0.391	FALSE
P21865	946744	SH08_07315; SH03_07315; SH06_07620; SH04_07305; SH07_07310; SF31_07620	Sensor protein KdpD	Escherichia coli (strain K12)	kdpD	21.582	13.0872	8	13	8	894	98.7	6.58	10.43	8	metabolic process;regulation of biological process;response to stimulus	Pf00512, Pf02518, Pf02702, Pf13492, Pf13493, Pf13581	Two-component system	40.4	174.8	84.9	Peak Found	High	High	0.244	0.394	FALSE
P11557	947930	SH08_21210; SH03_21105; SH06_21410; SH04_21095; SH07_21100; SF31_21495	Protein DamX	Escherichia coli (strain K12)	damX	23.151	16.8224	8	24	8	428	46.1	5.81	1.97	8	cell division	Pf05036		57.8	165.3	76.8	High	High	High	0.243	0.379	FALSE
P77425	945150	SH08_06380; SH03_06370; SH06_06675; SH04_06360; SH07_06365; SF31_06675	Allantoate amidohydrolase	Escherichia coli (strain K12)	allC	26.542	28.2238	11	32	11	411	45.7	5.4	7.47	11	metabolic process	Pf01546, Pf05343, Pf07687	Microbial metabolism in diverse environments; Purine metabolism	43	161.1	95.9	High	High	High	0.236	0.534	FALSE
P15078	945213	SH08_06825; SH03_06830; SH06_07135; SH04_06820; SH07_06825; SF31_07135	Carbon starvation protein A	Escherichia coli (strain K12)	cstA	19.529	8.41655	6	19	6	701	75.1	7.9	3.46	6	cell communication;response to stimulus	Pf02554, Pf13722		71.8	172.1	56.1	Peak Found	High	Peak Found	0.229	0.33	FALSE
P02919	944843	SH08_04485; SH03_04490; SH06_04800; SH04_04480; SH07_04485; SF31_04800; BAB96725	Penicillin-binding protein 1B	Escherichia coli (strain K12)	mrcB	80.977	35.3081	24	51	24	844	94.2	9.07	37.13	24	cell organization and biogenesis;metabolic process;regulation of biological process;response to stimulus	Pf00905, Pf00912, Pf14812, Pf14814	Peptidoglycan biosynthesis	49.7	175.7	74.6	High	High	High	0.205	0.268	FALSE
P39315	948731	SH08_02660; SH03_02660; SH06_02645; SH04_02655; SH07_02660; SF31_02645	Quinone oxidoreductase 2	Escherichia coli (strain K12)	qorB	23.97	45.4545	9	21	9	286	29.7	5.58	16.7	9	metabolic process;transport	Pf01073, Pf01370, Pf02254, Pf03435, Pf05368, Pf07993, Pf13460	Ubiquinone and other terpenoid-quinone biosynthesis; Biosynthesis of secondary metabolites	137.1	39.8	123	High	Peak Found	High	0.205	0.365	FALSE
P00562	948433	SH08_01210; SH03_01205; SH06_01205; SH04_01205; SH07_01210; SF31_01205	Bifunctional aspartokinase/homoserine dehydrogenase 2	Escherichia coli (strain K12)	metL	70.621	33.4568	23	64	23	810	88.8	5.59	32.96	23	metabolic process	Pf00696, Pf00742, Pf03447	Biosynthesis of amino acids; Microbial metabolism in diverse environments; Glycine, serine and threonine metabolism; Biosynthesis of secondary metabolites; Biosynthesis of antibiotics; Cysteine and methionine metabolism; Monobactam biosynthesis; Metabolic pathways; Lysine biosynthesis	39	197	64	High	High	High	0.204	0.318	FALSE
Q46861	948963	SH08_19350; SH03_19250; SH06_19555; SH04_19240; SH07_19245; SF31_19595	UPF0313 protein YgiQ	Escherichia coli (strain K12)	ygiQ	149.29	58.3221	42	151	42	739	83.4	9.11	91.7	42		Pf04055, Pf08497, Pf11842, Pf12824		30.2	136.4	133.4	High	High	High	0.197	0.972	FALSE
P45800	947905	SH08_21260; SH03_21155; SH06_21460; SH04_21145; SH07_21150; SF31_21545	Putative membrane protein IgaA homolog	Escherichia coli (strain K12)	yrfF	42.61	27.0042	15	33	15	711	79.4	6.09	7.67	15		Pf07095		88.3	122.9	88.8	Peak Found	High	High	0.196	0.45	FALSE
P02918	947907	SH08_21250; SH03_21145; SH06_21450; SH04_21135; SH07_21140; SF31_21535	Penicillin-binding protein 1A	Escherichia coli (strain K12)	mrcA	43.622	21.6471	17	36	17	850	93.6	6.58	7.59	17	cell organization and biogenesis;metabolic process;regulation of biological process;response to stimulus	Pf00905, Pf00912	beta-Lactam resistance; Metabolic pathways; Peptidoglycan biosynthesis	27.2	207.7	65.1	High	High	High	0.183	0.244	FALSE
P06129	948468	SH08_01350; SH03_01345; SH04_01345; SH07_01350	Vitamin B12 transporter BtuB	Escherichia coli (strain K12)	btuB	58.841	39.5765	17	28	17	614	68.4	5.49	12.44	17	transport	Pf00593, Pf07715		10.7	212.5	76.8	High	High	High	0.171	0.426	FALSE
P0AE88	948404	SH08_01075; SH03_01070; SH06_01070; SH04_01070; SH07_01075; SF31_01070	Transcriptional regulatory protein CpxR	Escherichia coli (strain K12)	cpxR	12.025	22.4138	4	9	4	232	26.3	5.66	8.61	4	metabolic process;regulation of biological process;response to stimulus	Pf00072, Pf00486	Cationic antimicrobial peptide (CAMP) resistance; Two-component system	112.5	114.7	72.8	High	Peak Found	High	0.168	0.079	FALSE
P39321	948742	SH08_02715; SH03_02715; SH06_02700; SH04_02710; SH07_02715; SF31_02700	Translocation and assembly module TamB	Escherichia coli (strain K12)	tamB	85.039	26.2907	31	48	31	1259	136.7	5.08	9.7	31	transport	Pf04357		28.3	212	59.7	High	High	High	0.159	0.347	FALSE
P0A7A7	948541	SH08_01765; SH03_01760; SH06_01750; SH04_01760; SH07_01765; SF31_01750	Glycerol-3-phosphate acyltransferase	Escherichia coli (strain K12)	plsB	228.273	74.4734	49	315	49	807	91.3	8.38	309.12	49	metabolic process	Pf01553	Biosynthesis of secondary metabolites; Glycerolipid metabolism; Metabolic pathways; Glycerophospholipid metabolism	32	201.2	66.8	High	High	High	0.149	0.341	FALSE
P0AD65	945240	SH08_07015; SH03_07020; SH06_07325; SH04_07010; SH07_07015; SF31_07325	Penicillin-binding protein 2	Escherichia coli (strain K12)	mrdA	86.897	54.9763	27	59	27	633	70.8	8.82	33.47	27	cell organization and biogenesis;metabolic process;regulation of biological process;response to stimulus	Pf00905, Pf03717	beta-Lactam resistance; Peptidoglycan biosynthesis	82	98.8	119.2	High	High	High	0.142	0.455	FALSE
P0AB67	946144	SH08_12095; SH03_11995; SH06_12300; SH04_11985; SH07_11990; SF31_12300	NAD(P) transhydrogenase subunit beta	Escherichia coli (strain K12)	pntB	19.37	24.2424	7	24	7	462	48.7	6.14	1.63	7	metabolic process	Pf02233	Nicotinate and nicotinamide metabolism; Metabolic pathways	31.4	198.7	69.9	High	High	High	0.142	0.325	FALSE
P0A940	944870	SH08_04635; SH03_04625; SH06_04935; SH04_04615; SH07_04620; SF31_04935	Outer membrane protein assembly factor BamA	Escherichia coli (strain K12)	bamA	102.261	48.7654	33	121	33	810	90.5	5.12	83.57	33	cell organization and biogenesis;metabolic process	Pf01103, Pf07244		43.1	193.8	63.1	High	High	High	0.141	0.265	FALSE
P08194	946704	SH08_15415; SH03_15315; SH06_15620; SH04_15305; SH07_15310; SF31_15620	Glycerol-3-phosphate transporter	Escherichia coli (strain K12)	glpT	18.258	10.8407	6	22	6	452	50.3	8.46	0	6	metabolic process;transport	Pf07690		33.1	210	56.9	Peak Found	High	High	0.139	0.269	FALSE
P0AFG8	944834	SH08_04305; SH03_04310; SH06_04620; SH04_04300; SH07_04305; SF31_04620	Pyruvate dehydrogenase E1 component	Escherichia coli (strain K12)	aceE	971.295	83.4273	99	3820	99	887	99.6	5.68	5072.15	99	metabolic process	Pf00456	Carbon metabolism; Microbial metabolism in diverse environments; Biosynthesis of secondary metabolites; Pyruvate metabolism; Biosynthesis of antibiotics; Citrate cycle (TCA cycle); Metabolic pathways; Glycolysis / Gluconeogenesis	27	189.2	83.8	High	High	High	0.138	0.437	FALSE
P0AFJ7	948009	SH08_21745; SH03_21640; SH06_21945; SH04_21630; SH07_21635; SF31_22030	Low-affinity inorganic phosphate transporter 1	Escherichia coli (strain K12)	pitA	9.771	6.41283	4	12	4	499	53.4	9.51	0	4	transport	Pf01384		43.7	197.6	58.6	Peak Found	High	High	0.134	0.294	FALSE
P31554	945011	SH08_04005; SH03_04010; SH06_04320; SH04_04000; SH07_04005; SF31_04320	LPS-assembly protein LptD	Escherichia coli (strain K12)	lptD	56.935	31.25	20	59	20	784	89.6	5.14	8.52	20	cell organization and biogenesis;response to stimulus;transport	Pf03968, Pf04453		24.1	200.8	75.1	High	High	High	0.132	0.359	FALSE
P0AEX3	947069	SH08_17190; SH03_17090; SH06_17395; SH04_17080; SH07_17085; SF31_17440	Alpha-ketoglutarate permease	Escherichia coli (strain K12)	kgtP	12.492	6.25	3	22	3	432	47	9.39	0	3	transport	Pf00083, Pf07690		43.3	202.5	54.2	Peak Found	High	High	0.129	0.206	FALSE
P0AAD6	947264	SH08_18240; SH03_18140; SH06_18445; SH04_18130; SH07_18135; SF31_18485	Serine transporter	Escherichia coli (strain K12)	sdaC	14.481	8.62471	4	24	4	429	46.9	9.16	2.03	4	transport	Pf03222		25.1	228.2	46.7	High	High	High	0.127	0.257	FALSE
P61320	945775	SH08_10010; SH03_09910; SH06_10215; SH04_09900; SH07_09905; SF31_10215	Outer-membrane lipoprotein LolB	Escherichia coli (strain K12)	lolB	12.443	25.1208	5	10	5	207	23.5	8.84	3.46	5	metabolic process;transport	Pf03550		32.4	267.6		Peak Found	High	High	0.121	0.01	FALSE
P39401	948888	SH08_03490; SH03_03495; SH06_03800; SH04_03485; SH07_03490; SF31_03800	Phosphoglycerol transferase I	Escherichia coli (strain K12)	mdoB	75.512	33.2896	24	71	24	763	85.4	6.55	40.38	24	metabolic process	Pf00884	Metabolic pathways	50.2	167.1	82.7	High	High	High	0.118	0.212	FALSE
P15877	944830	SH08_04355; SH03_04360; SH06_04670; SH04_04350; SH07_04355; SF31_04670	Quinoprotein glucose dehydrogenase	Escherichia coli (strain K12)	gcd	60.956	28.392	21	51	21	796	86.7	5.62	16.41	21	metabolic process	Pf01011, Pf13360	Biosynthesis of secondary metabolites; Biosynthesis of antibiotics; Metabolic pathways; Pentose phosphate pathway	22	220.6	57.4	High	High	High	0.112	0.25	FALSE
P33607	945540	SH08_15615; SH03_15515; SH06_15820; SH04_15505; SH07_15510; SF31_15820	NADH-quinone oxidoreductase subunit L	Escherichia coli (strain K12)	nuoL	19.019	6.36215	3	24	3	613	66.4	8.24	23.06	3	metabolic process;transport	Pf00361, Pf00662	Oxidative phosphorylation; Metabolic pathways	26.5	228.4	45.1	High	High	High	0.112	0.138	FALSE
P20966	946672	SH08_15025; SH03_14925; SH06_15230; SH04_14915; SH07_14920; SF31_15230	PTS system fructose-specific EIIBC component	Escherichia coli (strain K12)	fruA	18.123	18.1172	6	25	6	563	57.5	8.75	6.84	6	metabolic process;transport	Pf02302, Pf02378	Fructose and mannose metabolism; Microbial metabolism in diverse environments; Metabolic pathways; Phosphotransferase system (PTS)	30.6	238	31.4	High	High	High	0.111	0.123	FALSE
P0AA80	947642	SH08_19920; SH03_19820; SH06_20125; SH04_19810; SH07_19815; SF31_20155	Probable galactarate transporter	Escherichia coli (strain K12)	garP	10.73	8.10811	4	15	4	444	49	9	4.2	4	transport	Pf00083, Pf07690		62.9	157	80.1	High	High	High	0.111	0.191	FALSE
P0ABJ9	945341	SH08_07520; SH03_07520; SH06_07825; SH04_07510; SH07_07515; SF31_07825	Cytochrome bd-I ubiquinol oxidase subunit 1	Escherichia coli (strain K12)	cydA	75.402	32.9502	15	203	15	522	58.2	6.81	149.63	15	metabolic process;transport	Pf00769, Pf01654	Oxidative phosphorylation; Metabolic pathways; Two-component system	20	225.4	54.6	High	High	High	0.103	0.262	FALSE
P06989	946515	SH08_14295; SH03_14195; SH06_14500; SH04_14185; SH07_14190; SF31_14505	Histidine biosynthesis bifunctional protein HisIE	Escherichia coli (strain K12)	hisI	7.734	16.7488	3	5	3	203	22.7	5.41	5.33	3	metabolic process	Pf01502, Pf01503	Biosynthesis of amino acids; Biosynthesis of secondary metabolites; Histidine metabolism; Metabolic pathways	41.6	228.1	30.4	High	Peak Found	High	0.102	0.114	FALSE
P0ABB8	948778	SH08_02810; SH03_02810; SH06_02795; SH04_02805; SH07_02810; SF31_02795	Magnesium-transporting ATPase, P-type 1	Escherichia coli (strain K12)	mgtA	112.714	39.5323	28	138	28	898	99.4	5.96	59.4	28	transport	Pf00122, Pf00689, Pf00690, Pf00702, Pf08282, Pf12710, Pf13246		22.8	216.8	60.5	High	High	High	0.101	0.294	FALSE
P31224	945108	SH08_06115; SH03_06105; SH06_06410; SH04_06095; SH07_06100; SF31_06410	Multidrug efflux pump subunit AcrB	Escherichia coli (strain K12)	acrB	106.153	34.6997	28	160	28	1049	113.5	5.57	62.3	28	response to stimulus;transport	Pf00873, Pf02355, Pf02460, Pf03176	Cationic antimicrobial peptide (CAMP) resistance; beta-Lactam resistance	20.7	216.8	62.5	High	High	High	0.099	0.253	FALSE
P31064	945192	SH08_13805; SH03_13705; SH06_14010; SH04_13695; SH07_13700; SF31_14015	UPF0394 inner membrane protein YedE	Escherichia coli (strain K12)	yedE	21.194	14.2145	5	37	5	401	44.4	10.04	7.45	5				19.8	236	44.2	High	High	High	0.097	0.146	FALSE
P0AAD8	947629	SH08_19875; SH03_19775; SH06_20080; SH04_19765; SH07_19770; SF31_20110	Threonine/serine transporter TdcC	Escherichia coli (strain K12)	tdcC	15.245	10.3837	5	23	5	443	48.8	8.94	16.39	5	transport	Pf03222		53.6	182.5	63.9	High	High	High	0.093	0.158	FALSE
P13036	946427	SH08_03065; SH03_03065; SH06_03375; SH04_03060; SH07_03065; SF31_03375	Fe(3+) dicitrate transport protein FecA	Escherichia coli (strain K12)	fecA	41.087	20.155	14	28	14	774	85.3	5.94	4.99	14	transport	Pf00593, Pf07715, Pf14905		12.8	228	59.2	Peak Found	High	High	0.089	0.282	FALSE
P0ABN5	948659	SH08_02280; SH03_02280; SH06_02265; SH04_02275; SH07_02280; SF31_02265	Anaerobic C4-dicarboxylate transporter DcuA	Escherichia coli (strain K12)	dcuA	18.014	4.84988	5	22	5	433	45.7	7.75	9.16	5	metabolic process;transport	Pf03605		13.2	247.6	39.2	Peak Found	High	High	0.089	0.15	FALSE
P76034	945869	SH08_10425; SH03_10325; SH06_10630; SH04_10315; SH07_10320; SF31_10630	Uncharacterized HTH-type transcriptional regulator YciT	Escherichia coli (strain K12)	yciT	21.416	36.1446	8	14	8	249	27.6	6.43	7.79	8	metabolic process;regulation of biological process;response to stimulus	Pf00455, Pf08220, Pf08279, Pf08280		52.9	193.3	53.8	High	Peak Found	High	0.086	0.092	FALSE
P09323	945292	SH08_07215; SH03_07220; SH06_07525; SH04_07210; SH07_07215; SF31_07525	PTS system N-acetylglucosamine-specific EIICBA component	Escherichia coli (strain K12)	nagE	56.111	29.6296	16	114	16	648	68.3	6.16	71.06	16	metabolic process;response to stimulus;transport	Pf00358, Pf00367, Pf02378	Amino sugar and nucleotide sugar metabolism; Phosphotransferase system (PTS)	117.4	117.6	65	High	High	High	0.062	0.18	FALSE
P0AG90	949133	SH08_05840; SH03_05830; SH06_06135; SH04_05820; SH07_05825; SF31_06135	Protein translocase subunit SecD	Escherichia coli (strain K12)	secD	50.041	31.8699	17	68	17	615	66.6	8.6	24.88	17	transport	Pf02355, Pf03176, Pf07549, Pf13721	Protein export; Bacterial secretion system	16.2	252.7	31.1	High	High	High	0.059	0.12	FALSE
P07117	945602	SH08_09005; SH03_09005; SH06_09310; SH04_08995; SH07_09000; SF31_09310	Sodium/proline symporter	Escherichia coli (strain K12)	putP	10.31	11.5538	4	12	4	502	54.3	8.51	1.87	4	transport	Pf00474		10.3	259.7	30	Peak Found	High	High	0.059	0.141	FALSE
P0AGA2	947799	SF31_21050	Protein translocase subunit SecY	Escherichia coli (strain K12)	secY	23.031	15.5756	7	25	7	443	48.5	9.89	6.94	7	transport	Pf00344	Quorum sensing; Protein export; Bacterial secretion system	11.4	250.4	38.2	Peak Found	High	High	0.053	0.127	FALSE
P00550	948118	SF31_22630	PTS system mannitol-specific EIICBA component	Escherichia coli (strain K12)	mtlA	19.761	15.6986	7	19	7	637	67.9	6.49	5.96	7	metabolic process;transport	Pf00359, Pf02378	Fructose and mannose metabolism; Phosphotransferase system (PTS)	4.8	260.5	34.7	Peak Found	High	High	0.05	0.096	FALSE
P69786	945651	SH03_09450; SH06_09755; SH04_09440; SH07_09445; SF31_09755	PTS system glucose-specific EIICB component	Escherichia coli (strain K12)	ptsG	72.285	42.348	18	80	18	477	50.6	8.65	35.75	18	metabolic process;transport	Pf00367, Pf02378	Amino sugar and nucleotide sugar metabolism; Glycolysis / Gluconeogenesis; Phosphotransferase system (PTS)	10	236.3	53.7	Peak Found	High	High	0.045	0.21	FALSE
P0ABI8	945615	SH08_05960; SH03_05950; SH06_06255; SH04_05940; SH07_05945; SF31_06255	Cytochrome bo(3) ubiquinol oxidase subunit 1	Escherichia coli (strain K12)	cyoB	29.665	11.0106	6	43	6	663	74.3	7.2	26.99	6	metabolic process;transport	Pf00115	Oxidative phosphorylation; Metabolic pathways	9.8	242.6	47.6	High	High	High	0.045	0.21	FALSE
P10903	945783	SH08_10095; SH03_09995; SH06_10300; SH04_09985; SH07_09990; SF31_10300	Nitrate/nitrite transporter NarK	Escherichia coli (strain K12)	narK	16.023	16.6307	5	17	5	463	49.7	9.63	10.3	5	metabolic process;transport		Nitrogen metabolism	10.3	247.7	42	Peak Found	High	High	0.043	0.216	FALSE
P39285	948676	SH08_02395; SH03_02395; SH06_02380; SH04_02390; SH07_02395; SF31_02380	Miniconductance mechanosensitive channel MscM	Escherichia coli (strain K12)	mscM	315.752	60.7949	61	375	61	1107	123.9	7.01	363.88	61	response to stimulus;transport	Pf00924, Pf01576, Pf12128, Pf12794, Pf12795, Pf14662		11.6	232	56.4	High	High	High	0.041	0.249	FALSE
P69831		SH08_14625; SH03_14525; SH06_14830; SH04_14515; SH07_14520; SF31_14835	Galactitol permease IIC component	Escherichia coli (strain K12)	gatC	36.585	13.5255	8	96	8	451	48.3	9.28	59.28	8	metabolic process;transport	Pf03611	Galactose metabolism; Metabolic pathways; Phosphotransferase system (PTS)	12.2	235.6	52.2	High	High	High	0.038	0.168	FALSE
P0AFA7	944822	SH03_09790; SH06_10095; SH04_09780; SH07_09785; SF31_10095	Na(+)/H(+) antiporter NhaB	Escherichia coli (strain K12)	nhaB	8.114	5.84795	3	10	3	513	56.7	6.38	0	3	cellular homeostasis;response to stimulus;transport	Pf06450		15.3	259.3	25.4	Peak Found	High	Peak Found	0.036	0.054	FALSE
P60752	945530	SH08_08460; SH03_08460; SH06_08765; SH04_08450; SH07_08455; SF31_08765	Lipid A export ATP-binding/permease protein MsbA	Escherichia coli (strain K12)	msbA	25.475	19.244	9	22	9	582	64.4	8.54	2.99	9	cell organization and biogenesis;transport	Pf00005, Pf00664	ABC transporters	6.5	266.7	26.9	Peak Found	High	High	0.035	0.14	FALSE
P41036	947740	SH08_20370; SH03_20265; SH06_20570; SH04_20255; SH07_20260; SF31_20655	Putative sialic acid transporter	Escherichia coli (strain K12)	nanT	19.493	15.121	5	23	5	496	53.5	9.48	5.55	5	transport	Pf00083, Pf07690		12.2	284.1	3.7	High	High	Peak Found	0.032	0.024	FALSE
P0AC78	948789	SH06_00405; SF31_00405	Undecaprenyl-phosphate alpha-N-acetylglucosaminyl 1-phosphate transferase	Escherichia coli (strain K12)	wecA	26.374	11.9891	7	41	7	367	40.9	9.99	3.3	7	cell organization and biogenesis;metabolic process	Pf00953		8	248.8	43.2	Peak Found	High	High	0.03	0.189	FALSE
P39396	948914	SH08_03460; SH03_03465; SH06_03770; SH04_03455; SH07_03460; SF31_03770	Inner membrane protein YjiY	Escherichia coli (strain K12)	yjiY	33.808	15.6425	8	51	8	716	77.3	8.7	25.28	8	cell communication;response to stimulus	Pf02554, Pf13722		6.5	253.8	39.7	High	High	High	0.022	0.117	FALSE
P77338	945132	SH08_06130; SH03_06120; SH06_06425; SH04_06110; SH07_06115; SF31_06425	Mechanosensitive channel MscK	Escherichia coli (strain K12)	mscK	1085.89	74.9107	111	3706	111	1120	127.1	8.03	5524.75	111	cellular homeostasis;metabolic process;regulation of biological process;transport	Pf00924, Pf01442, Pf01576, Pf03124, Pf05557, Pf10234, Pf11045, Pf12128, Pf12794, Pf12795, Pf13514, Pf15554		5.2	249.4	45.4	High	High	High	0.019	0.168	FALSE
P0AFE8	947731	SF31_15815	NADH-quinone oxidoreductase subunit M	Escherichia coli (strain K12)	nuoM	8.023	4.3222	3	16	3	509	56.5	8.48	7.79	3	metabolic process;transport	Pf00361	Oxidative phosphorylation; Metabolic pathways	5.9	255.7	38.4	Peak Found	High	High	0.017	0.141	FALSE
P23865	946096	SH08_13300; SH03_13200; SH06_13505; SH04_13190; SH07_13195; SF31_13505	Tail-specific protease	Escherichia coli (strain K12)	prc	239.197	72.1408	47	202	47	682	76.6	6.55	217.82	47	metabolic process;regulation of biological process;response to stimulus	Pf00595, Pf03572, Pf11818, Pf13180		1.7	296.7	1.5	High	High	High	0.01	0.01	FALSE
P03018	948347	SH08_00560; SH03_00555; SH06_00555; SH04_00555; SH07_00560; SF31_00555	DNA helicase II	Escherichia coli (strain K12)	uvrD	15.156	8.33333	6	15	5	720	81.9	6.24	5.56	6	cell communication;cell organization and biogenesis;metabolic process;response to stimulus	Pf00580, Pf13086, Pf13245, Pf13361, Pf13538, Pf13604	Nucleotide excision repair; Mismatch repair		157.8	142.2	High	High	High	0.01	0.911	FALSE
P27243	948148	SH08_22480; SH03_22380; SH06_22680; SH04_22370; SH07_22375; SF31_22750	O-antigen ligase	Escherichia coli (strain K12)	rfaL	12.203	12.1718	4	10	4	419	46.8	9.57	0	4	metabolic process		Lipopolysaccharide biosynthesis; Metabolic pathways		271.6	28.4	Not Found	High	High	0.01	0.087	FALSE
P0AFD4	946761	SH08_15635; SH03_15535; SH06_15840; SH04_15525; SH07_15530; SF31_15840	NADH-quinone oxidoreductase subunit H	Escherichia coli (strain K12)	nuoH	12.081	9.84615	4	25	4	325	36.2	7.4	11.8	4	metabolic process	Pf00146	Oxidative phosphorylation; Metabolic pathways		269.2	30.8	Not Found	High	High	0.01	0.155	FALSE
P06983	947759	SH08_00520; SH03_00515; SH06_00515; SH04_00515; SH07_00520; SF31_00515	Porphobilinogen deaminase	Escherichia coli (strain K12)	hemC	12.88	13.099	4	9	4	313	33.8	5.47	3.83	4	metabolic process	Pf01379, Pf03900	Biosynthesis of secondary metabolites; Metabolic pathways; Porphyrin and chlorophyll metabolism	4.7	281.5	13.8	High	Peak Found	High	0.01	0.038	FALSE
P75870	947001	SH08_08700; SH03_08700; SH06_09005; SH04_08690; SH07_08695; SF31_09005	Inner membrane protein YccS	Escherichia coli (strain K12)	yccS	11.592	6.55509	4	5	4	717	81.6	7.24	2.96	4	transport	Pf04632, Pf12805, Pf13515			268.3	31.7	Not Found	High	High	0.01	0.081	FALSE
P0AFF2	946895	SH08_16205; SH03_16105; SH06_16410; SH04_16095; SH07_16100; SF31_16405	Nucleoside permease NupC	Escherichia coli (strain K12)	nupC	12.217	12.25	4	15	4	400	43.4	8.48	1.62	4	transport	Pf01773, Pf07662, Pf07670		2	263.7	34.3	Peak Found	High	High	0.01	0.1	FALSE
P33231	948114	SH08_22385; SH03_22280; SH06_22585; SH04_22270; SH07_22275; SF31_22655	L-lactate permease	Escherichia coli (strain K12)	lldP	6.544	7.6225	3	6	3	551	59.1	8.78	0	3	response to stimulus;transport	Pf02652			280.8	19.2	Not Found	High	Peak Found	0.01	0.098	FALSE
P37685	948104	SH08_22300; SH03_22195; SH06_22500; SH04_22185; SH07_22190; SF31_22570	Aldehyde dehydrogenase B	Escherichia coli (strain K12)	aldB	8.394	6.05469	3	5	3	512	56.3	5.64	1.67	3	metabolic process;response to stimulus	Pf00171	Microbial metabolism in diverse environments; Biosynthesis of secondary metabolites; Pyruvate metabolism; Metabolic pathways; Glycolysis / Gluconeogenesis		40.5	259.5	High	Peak Found	High	0.01	6.412	FALSE
P0AD68	944799	SH08_04155; SH03_04160; SH06_04470; SH04_04150; SH07_04155; SF31_04470	Peptidoglycan synthase FtsI	Escherichia coli (strain K12)	ftsI	8.455	6.97279	3	3	3	588	63.8	9.64	3.94	3	cell division;cell organization and biogenesis;metabolic process;regulation of biological process;response to stimulus	Pf00905, Pf03717	beta-Lactam resistance; Peptidoglycan biosynthesis		80.4	219.6	Not Found	Peak Found	High	0.01	2.783	FALSE
P0AFC3	946764	SH08_15665; SH03_15565; SH06_15870; SH04_15555; SH07_15560; SF31_15870	NADH-quinone oxidoreductase subunit A	Escherichia coli (strain K12)	nuoA	10.931	24.4898	3	7	3	147	16.4	9.83	0	3	metabolic process;transport	Pf00507	Oxidative phosphorylation; Metabolic pathways		268	32	Not Found	High	Peak Found	0.01	0.185	FALSE
P30863	944901	SH08_04790; SH03_04780; SH06_05090; SH04_04770; SH07_04775; SF31_05090	2,5-diketo-D-gluconic acid reductase B	Escherichia coli (strain K12)	dkgB	24.834	36.3296	7	14	7	267	29.4	5.69	14.67	7	metabolic process	Pf00248		187.8	1.7	110.5	High	Peak Found	High		3.82	FALSE
P13445	947210	SH08_17960; SH03_17860; SH06_18165; SH04_17850; SH07_17855; SF31_18190	RNA polymerase sigma factor RpoS	Escherichia coli (strain K12)	rpoS	13.198	17.5758	4	9	3	330	37.9	4.94	13.97	4	metabolic process;regulation of biological process	Pf00140, Pf04539, Pf04542, Pf04545		182	118		High	High	Not Found		0.01	FALSE
P0AGL7	945816	SH08_18995; SH03_18895; SH06_19200; SH04_18885; SH07_18890; SF31_19240	Ribosomal RNA small subunit methyltransferase E	Escherichia coli (strain K12)	rsmE	8.673	13.9918	3	3	3	243	27	6.64	1.73	3	metabolic process	Pf04452					High	Not Found	High			FALSE
P25888	945425	SH08_07860; SH03_07860; SH06_08165; SH04_07850; SH07_07855; SF31_08165	ATP-dependent RNA helicase RhlE	Escherichia coli (strain K12)	rhlE	7.389	9.69163	3	3	3	454	50	10.05	1.64	3	cell organization and biogenesis;metabolic process;response to stimulus	Pf00270, Pf00271, Pf04851	RNA degradation	182.8	28.2	89	High	Peak Found	High		3.16	FALSE

## Sheet: Extended Data Fig. 3 T4 infect
Checked	Protein FDR Confidence: Combined	Master	Accession	Description	Sum PEP Score	Coverage [%]	# Peptides	# PSMs	# Unique Peptides	# AAs	MW [kDa]	calc. pI	Score Sequest HT: Sequest HT	# Peptides (by Search Engine): Sequest HT	Biological Process	Cellular Component	Molecular Function	Pfam IDs	Entrez Gene ID	Ensembl Gene ID	Gene Symbol	KEGG Pathways	# Protein Pathway Groups	# Razor Peptides	Abundance Ratio: (T4 infected) / (uninfected)	Abundances (Grouped): Uninfected	Abundances (Grouped): T4 infected	# Protein Groups	Modifications
TRUE	High	Master Protein	P0AFG8	Pyruvate dehydrogenase E1 component OS=Escherichia coli (strain K12) GN=aceE PE=1 SV=2	914.367	84	99	1999	99	887	99.6	5.68	2488.43	99	metabolic process	cytosol;membrane	catalytic activity;metal ion binding;protein binding	Pf00456	944834	SH08_04305; SH03_04310; SH06_04620; SH04_04300; SH07_04305; SF31_04620	aceE	Carbon metabolism; Microbial metabolism in diverse environments; Biosynthesis of secondary metabolites; Pyruvate metabolism; Biosynthesis of antibiotics; Citrate cycle (TCA cycle); Metabolic pathways; Glycolysis / Gluconeogenesis	8	0	5.866	37.1	162.9	1
TRUE	High	Master Protein	P09373	Formate acetyltransferase 1 OS=Escherichia coli (strain K12) GN=pflB PE=1 SV=2	859.676	93	84	2252	75	760	85.3	6.01	2534.02	84	metabolic process	cytoplasm;cytosol;membrane	catalytic activity;protein binding	Pf01228, Pf02901	945514	SH08_08405; SH03_08405; SH06_08710; SH04_08395; SH07_08400; SF31_08710	pflB	Propanoate metabolism; Pyruvate metabolism; Metabolic pathways; Butanoate metabolism	4	18	0.173	165.8	34.2	1	TMVSG [K17]
TRUE	High	Master Protein	P42632	PFL-like enzyme TdcE OS=Escherichia coli (strain K12) GN=tdcE PE=1 SV=2	728.72	92	81	1431	73	764	85.9	5.77	1461.08	81	metabolic process	cytoplasm;membrane	catalytic activity	Pf01228, Pf02901	947623	SH08_19855; SH03_19755; SH06_20060; SH04_19745; SH07_19750; SF31_20100	tdcE	Propanoate metabolism; Pyruvate metabolism; Metabolic pathways; Butanoate metabolism	4	0	0.053	187.5	12.5	1	TMVSG [K25]
TRUE	High	Master Protein	P06959	Dihydrolipoyllysine-residue acetyltransferase component of pyruvate dehydrogenase complex OS=Escherichia coli (strain K12) GN=aceF PE=1 SV=3	693.407	89	70	1941	70	630	66.1	5.17	2173.73	70	metabolic process	cytoplasm	catalytic activity;protein binding	Pf00198, Pf00364, Pf01597, Pf02817	944794	SH08_04310; SH03_04315; SH06_04625; SH04_04305; SH07_04310; SF31_04625	aceF	Carbon metabolism; Microbial metabolism in diverse environments; Biosynthesis of secondary metabolites; Pyruvate metabolism; Biosynthesis of antibiotics; Citrate cycle (TCA cycle); Metabolic pathways; Glycolysis / Gluconeogenesis	8	0	1.939	66.7	133.3	1
TRUE	High	Master Protein	P0A8V2	DNA-directed RNA polymerase subunit beta OS=Escherichia coli (strain K12) GN=rpoB PE=1 SV=1	678.881	79	114	592	114	1342	150.5	5.26	640.03	114	metabolic process	cytoplasm;cytosol;membrane	catalytic activity;DNA binding;protein binding	Pf00562, Pf04111, Pf04560, Pf04561, Pf04563, Pf04565, Pf10385	948488	SH08_01455; SH03_01450; SH06_01450; SH04_01450; SH07_01455; SF31_01450	rpoB	Pyrimidine metabolism; Purine metabolism; Metabolic pathways; RNA polymerase	4	0	2.956	51.6	148.4	1
TRUE	High	Master Protein	CON_E1E2	ThiF family adenylyltransferase OS=Escherichia coli GN=e1e2 PE=1 SV=1	631.187	90	70	1869	70	589	66.8	8.85	1852.63	70									0	0	0.557	131.7	68.3	1	TMVSG [K387; K523]
TRUE	High	Master Protein	P63284	Chaperone protein ClpB OS=Escherichia coli (strain K12) GN=clpB PE=1 SV=1	601.186	83	84	888	84	857	95.5	5.52	1073.6	84	metabolic process;response to stimulus	cytoplasm;cytosol;membrane	catalytic activity;nucleotide binding;protein binding	Pf00004, Pf02861, Pf03962, Pf04111, Pf07724, Pf07728, Pf10431, Pf13191, Pf13401, Pf15066	947077	SH08_17220; SH03_17120; SH06_17425; SH04_17110; SH07_17115; SF31_17470; BAA16476	clpB		0	0	0.541	129.3	70.7	1
TRUE	High	Master Protein	P36683	Aconitate hydratase 2 OS=Escherichia coli (strain K12) GN=acnB PE=1 SV=3	597.296	88	75	1255	75	865	93.4	5.4	1421.43	75	metabolic process;regulation of biological process	cytosol	catalytic activity;metal ion binding;protein binding;RNA binding	Pf00330, Pf06434, Pf11791	944864	SH08_04325; SH03_04330; SH06_04640; SH04_04320; SH07_04325; SF31_04640	acnB	Carbon metabolism; 2-Oxocarboxylic acid metabolism; Biosynthesis of amino acids; Microbial metabolism in diverse environments; Propanoate metabolism; Biosynthesis of secondary metabolites; Biosynthesis of antibiotics; Glyoxylate and dicarboxylate metabolism; Citrate cycle (TCA cycle); Metabolic pathways	10	0	1.366	92.9	107.1	1
TRUE	High	Master Protein	P07395	Phenylalanine--tRNA ligase beta subunit OS=Escherichia coli (strain K12) GN=pheT PE=1 SV=2	580.067	85	77	1289	77	795	87.3	5.3	1778.94	77	metabolic process	cytoplasm;cytosol;membrane	catalytic activity;metal ion binding;nucleotide binding;protein binding;RNA binding	Pf01588, Pf03147, Pf03483, Pf03484	945382	SH08_12675; SH03_12575; SH06_12880; SH04_12565; SH07_12570; SF31_12880	pheT	Aminoacyl-tRNA biosynthesis	1	0	2.064	74.2	125.8	1
TRUE	High	Master Protein	P0A6Y8	Chaperone protein DnaK OS=Escherichia coli (strain K12) GN=dnaK PE=1 SV=2	560.505	87	67	1095	67	638	69.1	4.97	1269.2	67	cell organization and biogenesis;metabolic process;regulation of biological process;response to stimulus	cytoplasm;cytosol;membrane	catalytic activity;metal ion binding;nucleotide binding;protein binding	Pf00012, Pf06723	944750	SH08_03800; SH03_03805; SH06_04110; SH04_03795; SH07_03800; SF31_04110	dnaK	RNA degradation	1	0	0.267	152.4	47.6	1
TRUE	High	Master Protein	P0A6F5	60 kDa chaperonin OS=Escherichia coli (strain K12) GN=groL PE=1 SV=2	527.371	90	55	1872	55	548	57.3	4.94	2569.33	55	cell division;cell organization and biogenesis;metabolic process;response to stimulus	cytoplasm;cytosol;membrane	catalytic activity;metal ion binding;nucleotide binding;protein binding	Pf00118	948665	SH08_02305; SH03_02305; SH06_02290; SH04_02300; SH07_02305; SF31_02290	groL	RNA degradation	1	0	1.983	73.5	126.5	1	TMVSG [K7]
TRUE	High	Master Protein	P0A8T7	DNA-directed RNA polymerase subunit beta' OS=Escherichia coli (strain K12) GN=rpoC PE=1 SV=1	499.371	74	97	448	97	1407	155.1	7.08	439.36	97	metabolic process	cytoplasm;cytosol;membrane	catalytic activity;DNA binding;protein binding	Pf00623, Pf04983, Pf04997, Pf04998, Pf05000	948487	SH08_01460; SH03_01455; SH06_01455; SH04_01455; SH07_01460; SF31_01455	rpoC	Pyrimidine metabolism; Purine metabolism; Metabolic pathways; RNA polymerase	4	0	2.711	57.1	142.9	1
TRUE	High	None	P63284-2	Isoform ClpB-3 of Chaperone protein ClpB OS=Escherichia coli (strain K12) GN=clpB	489.545	87	74	717	74	709	79.8	5.57	801.07	74	metabolic process;response to stimulus	cytosol;membrane	catalytic activity;nucleotide binding;protein binding	Pf00004, Pf03962, Pf04111, Pf07724, Pf07728, Pf10431, Pf13191, Pf13401, Pf15066	947077		clpB		0	0	0.541	129	71	1
TRUE	High	Master Protein	P0A8M3	Threonine--tRNA ligase OS=Escherichia coli (strain K12) GN=thrS PE=1 SV=1	404.169	76	56	855	56	642	74	6.19	841.96	56	metabolic process;regulation of biological process;response to stimulus	cytoplasm;cytosol	catalytic activity;metal ion binding;nucleotide binding;protein binding;RNA binding;translation regulator activity	Pf00587, Pf02824, Pf03129, Pf07973	946222	SH08_12705; SH03_12605; SH06_12910; SH04_12595; SH07_12600; SF31_12910	thrS	Aminoacyl-tRNA biosynthesis	1	0	0.725	117.1	82.9	1
TRUE	High	Master Protein	P0A6M8	Elongation factor G OS=Escherichia coli (strain K12) GN=fusA PE=1 SV=2	379.371	80	47	532	47	704	77.5	5.38	539.22	47	metabolic process	cytoplasm;cytosol	catalytic activity;nucleotide binding;RNA binding	Pf00009, Pf00679, Pf03144, Pf03764, Pf14492	947847	SH08_20965; SH03_20860; SH06_21165; SH04_20850; SH07_20855; SF31_21250	fusA		0	0	1.5	80.1	119.9	1
TRUE	High	Master Protein	P0A9Q7	Aldehyde-alcohol dehydrogenase OS=Escherichia coli (strain K12) GN=adhE PE=1 SV=2	375.64	81	60	452	60	891	96.1	6.79	407.98	60	metabolic process	cytosol;membrane	catalytic activity;metal ion binding;protein binding	Pf00171, Pf00465, Pf13685	945837	SH08_10180; SH03_10080; SH06_10385; SH04_10070; SH07_10075; SF31_10385	adhE	Tyrosine metabolism; Chloroalkane and chloroalkene degradation; Microbial metabolism in diverse environments; Biosynthesis of secondary metabolites; Naphthalene degradation; Pyruvate metabolism; Biosynthesis of antibiotics; Metabolic pathways; Degradation of aromatic compounds; Glycolysis / Gluconeogenesis; Butanoate metabolism; Fatty acid degradation	12	0	1.601	82.8	117.2	1
TRUE	High	Master Protein	P0A9C5	Glutamine synthetase OS=Escherichia coli (strain K12) GN=glnA PE=1 SV=2	361.119	86	40	762	40	469	51.9	5.47	1116.89	40	metabolic process;response to stimulus	cytoplasm;cytosol;membrane	catalytic activity;metal ion binding;nucleotide binding;protein binding	Pf00120, Pf03951	948370	SH08_00840; SH03_00835; SH06_00835; SH04_00835; SH07_00840; SF31_00835	glnA	Biosynthesis of amino acids; Alanine, aspartate and glutamate metabolism; Microbial metabolism in diverse environments; Glyoxylate and dicarboxylate metabolism; Nitrogen metabolism; Arginine biosynthesis; Metabolic pathways; Two-component system	8	0	0.326	146	54	1
TRUE	High	Master Protein	P0A853	Tryptophanase OS=Escherichia coli (strain K12) GN=tnaA PE=1 SV=1	359.235	91	43	980	43	471	52.7	6.23	1122.59	43	cell organization and biogenesis;metabolic process	cytoplasm;cytosol;membrane	catalytic activity;metal ion binding;protein binding	Pf01212, Pf05889	948221	SH08_00035; SH03_00035; SH06_00035; SH04_00035; SH07_00035; SF31_00035	tnaA	Tryptophan metabolism	1	0	0.856	111.2	88.8	1	TMVSG [K88; K168]
TRUE	High	Master Protein	P21513	Ribonuclease E OS=Escherichia coli (strain K12) GN=rne PE=1 SV=6	307.215	62	55	363	55	1061	118.1	5.62	400.86	55	cell organization and biogenesis;metabolic process;regulation of biological process	cytoplasm;membrane	catalytic activity;metal ion binding;protein binding;RNA binding	Pf00575, Pf10150, Pf12111	945641	SH08_09365; SH03_09365; SH06_09670; SH04_09355; SH07_09360; SF31_09670	rne	RNA degradation	1	0	4.03	41.5	158.5	1
TRUE	High	Master Protein	P00968	Carbamoyl-phosphate synthase large chain OS=Escherichia coli (strain K12) GN=carB PE=1 SV=2	304.622	67	65	285	65	1073	117.8	5.34	222.6	65	metabolic process	cytosol	catalytic activity;metal ion binding;nucleotide binding;protein binding	Pf00289, Pf01071, Pf02142, Pf02222, Pf02655, Pf02786, Pf02787, Pf07478, Pf13535, Pf15632	944775	SH08_03895; SH03_03900; SH06_04210; SH04_03890; SH07_03895; SF31_04210	carB	Pyrimidine metabolism; Alanine, aspartate and glutamate metabolism; Metabolic pathways	3	0	0.17	171.2	28.8	1
TRUE	High	Master Protein	P0A9B2	Glyceraldehyde-3-phosphate dehydrogenase A OS=Escherichia coli (strain K12) GN=gapA PE=1 SV=2	303.926	92	37	598	37	331	35.5	7.11	732.94	37	metabolic process	cytoplasm;cytosol;membrane	catalytic activity;nucleotide binding;protein binding	Pf00044, Pf01113, Pf02800	947679	SH08_13020; SH03_12920; SH06_13225; SH04_12910; SH07_12915; SF31_13225	gapA	Carbon metabolism; Biosynthesis of amino acids; Microbial metabolism in diverse environments; Biosynthesis of secondary metabolites; Biosynthesis of antibiotics; Metabolic pathways; Glycolysis / Gluconeogenesis	7	0	0.232	149.9	50.1	1	TMVSG [K138]
TRUE	High	Master Protein	P0A9P0	Dihydrolipoyl dehydrogenase OS=Escherichia coli (strain K12) GN=lpdA PE=1 SV=2	297.787	77	40	610	40	474	50.7	6.15	624.06	40	cellular homeostasis;metabolic process;regulation of biological process;response to stimulus	cytoplasm;cytosol;membrane	catalytic activity;metal ion binding;nucleotide binding;protein binding	Pf00070, Pf00890, Pf01134, Pf01494, Pf01946, Pf02852, Pf03486, Pf07992, Pf12831, Pf13450	944854	SH08_04315; SH03_04320; SH06_04630; SH04_04310; SH07_04315; SF31_04630	lpd	Carbon metabolism; Microbial metabolism in diverse environments; Glycine, serine and threonine metabolism; Propanoate metabolism; Biosynthesis of secondary metabolites; Pyruvate metabolism; Biosynthesis of antibiotics; Glyoxylate and dicarboxylate metabolism; Citrate cycle (TCA cycle); Valine, leucine and isoleucine degradation; Metabolic pathways; Glycolysis / Gluconeogenesis	12	0	0.342	144.8	55.2	1	TMVSG [K54]
TRUE	High	Master Protein	P0AFG3	2-oxoglutarate dehydrogenase E1 component OS=Escherichia coli (strain K12) GN=sucA PE=1 SV=1	295.372	71	56	274	56	933	105	6.49	240.75	56	metabolic process	cytosol	catalytic activity;metal ion binding;protein binding	Pf00676, Pf02779	945303	SH08_07480; SH03_07480; SH06_07785; SH04_07470; SH07_07475; SF31_07785	sucA	Carbon metabolism; Microbial metabolism in diverse environments; Biosynthesis of secondary metabolites; Biosynthesis of antibiotics; Tryptophan metabolism; Citrate cycle (TCA cycle); Metabolic pathways; Lysine degradation	8	0	8.795	21.4	178.6	1
TRUE	High	Master Protein	P00957	Alanine--tRNA ligase OS=Escherichia coli (strain K12) GN=alaS PE=1 SV=2	289.776	74	62	377	62	876	96	5.81	387.43	62	metabolic process;regulation of biological process	cytoplasm;cytosol;membrane	catalytic activity;metal ion binding;nucleotide binding;protein binding;RNA binding	Pf01411, Pf02272, Pf07973	947175	SH08_17715; SH03_17615; SH06_17920; SH04_17605; SH07_17610; SF31_17965	alaS	Aminoacyl-tRNA biosynthesis	1	0	1.647	77.3	122.7	1
TRUE	High	Master Protein	P0A9H3	Lysine decarboxylase, inducible OS=Escherichia coli (strain K12) GN=cadA PE=1 SV=1	289.108	74	48	418	46	715	81.2	6.34	336.23	48	metabolic process	cytoplasm	catalytic activity;nucleotide binding;protein binding	Pf01276, Pf03709, Pf03711	948643	SH08_02245; SH03_02245; SH06_02230; SH04_02240; SH07_02245; SF31_02230	cadA	Biosynthesis of secondary metabolites; Metabolic pathways; Lysine degradation	3	2	0.252	153.8	46.2	1
TRUE	High	Master Protein	P09546	Bifunctional protein PutA OS=Escherichia coli (strain K12) GN=putA PE=1 SV=3	288.728	57	60	169	60	1320	143.7	5.99	181.38	60	metabolic process;regulation of biological process		catalytic activity;DNA binding;nucleotide binding;protein binding	Pf00171, Pf01619, Pf14850	945600	SH08_08995; SH03_08995; SH06_09300; SH04_08985; SH07_08990; SF31_09300	putA	Arginine and proline metabolism; Alanine, aspartate and glutamate metabolism; Biosynthesis of secondary metabolites; Biosynthesis of antibiotics; Metabolic pathways	5	0	3.602	41.5	158.5	1
TRUE	High	Master Protein	P08839	Phosphoenolpyruvate-protein phosphotransferase OS=Escherichia coli (strain K12) GN=ptsI PE=1 SV=1	282.521	79	42	337	42	575	63.5	4.87	311.8	42	metabolic process;transport	cytoplasm;cytosol	catalytic activity;metal ion binding;protein binding	Pf00391, Pf02896, Pf05524	946879	SH08_16330; SH03_16230; SH06_16535; SH04_16220; SH07_16225; SF31_16530	ptsI	Phosphotransferase system (PTS)	1	0	0.494	122.5	77.5	1
TRUE	High	Master Protein	P09152	Respiratory nitrate reductase 1 alpha chain OS=Escherichia coli (strain K12) GN=narG PE=1 SV=4	278.531	61	60	247	60	1247	140.4	6.51	171.2	60	metabolic process;transport	membrane	catalytic activity;metal ion binding;protein binding	Pf00384, Pf01568, Pf14710	945782	SH08_10100; SH03_10000; SH06_10305; SH04_09990; SH07_09995; SF31_10305	narG	Microbial metabolism in diverse environments; Nitrogen metabolism; Two-component system	3	0	0.517	141.3	58.7	1
TRUE	High	Master Protein	P22523	Chromosome partition protein MukB OS=Escherichia coli (strain K12) GN=mukB PE=1 SV=2	271.992	57	79	162	79	1486	170.1	5.35	147.38	79	cell division;cell organization and biogenesis;metabolic process	cytoplasm;cytosol	DNA binding;nucleotide binding;protein binding	Pf04310, Pf13476, Pf13555, Pf13558	945549	SH08_08510; SH03_08510; SH06_08815; SH04_08500; SH07_08505; SF31_08815	mukB		0	0	2.269	59.7	140.3	1
TRUE	High	Master Protein	P0A6T1	Glucose-6-phosphate isomerase OS=Escherichia coli (strain K12) GN=pgi PE=1 SV=1	266.762	82	46	474	46	549	61.5	6.29	416.91	46	metabolic process;response to stimulus	cytoplasm;cytosol	catalytic activity;protein binding	Pf00342	948535	SH08_01650; SH03_01645; SH06_01645; SH04_01645; SH07_01650; SF31_01645	pgi	Carbon metabolism; Microbial metabolism in diverse environments; Biosynthesis of secondary metabolites; Biosynthesis of antibiotics; Metabolic pathways; Amino sugar and nucleotide sugar metabolism; Glycolysis / Gluconeogenesis; Pentose phosphate pathway; Starch and sucrose metabolism	9	0	0.715	114.8	85.2	1
TRUE	High	Master Protein	P61889	Malate dehydrogenase OS=Escherichia coli (strain K12) GN=mdh PE=1 SV=1	263.431	99	33	480	33	312	32.3	5.77	631.68	33	metabolic process	cytoplasm;cytosol;membrane	catalytic activity	Pf00056, Pf02866	947854	SH08_20430; SH03_20325; SH06_20630; SH04_20315; SH07_20320; SF31_20715	mdh	Carbon metabolism; Microbial metabolism in diverse environments; Biosynthesis of secondary metabolites; Pyruvate metabolism; Biosynthesis of antibiotics; Cysteine and methionine metabolism; Glyoxylate and dicarboxylate metabolism; Citrate cycle (TCA cycle); Methane metabolism; Metabolic pathways	10	0	0.239	156.4	43.6	1
TRUE	High	Master Protein	P21889	Aspartate--tRNA ligase OS=Escherichia coli (strain K12) GN=aspS PE=1 SV=1	263.409	80	46	406	46	590	65.9	5.69	376.02	46	metabolic process	cytoplasm;cytosol	catalytic activity;nucleotide binding	Pf00152, Pf00587, Pf01336, Pf02938	946385	SH08_13495; SH03_13395; SH06_13700; SH04_13385; SH07_13390; SF31_13700	aspS	Aminoacyl-tRNA biosynthesis	1	0	1.495	84.1	115.9	1
TRUE	High	Master Protein	P05055	Polyribonucleotide nucleotidyltransferase OS=Escherichia coli (strain K12) GN=pnp PE=1 SV=3	262.298	67	48	467	48	711	77.1	5.21	392.05	48	metabolic process;response to stimulus	cytoplasm;cytosol;membrane	catalytic activity;metal ion binding;nucleotide binding;protein binding;RNA binding	Pf00013, Pf00575, Pf01138, Pf03725, Pf03726, Pf13509	947672	SH08_20115; SH03_20010; SH06_20315; SH04_20000; SH07_20005; SF31_20345	pnp	Pyrimidine metabolism; RNA degradation; Purine metabolism	3	0	0.89	116.1	83.9	1
TRUE	High	Master Protein	P00961	Glycine--tRNA ligase beta subunit OS=Escherichia coli (strain K12) GN=glyS PE=1 SV=4	253.058	81	53	290	53	689	76.8	5.44	242.22	53	metabolic process	cytoplasm;cytosol	catalytic activity;nucleotide binding;protein binding	Pf02092, Pf05746	948080	SH08_22130; SH03_22025; SH06_22330; SH04_22015; SH07_22020; SF31_22410	glyS	Aminoacyl-tRNA biosynthesis	1	0	0.733	112.5	87.5	1
TRUE	High	Master Protein	P0A6P9	Enolase OS=Escherichia coli (strain K12) GN=eno PE=1 SV=2	249.562	78	37	434	37	432	45.6	5.48	391.77	37	metabolic process	cell surface;cytoplasm;cytoskeleton;cytosol;extracellular;membrane	catalytic activity;metal ion binding;protein binding	Pf00113, Pf03952	945032	SH08_18150; SH03_18050; SH06_18355; SH04_18040; SH07_18045; SF31_18380	eno	Carbon metabolism; Biosynthesis of amino acids; RNA degradation; Microbial metabolism in diverse environments; Biosynthesis of secondary metabolites; Biosynthesis of antibiotics; Methane metabolism; Metabolic pathways; Glycolysis / Gluconeogenesis	9	0	0.671	118.7	81.3	1
TRUE	High	Master Protein	P0A825	Serine hydroxymethyltransferase OS=Escherichia coli (strain K12) GN=glyA PE=1 SV=1	248.591	74	28	540	28	417	45.3	6.48	617.4	28	metabolic process	cytoplasm;cytosol;membrane	catalytic activity;metal ion binding;protein binding	Pf00155, Pf00464, Pf01053, Pf01212, Pf01276	947022	SH08_16980; SH03_16880; SH06_17185; SH04_16870; SH07_16875; SF31_17230	glyA	Cyanoamino acid metabolism; Carbon metabolism; Biosynthesis of amino acids; Microbial metabolism in diverse environments; Glycine, serine and threonine metabolism; Biosynthesis of secondary metabolites; Biosynthesis of antibiotics; Glyoxylate and dicarboxylate metabolism; One carbon pool by folate; Methane metabolism; Metabolic pathways	11	0	1.35	92	108	1
TRUE	High	Master Protein	P35340	Alkyl hydroperoxide reductase subunit F OS=Escherichia coli (strain K12) GN=ahpF PE=1 SV=2	241.775	89	39	402	39	521	56.1	5.68	357.34	39	cellular homeostasis;metabolic process;regulation of biological process;response to stimulus	cytosol	catalytic activity;nucleotide binding	Pf00070, Pf00743, Pf07992, Pf13192, Pf13434, Pf13738	947540	SH08_06870; SH03_06875; SH06_07180; SH04_06865; SH07_06870; SF31_07180	ahpF		0	0	1.568	81.1	118.9	1
TRUE	High	Master Protein	P0AD61	Pyruvate kinase I OS=Escherichia coli (strain K12) GN=pykF PE=1 SV=1	241.369	77	36	488	36	470	50.7	6.09	388.45	36	cell organization and biogenesis;metabolic process;response to stimulus	cytosol;membrane	catalytic activity;metal ion binding;nucleotide binding;protein binding	Pf00224, Pf02887, Pf03328	946179	SH08_12480; SH03_12380; SH06_12685; SH04_12370; SH07_12375; SF31_12685	pykF	Carbon metabolism; Biosynthesis of amino acids; Microbial metabolism in diverse environments; Biosynthesis of secondary metabolites; Pyruvate metabolism; Biosynthesis of antibiotics; Purine metabolism; Metabolic pathways; Glycolysis / Gluconeogenesis	9	0	0.562	125.5	74.5	1
TRUE	High	Master Protein	P0A6Z3	Chaperone protein HtpG OS=Escherichia coli (strain K12) GN=htpG PE=1 SV=1	240.927	73	51	329	51	624	71.4	5.21	284.09	51	metabolic process;response to stimulus	cytoplasm;cytosol;membrane	catalytic activity;nucleotide binding;protein binding	Pf00183, Pf02518, Pf13589	945099	SH08_06175; SH03_06165; SH06_06470; SH04_06155; SH07_06160; SF31_06470	htpG		0	0	0.746	115.7	84.3	1
TRUE	High	Master Protein	P04415	DNA-directed DNA polymerase OS=Enterobacteria phage T4 OX=10665 GN=43 PE=1 SV=1	240.663	65	56	144	56	898	103.5	6.28	120.47	56	metabolic process		catalytic activity;DNA binding;metal ion binding;nucleotide binding	Pf00136, Pf03104	1258685		43		0	0	22.427	1.2	198.8	1
TRUE	High	Master Protein	P07118	Valine--tRNA ligase OS=Escherichia coli (strain K12) GN=valS PE=1 SV=2	240.095	58	53	183	53	951	108.1	5.34	171.72	53	metabolic process;regulation of biological process	cytoplasm;cytosol	catalytic activity;metal ion binding;nucleotide binding	Pf00133, Pf01921, Pf08264, Pf09334, Pf10458, Pf13603	948785	SH08_02885; SH03_02885; SH06_02870; SH04_02880; SH07_02885; SF31_02870	valS	Aminoacyl-tRNA biosynthesis	1	0	2.074	65.8	134.2	1
TRUE	High	Master Protein	P0A8N5	Lysine--tRNA ligase, heat inducible OS=Escherichia coli (strain K12) GN=lysU PE=1 SV=2	239.693	77	45	355	29	505	57.8	5.24	264.04	45	metabolic process	cytoplasm;cytosol;membrane	catalytic activity;metal ion binding;nucleotide binding	Pf00152, Pf00587, Pf01336	948645	SH08_02235; SH03_02235; SH06_02220; SH04_02230; SH07_02235; SF31_02220	lysU	Aminoacyl-tRNA biosynthesis	1	23	0.647	119.6	80.4	1	TMVSG [K82]
TRUE	High	Master Protein	P00363	Fumarate reductase flavoprotein subunit OS=Escherichia coli (strain K12) GN=frdA PE=1 SV=3	238.004	77	42	307	42	602	65.9	6.28	282.55	42	cell organization and biogenesis;cellular component movement;metabolic process;response to stimulus;transport	cytosol;membrane	catalytic activity;nucleotide binding;protein binding	Pf00890, Pf02910	948667	SH08_02370; SH03_02370; SH06_02355; SH04_02365; SH07_02370; SF31_02355	frdA	Carbon metabolism; Oxidative phosphorylation; Microbial metabolism in diverse environments; Biosynthesis of secondary metabolites; Pyruvate metabolism; Biosynthesis of antibiotics; Citrate cycle (TCA cycle); Metabolic pathways; Two-component system; Butanoate metabolism	10	0	0.052	185.5	14.5	1
TRUE	High	Master Protein	P0A799	Phosphoglycerate kinase OS=Escherichia coli (strain K12) GN=pgk PE=1 SV=2	237.492	92	34	350	34	387	41.1	5.22	477.04	34	metabolic process	cytoplasm;cytosol	catalytic activity;nucleotide binding	Pf00162	947414	SH08_18900; SH03_18800; SH06_19105; SH04_18790; SH07_18795; SF31_19145	pgk	Carbon metabolism; Biosynthesis of amino acids; Microbial metabolism in diverse environments; Biosynthesis of secondary metabolites; Biosynthesis of antibiotics; Metabolic pathways; Glycolysis / Gluconeogenesis	7	0	1.053	103	97	1	TMVSG [K93]
TRUE	High	Master Protein	P03744	Long-tail fiber protein gp37 OS=Enterobacteria phage T4 OX=10665 GN=37 PE=1 SV=1	235.239	65	51	181	51	1026	109.2	8.51	138.02	51			structural molecule activity	Pf07484	1258629		37		0	0	56.034	2.4	197.6	1
TRUE	High	Master Protein	P0AC41	Succinate dehydrogenase flavoprotein subunit OS=Escherichia coli (strain K12) GN=sdhA PE=1 SV=1	224.064	72	32	238	32	588	64.4	6.27	266.56	32	metabolic process;transport	membrane	catalytic activity;nucleotide binding;protein binding	Pf00890, Pf02910	945402	SH08_07465; SH03_07465; SH06_07770; SH04_07455; SH07_07460; SF31_07770	sdhA	Carbon metabolism; Oxidative phosphorylation; Microbial metabolism in diverse environments; Biosynthesis of secondary metabolites; Biosynthesis of antibiotics; Citrate cycle (TCA cycle); Metabolic pathways; Butanoate metabolism	8	0	16.258	14.1	185.9	1
TRUE	High	Master Protein	P00490	Maltodextrin phosphorylase OS=Escherichia coli (strain K12) GN=malP PE=1 SV=7	223.467	68	44	206	44	797	90.5	7.39	142.09	44	metabolic process	cytoplasm;cytosol	catalytic activity	Pf00343	947922	SH08_21360; SH03_21255; SH06_21560; SH04_21245; SH07_21250; SF31_21645	malP	Biosynthesis of secondary metabolites; Metabolic pathways; Starch and sucrose metabolism	3	0	0.566	129.1	70.9	1
TRUE	High	Master Protein	P0A6F3	Glycerol kinase OS=Escherichia coli (strain K12) GN=glpK PE=1 SV=2	220.956	72	32	299	32	502	56.2	5.5	259.27	32	metabolic process;response to stimulus	cytosol	catalytic activity;metal ion binding;nucleotide binding;protein binding	Pf00370, Pf02782	948423	SH08_01140; SH03_01135; SH06_01135; SH04_01135; SH07_01140; SF31_01135	glpK	Glycerolipid metabolism; Metabolic pathways	2	0	2.741	62.3	137.7	1	TMVSG [K143]
TRUE	High	Master Protein	P0A8N3	Lysine--tRNA ligase OS=Escherichia coli (strain K12) GN=lysS PE=1 SV=2	219.952	77	44	301	28	505	57.6	5.24	202.89	44	metabolic process	cytoplasm;cytosol;membrane	catalytic activity;metal ion binding;nucleotide binding;protein binding	Pf00152, Pf01336	947372	SH08_18725; SH03_18625; SH06_18930; SH04_18615; SH07_18620; SF31_18970	lysS	Aminoacyl-tRNA biosynthesis	1	0	1.116	93.3	106.7	1	TMVSG [K82]
TRUE	High	Master Protein	P76558	NADP-dependent malic enzyme OS=Escherichia coli (strain K12) GN=maeB PE=1 SV=1	219.824	75	40	287	40	759	82.4	5.5	152.49	40	metabolic process	cytosol	catalytic activity;metal ion binding;nucleotide binding	Pf00390, Pf01515, Pf03949	946947	SH08_16520; SH03_16420; SH06_16725; SH04_16410; SH07_16415; SF31_16770	maeB	Carbon metabolism; Microbial metabolism in diverse environments; Pyruvate metabolism; Metabolic pathways	4	0	1.219	92.5	107.5	1
TRUE	High	Master Protein Candidate	P0CE47	Elongation factor Tu 1 OS=Escherichia coli (strain K12) GN=tufA PE=1 SV=1	216.33	90	31	431	31	394	43.3	5.45	419.58	31	metabolic process;response to stimulus	cytoplasm;membrane	catalytic activity;nucleotide binding;protein binding;RNA binding	Pf00009, Pf03143, Pf03144	947838	SH08_20960; SH03_20855; SH06_21160; SH04_20845; SH07_20850; SF31_21245	tufA		0	0	1.294	87.1	112.9	1	TMVSG [K38; K177]
TRUE	High	Master Protein	P0CE48	Elongation factor Tu 2 OS=Escherichia coli (strain K12) GN=tufB PE=1 SV=1	216.33	90	31	431	31	394	43.3	5.45	419.58	31	metabolic process;response to stimulus	cytoplasm;cytosol;membrane	catalytic activity;metal ion binding;nucleotide binding;protein binding;RNA binding	Pf00009, Pf03143, Pf03144	948482	SH08_01420; SH03_01415; SH06_01415; SH04_01415; SH07_01420; SF31_01415	tufB		0	0	1.294	87.1	112.9	1	TMVSG [K38; K177]
TRUE	High	Master Protein	P04079	GMP synthase [glutamine-hydrolyzing] OS=Escherichia coli (strain K12) GN=guaA PE=1 SV=1	214.23	73	39	266	39	525	58.6	5.39	241.14	39	metabolic process	cytosol	catalytic activity;nucleotide binding;protein binding	Pf00117, Pf00733, Pf00958, Pf02540, Pf03054, Pf07722	947334	SH08_16760; SH03_16660; SH06_16965; SH04_16650; SH07_16655; SF31_17010	guaA	Purine metabolism; Metabolic pathways	2	0	0.563	131	69	1
TRUE	High	Master Protein	P0AC38	Aspartate ammonia-lyase OS=Escherichia coli (strain K12) GN=aspA PE=1 SV=1	213.899	70	31	352	31	478	52.3	5.29	337.88	31	metabolic process	cytosol;membrane	catalytic activity;protein binding	Pf00206, Pf10415	948658	SH08_02285; SH03_02285; SH06_02270; SH04_02280; SH07_02285; SF31_02270	aspA	Alanine, aspartate and glutamate metabolism; Metabolic pathways	2	0	0.208	168	32	1	TMVSG [K40]
TRUE	High	Master Protein	P0AES6	DNA gyrase subunit B OS=Escherichia coli (strain K12) GN=gyrB PE=1 SV=2	211.608	61	43	158	43	804	89.9	6.06	176.19	43	metabolic process;response to stimulus	chromosome;cytoplasm;cytosol	catalytic activity;DNA binding;metal ion binding;nucleotide binding;protein binding	Pf00204, Pf00986, Pf01751, Pf02518	948211	SH08_22900; SH03_22800; SH06_23100; SH04_22790; SH07_22795; SF31_23170	gyrB		0	0	2.129	63.5	136.5	1
TRUE	High	Master Protein	P08956	Type I restriction enzyme EcoKI R protein OS=Escherichia coli (strain K12) GN=hsdR PE=3 SV=3	210.254	55	60	154	60	1170	134	5.94	90.64	60	defense response;metabolic process;response to stimulus	cytosol	catalytic activity;DNA binding;nucleotide binding	Pf00270, Pf04313, Pf04851, Pf08463, Pf13643	948878	SH08_03430; SH03_03435; SH06_03740; SH04_03425; SH07_03430; SF31_03740	hsdR		0	0	0.657	113.1	86.9	1
TRUE	High	Master Protein	P67910	ADP-L-glycero-D-manno-heptose-6-epimerase OS=Escherichia coli (strain K12) GN=hldD PE=1 SV=1	209.945	82	28	322	28	310	34.9	4.93	317.87	28	metabolic process	cytosol;membrane	catalytic activity;nucleotide binding;protein binding	Pf01073, Pf01370, Pf04321, Pf07993	948134	SH08_22465; SH03_22365; SH06_22665; SH04_22355; SH07_22360; SF31_22735	hldD; rfaD	Lipopolysaccharide biosynthesis; Metabolic pathways	2	0	0.156	161.3	38.7	1	TMVSG [K22]
TRUE	High	Master Protein	P04825	Aminopeptidase N OS=Escherichia coli (strain K12) GN=pepN PE=1 SV=2	209.302	62	46	201	46	870	98.9	5.31	185.63	46	metabolic process	cytoplasm;membrane	catalytic activity;metal ion binding;protein binding	Pf01433, Pf11940, Pf13485	947253	SH08_08555; SH03_08555; SH06_08860; SH04_08545; SH07_08550; SF31_08860	pepN	Glutathione metabolism; Metabolic pathways	2	0	1.188	96.2	103.8	1
TRUE	High	Master Protein	P0AG67	30S ribosomal protein S1 OS=Escherichia coli (strain K12) GN=rpsA PE=1 SV=1	207.997	73	43	267	43	557	61.1	4.98	304.58	43	cell organization and biogenesis;metabolic process;regulation of biological process	cytoplasm;membrane;ribosome	DNA binding;RNA binding;structural molecule activity	Pf00575	945536	SH08_08445; SH03_08445; SH06_08750; SH04_08435; SH07_08440; SF31_08750	rpsA	Ribosome	1	0	2.023	67.4	132.6	1
TRUE	High	Master Protein	P0ABB4	ATP synthase subunit beta OS=Escherichia coli (strain K12) GN=atpD PE=1 SV=2	202	92	29	235	29	460	50.3	5.01	257.78	29	metabolic process;transport	membrane	catalytic activity;nucleotide binding;protein binding;transporter activity	Pf00006, Pf00306, Pf02874	948244	SH08_00160; SH03_00155; SH06_00155; SH04_00155; SH07_00160; SF31_00155	atpD	Oxidative phosphorylation; Metabolic pathways	2	0	2.895	61.7	138.3	1
TRUE	High	Master Protein	P0A6K6	Phosphopentomutase OS=Escherichia coli (strain K12) GN=deoB PE=1 SV=1	199.733	84	31	339	31	407	44.3	5.29	400.11	31	metabolic process;response to stimulus	cytoplasm;cytosol	catalytic activity;metal ion binding	Pf01676	948910	SH08_03625; SH03_03630; SH06_03935; SH04_03620; SH07_03625; SF31_03935	deoB	Purine metabolism; Pentose phosphate pathway	2	0	0.477	133.7	66.3	1
TRUE	High	Master Protein	P0ADG7	Inosine-5'-monophosphate dehydrogenase OS=Escherichia coli (strain K12) GN=guaB PE=1 SV=1	196.248	72	26	196	26	488	52	6.42	254.75	26	metabolic process;response to stimulus	cytosol	catalytic activity;metal ion binding;protein binding	Pf00478, Pf00571	946985	SH08_16765; SH03_16665; SH06_16970; SH04_16655; SH07_16660; SF31_17015	guaB	Biosynthesis of secondary metabolites; Purine metabolism; Metabolic pathways	3	0	0.349	144.6	55.4	1	TMVSG [K267]
TRUE	High	Master Protein	P0C8J8	D-tagatose-1,6-bisphosphate aldolase subunit GatZ OS=Escherichia coli (strain K12) GN=gatZ PE=1 SV=1	195.857	89	28	274	27	420	47.1	5.77	269.56	28	metabolic process;transport		catalytic activity;transporter activity	Pf08013	946641	SH03_14540; SH06_14845; SH04_14530; SH07_14535; SF31_14850	gatZ	Galactose metabolism; Metabolic pathways	2	1	0.519	135.3	64.7	1
TRUE	High	Master Protein	P04522	Exonuclease subunit 2 OS=Enterobacteria phage T4 OX=10665 GN=46 PE=1 SV=2	191.668	76	45	114	45	560	63.6	8.27	99.84	45	metabolic process;regulation of biological process;response to stimulus		catalytic activity;DNA binding;nucleotide binding	Pf13476, Pf13555	1258822		46		0	0	100	0.2	199.8	1
TRUE	High	Master Protein	P18771	Long-tail fiber proximal subunit OS=Enterobacteria phage T4 OX=10665 GN=34 PE=1 SV=2	191.361	53	43	104	43	1289	140.3	5.44	100.98	43					1258754		34		0	0	8.658	8.4	191.6	1
TRUE	High	Master Protein	P52647	Probable pyruvate-flavodoxin oxidoreductase OS=Escherichia coli (strain K12) GN=ydbK PE=3 SV=2	190.799	53	47	167	47	1174	128.7	5.78	109.04	47	metabolic process;response to stimulus;transport		catalytic activity;metal ion binding	Pf00037, Pf01558, Pf01855, Pf02775, Pf10371, Pf12837, Pf12838, Pf13183, Pf13187, Pf13237, Pf13484, Pf13534, Pf13746, Pf14697	946587	SH08_10940; SH03_10840; SH06_11145; SH04_10830; SH07_10835; SF31_11145	ydbK; pfo	Carbon metabolism; Microbial metabolism in diverse environments; Pyruvate metabolism; Biosynthesis of antibiotics; Citrate cycle (TCA cycle); Metabolic pathways; Glycolysis / Gluconeogenesis; Butanoate metabolism	8	0	0.812	110.7	89.3	1
TRUE	High	Master Protein	P0A836	Succinyl-CoA ligase [ADP-forming] subunit beta OS=Escherichia coli (strain K12) GN=sucC PE=1 SV=1	190.326	74	28	351	28	388	41.4	5.52	376.84	28	metabolic process	cytoplasm;cytosol	catalytic activity;metal ion binding;nucleotide binding;protein binding	Pf00549, Pf08442, Pf13549	945312	SH08_07490; SH03_07490; SH06_07795; SH04_07480; SH07_07485; SF31_07795	sucC	Carbon metabolism; Microbial metabolism in diverse environments; Propanoate metabolism; Biosynthesis of secondary metabolites; Biosynthesis of antibiotics; Citrate cycle (TCA cycle); Metabolic pathways; C5-Branched dibasic acid metabolism	8	0	2.956	55.5	144.5	1
TRUE	High	Master Protein	P16659	Proline--tRNA ligase OS=Escherichia coli (strain K12) GN=proS PE=1 SV=4	188.41	69	36	292	36	572	63.7	5.24	239.89	36	metabolic process;regulation of biological process	cytoplasm;cytosol	catalytic activity;nucleotide binding	Pf00587, Pf03129, Pf04073	949116	SH08_04725; SH03_04715; SH06_05025; SH04_04705; SH07_04710; SF31_05025	proS	Aminoacyl-tRNA biosynthesis	1	0	1.168	94.8	105.2	1
TRUE	High	Master Protein	P00509	Aspartate aminotransferase OS=Escherichia coli (strain K12) GN=aspC PE=1 SV=1	188.074	78	34	348	34	396	43.5	5.77	365.1	34	metabolic process	cytoplasm;cytosol	catalytic activity;protein binding	Pf00155	945553	SH08_08530; SH03_08530; SH06_08835; SH04_08520; SH07_08525; SF31_08835	aspC	Novobiocin biosynthesis; Tyrosine metabolism; Arginine and proline metabolism; 2-Oxocarboxylic acid metabolism; Biosynthesis of amino acids; Alanine, aspartate and glutamate metabolism; Biosynthesis of secondary metabolites; Biosynthesis of antibiotics; Cysteine and methionine metabolism; Arginine biosynthesis; Phenylalanine, tyrosine and tryptophan biosynthesis; Metabolic pathways; Phenylalanine…	13	0	0.505	131.5	68.5	1
TRUE	High	Master Protein	P0A9M8	Phosphate acetyltransferase OS=Escherichia coli (strain K12) GN=pta PE=1 SV=2	183.419	62	37	236	37	714	77.1	5.41	239.86	37	metabolic process	cytoplasm;cytosol	catalytic activity;metal ion binding;protein binding	Pf01515, Pf07085, Pf13500	946778	SH08_15715; SH03_15615; SH06_15920; SH04_15605; SH07_15610; SF31_15920	pta	Carbon metabolism; Microbial metabolism in diverse environments; Propanoate metabolism; Pyruvate metabolism; Methane metabolism; Metabolic pathways; Taurine and hypotaurine metabolism	7	0	0.268	153.3	46.7	1
TRUE	High	Master Protein	P00350	6-phosphogluconate dehydrogenase, decarboxylating OS=Escherichia coli (strain K12) GN=gnd PE=1 SV=2	181.758	91	36	245	36	468	51.4	5.15	212.74	36	metabolic process	cytosol	catalytic activity;nucleotide binding;protein binding	Pf00393, Pf01210, Pf02558, Pf03446, Pf03807	946554	SH08_14310; SH03_14210; SH06_14515; SH04_14200; SH07_14205; SF31_14520	gnd	Carbon metabolism; Glutathione metabolism; Microbial metabolism in diverse environments; Biosynthesis of secondary metabolites; Biosynthesis of antibiotics; Metabolic pathways; Pentose phosphate pathway	7	0	0.497	134.2	65.8	1
TRUE	High	Master Protein	P0ABH7	Citrate synthase OS=Escherichia coli (strain K12) GN=gltA PE=1 SV=1	181.654	85	30	236	30	427	48	6.68	226.01	30	metabolic process	cytoplasm;cytosol	catalytic activity;protein binding	Pf00285	945323	SH08_07445; SH03_07445; SH06_07750; SH04_07435; SH07_07440; SF31_07750	gltA	Carbon metabolism; 2-Oxocarboxylic acid metabolism; Biosynthesis of amino acids; Microbial metabolism in diverse environments; Biosynthesis of secondary metabolites; Biosynthesis of antibiotics; Glyoxylate and dicarboxylate metabolism; Citrate cycle (TCA cycle); Metabolic pathways	9	0	2.078	67.3	132.7	1	TMVSG [K38]
TRUE	High	Master Protein	P13332	Tail sheath protein OS=Enterobacteria phage T4 OX=10665 GN=18 PE=1 SV=5	180.733	60	36	148	36	659	71.3	5.07	161.95	36	transport			Pf04984	1258597		18		0	0	57.644	5.1	194.9	1
TRUE	High	Master Protein	P17169	Glutamine--fructose-6-phosphate aminotransferase [isomerizing] OS=Escherichia coli (strain K12) GN=glmS PE=1 SV=4	173.048	64	35	225	35	609	66.9	5.87	214.53	35	metabolic process	cytoplasm;cytosol	catalytic activity;protein binding	Pf00310, Pf01380, Pf13230, Pf13522, Pf13537	948241	SH08_00145; SH03_00140; SH06_00140; SH04_00140; SH07_00145; SF31_00140	glmS	Alanine, aspartate and glutamate metabolism; Biosynthesis of antibiotics; Metabolic pathways; Amino sugar and nucleotide sugar metabolism	4	0	1.847	71.1	128.9	1
TRUE	High	Master Protein	P15288	Cytosol non-specific dipeptidase OS=Escherichia coli (strain K12) GN=pepD PE=1 SV=3	172.851	61	29	298	29	485	52.9	5.39	234.68	29	metabolic process	cytosol	catalytic activity;metal ion binding;protein binding	Pf01546, Pf07687	945013	SH08_04950; SH03_04940; SH06_05250; SH04_04930; SH07_04935; SF31_05250	pepD	Glutathione metabolism; Metabolic pathways	2	0	0.398	141.6	58.4	1
TRUE	High	Master Protein	P0AE08	Alkyl hydroperoxide reductase subunit C OS=Escherichia coli (strain K12) GN=ahpC PE=1 SV=2	171.942	90	20	262	20	187	20.7	5.17	302.45	20	cell communication;cellular homeostasis;metabolic process;regulation of biological process;response to stimulus	cytoplasm;cytosol;membrane	antioxidant activity;catalytic activity;protein binding	Pf00578, Pf08534, Pf10417	945225	SH08_06865; SH03_06870; SH06_07175; SH04_06860; SH07_06865; SF31_07175	ahpC		0	0	1.603	71.9	128.1	1	TMVSG [K17]
TRUE	High	Master Protein	P0A6P1	Elongation factor Ts OS=Escherichia coli (strain K12) GN=tsf PE=1 SV=2	168.396	79	30	246	30	283	30.4	5.29	199.78	30	metabolic process;regulation of biological process;response to stimulus	cytoplasm;cytosol;membrane	catalytic activity;metal ion binding;nucleotide binding;protein binding;RNA binding	Pf00627, Pf00889, Pf10144	944866	SH08_04600; SH03_04590; SH06_04900; SH04_04580; SH07_04585; SF31_04900	tsf		0	0	0.23	152.2	47.8	1
TRUE	High	Master Protein	P0A850	Trigger factor OS=Escherichia coli (strain K12) GN=tig PE=1 SV=1	167.081	71	37	219	37	432	48.2	4.88	147.72	37	cell division;metabolic process;response to stimulus;transport	cytoplasm;cytosol;membrane	catalytic activity;protein binding	Pf00254, Pf05697, Pf05698	945081	SH08_05990; SH03_05980; SH06_06285; SH04_05970; SH07_05975; SF31_06285	tig		0	0	1.852	72	128	1
TRUE	High	Master Protein	P0AB71	Fructose-bisphosphate aldolase class 2 OS=Escherichia coli (strain K12) GN=fbaA PE=1 SV=2	166.666	76	21	243	21	359	39.1	5.86	228.43	21	metabolic process	cytosol;membrane	catalytic activity;metal ion binding;protein binding	Pf01116	947415	SH08_18895; SH03_18795; SH06_19100; SH04_18785; SH07_18790; SF31_19140	fbaA	Carbon metabolism; Biosynthesis of amino acids; Fructose and mannose metabolism; Microbial metabolism in diverse environments; Biosynthesis of secondary metabolites; Biosynthesis of antibiotics; Methane metabolism; Metabolic pathways; Glycolysis / Gluconeogenesis; Pentose phosphate pathway	10	0	0.559	123.2	76.8	1	TMVSG [K26; K54]
TRUE	High	Master Protein	P0A8M0	Asparagine--tRNA ligase OS=Escherichia coli (strain K12) GN=asnS PE=1 SV=2	165.206	71	33	232	33	466	52.5	5.31	189.04	33	metabolic process	cytoplasm	catalytic activity;nucleotide binding	Pf00152, Pf01336	945555	SH08_08545; SH03_08545; SH06_08850; SH04_08535; SH07_08540; SF31_08850	asnS	Aminoacyl-tRNA biosynthesis	1	0	3.688	53.2	146.8	1
TRUE	High	Master Protein	P0A705	Translation initiation factor IF-2 OS=Escherichia coli (strain K12) GN=infB PE=1 SV=1	164.626	62	46	96	46	890	97.3	6.07	95.38	46	metabolic process	cytoplasm;cytosol;membrane	catalytic activity;nucleotide binding;protein binding;RNA binding	Pf00009, Pf03144, Pf04760, Pf08364, Pf10662, Pf11987	947684	SH08_20135; SH03_20030; SH06_20335; SH04_20020; SH07_20025; SF31_20365; BAE77214	infB		0	0	3.325	48.2	151.8	1
TRUE	High	Master Protein	P69797	PTS system mannose-specific EIIAB component OS=Escherichia coli (strain K12) GN=manX PE=1 SV=2	164.616	77	22	176	22	323	35	6.02	196.73	22	metabolic process;transport	cytoplasm;cytosol;membrane	catalytic activity;protein binding;transporter activity	Pf03610, Pf03830	946334	SH08_13220; SH03_13120; SH06_13425; SH04_13110; SH07_13115; SF31_13425	manX	Fructose and mannose metabolism; Metabolic pathways; Amino sugar and nucleotide sugar metabolism; Phosphotransferase system (PTS)	4	0	0.031	193.4	6.6	1
TRUE	High	Master Protein	P60785	Elongation factor 4 OS=Escherichia coli (strain K12) GN=lepA PE=1 SV=1	164.156	54	32	245	32	599	66.5	5.59	202.5	32	metabolic process;regulation of biological process;response to stimulus	cytosol;membrane	catalytic activity;nucleotide binding;protein binding;RNA binding	Pf00009, Pf00071, Pf00679, Pf03144, Pf06421, Pf14492	947051	SH08_17085; SH03_16985; SH06_17290; SH04_16975; SH07_16980; SF31_17335	lepA		0	0	0.552	118.4	81.6	1
TRUE	High	Master Protein	P27302	Transketolase 1 OS=Escherichia coli (strain K12) GN=tktA PE=1 SV=5	163.885	57	32	258	29	663	72.2	5.67	191.99	32	metabolic process;regulation of biological process;response to stimulus	cytosol	catalytic activity;metal ion binding;protein binding	Pf00456, Pf02779, Pf02780	947420	SH08_18940; SH03_18840; SH06_19145; SH04_18830; SH07_18835; SF31_19185	tktA	Carbon metabolism; Biosynthesis of amino acids; Microbial metabolism in diverse environments; Biosynthesis of secondary metabolites; Biosynthesis of antibiotics; Metabolic pathways; Pentose phosphate pathway	7	5	0.994	99.6	100.4	1	TMVSG [K5]
TRUE	High	Master Protein	P32132	GTP-binding protein TypA/BipA OS=Escherichia coli (strain K12) GN=typA PE=1 SV=2	162.885	57	30	160	30	607	67.3	5.33	108.93	30	cell organization and biogenesis;response to stimulus	cytosol	catalytic activity;nucleotide binding;protein binding	Pf00009, Pf00679, Pf03144	948369	SH08_00850; SH03_00845; SH06_00845; SH04_00845; SH07_00850; SF31_00845	typA		0	0	0.404	137.7	62.3	1
TRUE	High	Master Protein	P04519	DNA alpha-glucosyltransferase OS=Enterobacteria phage T4 OX=10665 GN=agt PE=1 SV=1	161.877	78	34	167	34	400	46.7	6.55	98.19	34	metabolic process		catalytic activity	Pf11440	1258823		a-gt		0	0	100	0.9	199.1	1
TRUE	High	Master Protein	P13029	Catalase-peroxidase OS=Escherichia coli (strain K12) GN=katG PE=1 SV=2	158.138	55	33	187	33	726	80	5.31	143.17	33	metabolic process;response to stimulus	cytosol;extracellular	antioxidant activity;catalytic activity;metal ion binding;protein binding	Pf00141	948431	SH08_01225; SH03_01220; SH06_01220; SH04_01220; SH07_01225; SF31_01220	katG	Biosynthesis of secondary metabolites; Tryptophan metabolism; Metabolic pathways; Phenylalanine metabolism	4	0	0.424	127.1	72.9	1
[truncated: 836 more rows]
