# Supplementary material for: Ubiquitin-like conjugation by bacterial cGAS enhances anti-phage defence
Source: Nature. 2023 Feb 27;616(7956):326–31. doi: 10.1038/s41586-023-05862-7 (PMC10097602; doi:10.1038/s41586-023-05862-7)
Supplement: Supplementary file 9 — Source Data Extended Data Fig. 4 [file 41586_2023_5862_MOESM9_ESM.xlsx]

## Sheet: Extended Data Fig. 4b
T4 (PFU/5 µl)				T4 Mutant 1 (PFU/5 µl)				T4 Mutant 2 (PFU/5 µl)				T4 Mutant 3 (PFU/5 µl)				T4 Mutant 4 (PFU/5 µl)				T4 Mutant 5 (PFU/5 µl)
empty vector	CBASS	CBASS Cap2 C493A/C496A		empty vector	CBASS	CBASS Cap2 C493A/C496A		empty vector	CBASS	CBASS Cap2 C493A/C496A		empty vector	CBASS	CBASS Cap2 C493A/C496A		empty vector	CBASS	CBASS Cap2 C493A/C496A		empty vector	CBASS	CBASS Cap2 C493A/C496A
1400000000	100000	500000000		1800000000	100000	7000000		50000000	10000	100000		50000000	1000	10000		10000000	1000	100000		1200000000	10000	20000000
400000000	100000	300000000		1100000000	100000	2200000		90000000	1000	100000		80000000	1000	10000		4000000	1000	100000		1000000000	10000	20000000
400000000	100000	1000000000		1300000000	100000	9000000		50000000	10000	600000		100000000	1000	10000		10000000	1000	80000		1200000000	10000	20000000
