# Supplementary material for: Ubiquitin-like conjugation by bacterial cGAS enhances anti-phage defence
Source: Nature. 2023 Feb 27;616(7956):326–31. doi: 10.1038/s41586-023-05862-7 (PMC10097602; doi:10.1038/s41586-023-05862-7)
Supplement: Supplementary file 10 — Source Data Extended Data Fig. 6 [file 41586_2023_5862_MOESM10_ESM.xlsx]

## Sheet: Extended Data Fig. 6c
Sample 1		Sample 2		Sample 3
Vs.4 (45 μM) + cGAMP (90 µM)		Vs.4 (15 μM) + cGAMP (90 µM)		Vs.4 (4.5 μM) + cGAMP (90 µM)
Sedimentation coefficent (S)	C(S)	Sedimentation coefficent (S)	C(S)	Sedimentation coefficent (S)	C(S)
0	0.0073237	0	0.00217873	0	0.000997914
0.151515	7.72054e-15	0.151515	1.30507e-14	0.151515	0.00657187
0.30303	1.18641e-14	0.30303	7.28528e-15	0.30303	3.74675e-05
0.454545	6.05889e-14	0.454545	2.4603e-14	0.454545	1.83144e-06
0.606061	4.04254e-14	0.606061	1.11774e-14	0.606061	1.40076e-06
0.757576	1.21431e-14	0.757576	3.44247e-14	0.757576	1.15044e-05
0.909091	8.07169e-15	0.909091	2.75234e-14	0.909091	0.00032139
1.06061	1.72747e-14	1.06061	5.50846e-14	1.06061	0.00777847
1.21212	9.95394e-15	1.21212	1.65106e-14	1.21212	0.0571021
1.36364	1.50886e-14	1.36364	7.2767e-15	1.36364	0.0910293
1.51515	4.15568e-14	1.51515	4.66933e-14	1.51515	0.0445462
1.66667	1.66617e-14	1.66667	3.48018e-14	1.66667	0.0136176
1.81818	7.96729e-15	1.81818	2.9612e-14	1.81818	0.00508806
1.9697	5.31108e-14	1.9697	3.10742e-14	1.9697	0.00330225
2.12121	2.96681e-14	2.12121	4.58419e-14	2.12121	0.00376478
2.27273	2.46529e-14	2.27273	1.10159e-14	2.27273	0.00611473
2.42424	2.8073e-14	2.42424	4.55073e-14	2.42424	0.0108709
2.57576	4.17549e-14	2.57576	2.3632e-14	2.57576	0.0172198
2.72727	7.63046e-15	2.72727	2.24154e-14	2.72727	0.0218665
2.87879	6.11201e-14	2.87879	3.39763e-14	2.87879	0.0224654
3.0303	1.71487e-14	3.0303	1.37273e-14	3.0303	0.0199258
3.18182	1.54122e-14	3.18182	9.38164e-15	3.18182	0.0166372
3.33333	7.0343e-15	3.33333	8.40954e-15	3.33333	0.0141984
3.48485	2.40092e-14	3.48485	4.17161e-14	3.48485	0.0139095
3.63636	9.32141e-15	3.63636	5.16888e-14	3.63636	0.0168436
3.78788	6.6e-20	3.78788	1.17669e-14	3.78788	0.0255382
3.93939	1.07624e-17	3.93939	1.40501e-14	3.93939	0.0440626
4.09091	4.97193e-10	4.09091	2.0109e-16	4.09091	0.072855
4.24242	0.000104968	4.24242	9.01346e-16	4.24242	0.0995374
4.39394	0.162204	4.39394	0.00193135	4.39394	0.106471
4.54545	4.07935	4.54545	0.447048	4.54545	0.0946889
4.69697	4.46018	4.69697	1.66553	4.69697	0.0797387
4.84849	0.610042	4.84848	0.505703	4.84848	0.0698652
5	0.031608	5	0.0469973	5	0.0639958
5.15151	0.00151359	5.15152	0.0033719	5.15152	0.057693
5.30303	0.000149624	5.30303	0.000364142	5.30303	0.0467071
5.45455	4.3359e-05	5.45455	8.73812e-05	5.45455	0.0329569
5.60606	4.42299e-05	5.60606	5.43991e-05	5.60606	0.0209806
5.75758	0.000130262	5.75758	7.97396e-05	5.75758	0.0130938
5.90909	0.0007154	5.90909	0.000214948	5.90909	0.00874695
6.06061	0.00472364	6.06061	0.000770995	6.06061	0.0065276
6.21212	0.0234612	6.21212	0.00265235	6.21212	0.00548365
6.36364	0.066976	6.36364	0.00712964	6.36364	0.00507767
6.51515	0.100722	6.51515	0.0132381	6.51515	0.00503856
6.66667	0.087299	6.66667	0.0170225	6.66667	0.00516561
6.81818	0.0512189	6.81818	0.0167041	6.81818	0.00532707
6.9697	0.0247022	6.9697	0.0137144	6.9697	0.0053748
7.12121	0.0123945	7.12121	0.0104269	7.12121	0.00524187
7.27273	0.00712129	7.27273	0.00781194	7.27273	0.00497749
7.42424	0.00505345	7.42424	0.00599724	7.42424	0.00464093
7.57576	0.0045222	7.57576	0.00479311	7.57576	0.00430014
7.72727	0.00471926	7.72727	0.00396661	7.72727	0.00398964
7.87879	0.00541944	7.87879	0.00341489	7.87879	0.00373677
8.0303	0.00647486	8.0303	0.00300536	8.0303	0.00356654
8.18182	0.00767188	8.18182	0.00270782	8.18182	0.00348135
8.33333	0.00860405	8.33333	0.00246504	8.33333	0.00348468
8.48485	0.00887201	8.48485	0.00225619	8.48485	0.00354018
8.63636	0.00847196	8.63636	0.00206928	8.63636	0.00358175
8.78788	0.0075629	8.78788	0.00190141	8.78788	0.00353218
8.93939	0.00627303	8.93939	0.00177724	8.93939	0.00334786
9.09091	0.00498546	9.09091	0.00170177	9.09091	0.00304624
9.24242	0.00380832	9.24242	0.00168558	9.24242	0.00271321
9.39394	0.002893	9.39394	0.00174139	9.39394	0.00242485
9.54546	0.00221217	9.54545	0.00186628	9.54545	0.00224134
9.69697	0.00180917	9.69697	0.00207689	9.69697	0.00218202
9.84849	0.00160049	9.84848	0.00234649	9.84848	0.00224866
10	0.00158466	10	0.00267826	10	0.00242227
10.1515	0.00175487	10.1515	0.00303649	10.1515	0.00265029
10.303	0.00217099	10.303	0.00334459	10.303	0.0028664
10.4545	0.00288302	10.4545	0.00355888	10.4545	0.00298079
10.6061	0.00389107	10.6061	0.00362877	10.6061	0.00295247
10.7576	0.0051142	10.7576	0.00350493	10.7576	0.00277738
10.9091	0.00610935	10.9091	0.00322627	10.9091	0.00250584
11.0606	0.00637146	11.0606	0.00280118	11.0606	0.00219178
11.2121	0.00545106	11.2121	0.00229645	11.2121	0.0018797
11.3636	0.00383008	11.3636	0.00175582	11.3636	0.00158913
11.5152	0.0021393	11.5152	0.00124024	11.5152	0.00133267
11.6667	0.000954908	11.6667	0.000800552	11.6667	0.00110841
11.8182	0.000345364	11.8182	0.000464435	11.8182	0.000917043
11.9697	0.000103112	11.9697	0.000240032	11.9697	0.000757356
12.1212	2.59392e-05	12.1212	0.000109885	12.1212	0.000630024
12.2727	5.72095e-06	12.2727	4.44789e-05	12.2727	0.000534585
12.4242	1.14906e-06	12.4242	1.61392e-05	12.4242	0.00046992
12.5758	2.18441e-07	12.5758	5.30248e-06	12.5758	0.000435609
12.7273	4.13794e-08	12.7273	1.6378e-06	12.7273	0.000433698
12.8788	8.27193e-09	12.8788	4.88484e-07	12.8788	0.000467592
13.0303	1.81967e-09	13.0303	1.49046e-07	13.0303	0.000545397
13.1818	4.66191e-10	13.1818	4.95822e-08	13.1818	0.000677541
13.3333	1.48621e-10	13.3333	1.89067e-08	13.3333	0.000873844
13.4848	6.27763e-11	13.4848	8.79855e-09	13.4848	0.00113118
13.6364	3.74141e-11	13.6364	5.43714e-09	13.6364	0.00142713
13.7879	3.3539e-11	13.7879	4.72868e-09	13.7879	0.00171809
13.9394	4.92301e-11	13.9394	6.21387e-09	13.9394	0.00196612
14.0909	1.25919e-10	14.0909	1.29602e-08	14.0909	0.00216055
14.2424	6.02934e-10	14.2424	4.45762e-08	14.2424	0.00234136
14.3939	5.70749e-09	14.3939	2.65798e-07	14.3939	0.00258499
14.5455	1.13676e-07	14.5455	2.80897e-06	14.5455	0.00298728
14.697	4.88994e-06	14.697	5.37796e-05	14.697	0.0036925
14.8485	0.000468114	14.8485	0.00189438	14.8485	0.00489438
15	0.200859	15	0.246617	15	0.0137736
