# Supplementary material for: Ubiquitin-like conjugation by bacterial cGAS enhances anti-phage defence
Source: Nature. 2023 Feb 27;616(7956):326–31. doi: 10.1038/s41586-023-05862-7 (PMC10097602; doi:10.1038/s41586-023-05862-7)
Supplement: Supplementary file 11 — Source Data Extended Data Fig. 8 [file 41586_2023_5862_MOESM11_ESM.xlsx]

## Sheet: Extended Data Fig. 8a&b
Y8A Run 1		Y8A Run 2		L29D Run 1		L29D Run 2		F82A Run 1		F82A Run 2		F33A Run 1		F33A Run 2		A77Y Run 1		A77Y Run 2		A73D Run 1		A73D Run 2		A66D Run 1		A66D Run 2
Vs.4 Y8A (25 µM), titrant= cGAMP (100 µM)		Vs.4 Y8A (25 µM), titrant= cGAMP (100 µM)		Vs.4 L29D (25 µM), titrant= cGAMP (100 µM)		Vs.4 L29D (25 µM), titrant= cGAMP (100 µM)		Vs.4 F82A (25 µM), titrant= cGAMP (100 µM)		Vs.4 F82A (25 µM), titrant= cGAMP (100 µM)		Vs.4 F33A (25 µM), titrant= cGAMP (100 µM)		Vs.4 F33A (25 µM), titrant= cGAMP (100 µM)		Vs.4 A77Y (25 µM), titrant= cGAMP (100 µM)		Vs.4 A77Y (25 µM), titrant= cGAMP (100 µM)		Vs.4 A73D (25 µM), titrant= cGAMP (100 µM)		Vs.4 A73D (25 µM), titrant= cGAMP (100 µM)		Vs.4 A66D (25 µM), titrant= cGAMP (100 µM)		Vs.4 A66D (25 µM), titrant= cGAMP (100 µM)
time (s)	µcal/sec	time (s)	µcal/sec	time (s)	µcal/sec	time (s)	µcal/sec	time (s)	µcal/sec	time (s)	µcal/sec	time (s)	µcal/sec	time (s)	µcal/sec	time (s)	µcal/sec	time (s)	µcal/sec	time (s)	µcal/sec	time (s)	µcal/sec	time (s)	µcal/sec	time (s)	µcal/sec
5	5.10562	5	5.0633	5	5.01308	5	5.00451	5	5.03708	5	5.05132	5	4.92653	5	5.00799	5	5.0506	5	5.05525	5	5.00958	5	5.0684	5	4.93214	5	5.03173
6	5.10502	6	5.06146	6	5.01294	6	5.0047	6	5.03605	6	5.05191	6	4.92735	6	5.00768	6	5.05032	6	5.05781	6	5.00878	6	5.06786	6	4.93197	6	5.03169
7	5.10477	7	5.05963	7	5.01335	7	5.00438	7	5.03574	7	5.05204	7	4.92743	7	5.00864	7	5.05065	7	5.0593	7	5.00876	7	5.06656	7	4.93211	7	5.03199
8	5.10406	8	5.05863	8	5.01367	8	5.00341	8	5.03539	8	5.05148	8	4.92536	8	5.00881	8	5.05058	8	5.05921	8	5.00816	8	5.06617	8	4.93342	8	5.03191
9	5.10336	9	5.05822	9	5.0139	9	5.00375	9	5.03537	9	5.05158	9	4.92448	9	5.00922	9	5.04981	9	5.05899	9	5.00903	9	5.06466	9	4.93552	9	5.03164
10	5.1026	10	5.05857	10	5.01206	10	5.00396	10	5.03605	10	5.05146	10	4.92406	10	5.01049	10	5.04955	10	5.05797	10	5.01086	10	5.06318	10	4.93675	10	5.03076
11	5.10304	11	5.05864	11	5.0113	11	5.00452	11	5.03706	11	5.05156	11	4.92386	11	5.01104	11	5.04934	11	5.05655	11	5.01258	11	5.06358	11	4.93748	11	5.02939
12	5.10291	12	5.05803	12	5.01057	12	5.00508	12	5.03749	12	5.05073	12	4.92367	12	5.01096	12	5.04991	12	5.0563	12	5.01427	12	5.06414	12	4.93752	12	5.02922
13	5.10299	13	5.05763	13	5.01029	13	5.00474	13	5.03789	13	5.05041	13	4.92535	13	5.01116	13	5.0508	13	5.0569	13	5.01619	13	5.0642	13	4.93674	13	5.02888
14	5.10333	14	5.05652	14	5.01023	14	5.00424	14	5.03684	14	5.04977	14	4.92631	14	5.0113	14	5.05294	14	5.05758	14	5.01774	14	5.06387	14	4.93679	14	5.02788
15	5.10297	15	5.05518	15	5.01162	15	5.00241	15	5.03584	15	5.04979	15	4.92705	15	5.01135	15	5.05422	15	5.05911	15	5.01883	15	5.06489	15	4.9367	15	5.02715
16	5.10237	16	5.05488	16	5.01188	16	5.00123	16	5.03474	16	5.04948	16	4.92784	16	5.01108	16	5.05554	16	5.05959	16	5.01983	16	5.06435	16	4.93834	16	5.02694
17	5.10182	17	5.05516	17	5.01149	17	5.00016	17	5.03406	17	5.05074	17	4.928	17	5.01106	17	5.05597	17	5.05989	17	5.01915	17	5.06467	17	4.94162	17	5.02731
18	5.1017	18	5.05512	18	5.01115	18	4.99967	18	5.03387	18	5.05117	18	4.92917	18	5.01093	18	5.05683	18	5.06025	18	5.01967	18	5.06484	18	4.94504	18	5.02754
19	5.10037	19	5.05502	19	5.01101	19	4.99929	19	5.03375	19	5.05226	19	4.92968	19	5.01112	19	5.05666	19	5.06064	19	5.01995	19	5.06603	19	4.94536	19	5.0283
20	5.1002	20	5.05475	20	5.01101	20	5.00099	20	5.03256	20	5.05294	20	4.93087	20	5.01093	20	5.05578	20	5.06066	20	5.01914	20	5.06607	20	4.94581	20	5.02917
21	5.09907	21	5.05466	21	5.01038	21	5.00327	21	5.03212	21	5.0527	21	4.93196	21	5.01128	21	5.05496	21	5.06049	21	5.01789	21	5.06699	21	4.94428	21	5.03013
22	5.09827	22	5.05465	22	5.01056	22	5.00515	22	5.03191	22	5.05184	22	4.93339	22	5.01107	22	5.05464	22	5.06005	22	5.01822	22	5.0667	22	4.94065	22	5.02898
23	5.09758	23	5.05426	23	5.00956	23	5.00677	23	5.03182	23	5.0514	23	4.93321	23	5.0113	23	5.05337	23	5.05988	23	5.0173	23	5.06641	23	4.93557	23	5.02816
24	5.09742	24	5.05564	24	5.00836	24	5.00782	24	5.03149	24	5.0501	24	4.93323	24	5.01138	24	5.05245	24	5.05896	24	5.01549	24	5.06589	24	4.93254	24	5.02714
25	5.09636	25	5.05718	25	5.00718	25	5.00784	25	5.03224	25	5.04966	25	4.93214	25	5.01127	25	5.05182	25	5.05854	25	5.01408	25	5.06551	25	4.93094	25	5.02587
26	5.09578	26	5.05886	26	5.00752	26	5.00661	26	5.03269	26	5.04967	26	4.93005	26	5.01142	26	5.0511	26	5.05856	26	5.01391	26	5.0651	26	4.92983	26	5.02528
27	5.0959	27	5.05989	27	5.00729	27	5.00406	27	5.03326	27	5.04916	27	4.92881	27	5.01143	27	5.04953	27	5.05786	27	5.01307	27	5.06537	27	4.9291	27	5.02542
28	5.09522	28	5.06062	28	5.00867	28	5.00154	28	5.03373	28	5.04885	28	4.92824	28	5.01135	28	5.04901	28	5.05698	28	5.01278	28	5.06602	28	4.93036	28	5.02553
29	5.09547	29	5.05903	29	5.00859	29	4.99878	29	5.03435	29	5.04863	29	4.92723	29	5.01043	29	5.04879	29	5.05651	29	5.01339	29	5.06667	29	4.93143	29	5.02524
30	5.09568	30	5.05809	30	5.00815	30	4.99664	30	5.03476	30	5.04772	30	4.92782	30	5.00909	30	5.04895	30	5.05629	30	5.01365	30	5.06619	30	4.93113	30	5.02534
31	5.09727	31	5.05585	31	5.00754	31	4.99479	31	5.03468	31	5.04695	31	4.92822	31	5.00733	31	5.04929	31	5.05584	31	5.01329	31	5.06541	31	4.93204	31	5.02456
32	5.09806	32	5.05438	32	5.00766	32	4.99501	32	5.03437	32	5.04674	32	4.92864	32	5.00643	32	5.04917	32	5.05548	32	5.01375	32	5.06434	32	4.93212	32	5.02361
33	5.09939	33	5.05205	33	5.007	33	4.99598	33	5.03427	33	5.04645	33	4.92842	33	5.00571	33	5.05008	33	5.0549	33	5.01284	33	5.06371	33	4.93152	33	5.02366
34	5.10089	34	5.05073	34	5.00764	34	4.99784	34	5.03389	34	5.04647	34	4.92864	34	5.00528	34	5.05015	34	5.05405	34	5.01167	34	5.06211	34	4.93102	34	5.02383
35	5.10188	35	5.04901	35	5.00827	35	4.99907	35	5.03289	35	5.04689	35	4.9275	35	5.00616	35	5.05015	35	5.05363	35	5.01084	35	5.06204	35	4.93073	35	5.02349
36	5.10113	36	5.04828	36	5.00859	36	5.00007	36	5.03169	36	5.04718	36	4.92769	36	5.00719	36	5.04983	36	5.05385	36	5.01031	36	5.06254	36	4.93029	36	5.0238
37	5.10109	37	5.04747	37	5.00856	37	4.99984	37	5.03094	37	5.04797	37	4.92683	37	5.00737	37	5.0498	37	5.05438	37	5.01021	37	5.06265	37	4.93107	37	5.0247
38	5.10061	38	5.04758	38	5.00885	38	4.99975	38	5.02984	38	5.04848	38	4.92733	38	5.00716	38	5.04941	38	5.05367	38	5.01116	38	5.06268	38	4.93217	38	5.02508
39	5.09813	39	5.04713	39	5.00879	39	4.99818	39	5.02987	39	5.04807	39	4.92744	39	5.00758	39	5.05011	39	5.05348	39	5.01194	39	5.06329	39	4.93237	39	5.02524
40	5.09651	40	5.04682	40	5.00853	40	4.99757	40	5.0298	40	5.04847	40	4.928	40	5.00726	40	5.05061	40	5.05171	40	5.01246	40	5.064	40	4.93407	40	5.02642
41	5.09597	41	5.04603	41	5.00897	41	4.99668	41	5.03051	41	5.04896	41	4.92778	41	5.00646	41	5.05144	41	5.05016	41	5.01266	41	5.06405	41	4.93556	41	5.02611
42	5.09487	42	5.04579	42	5.00926	42	4.99634	42	5.03017	42	5.04838	42	4.92801	42	5.00621	42	5.05231	42	5.04884	42	5.01197	42	5.0644	42	4.93592	42	5.0252
43	5.09376	43	5.04565	43	5.00924	43	4.99595	43	5.03054	43	5.04735	43	4.92672	43	5.00552	43	5.05177	43	5.04857	43	5.01145	43	5.06468	43	4.93608	43	5.02385
44	5.09332	44	5.04567	44	5.00898	44	4.99664	44	5.03038	44	5.04674	44	4.92664	44	5.00525	44	5.05024	44	5.04826	44	5.01157	44	5.06499	44	4.93697	44	5.02281
45	5.09295	45	5.0467	45	5.00867	45	4.99673	45	5.03083	45	5.04609	45	4.92636	45	5.00479	45	5.04956	45	5.04861	45	5.01155	45	5.06409	45	4.93639	45	5.02199
46	5.09196	46	5.04846	46	5.00788	46	4.99738	46	5.03121	46	5.04519	46	4.92661	46	5.00483	46	5.04795	46	5.04895	46	5.0112	46	5.06365	46	4.936	46	5.02215
47	5.09116	47	5.04975	47	5.007	47	4.99774	47	5.03202	47	5.04527	47	4.92674	47	5.0048	47	5.04727	47	5.04918	47	5.01091	47	5.06304	47	4.93561	47	5.02245
48	5.09063	48	5.05044	48	5.00637	48	4.99825	48	5.03115	48	5.04622	48	4.92743	48	5.00541	48	5.04733	48	5.04904	48	5.00984	48	5.06199	48	4.93516	48	5.02227
49	5.09043	49	5.05078	49	5.00695	49	4.99826	49	5.03006	49	5.04672	49	4.929	49	5.00531	49	5.04742	49	5.04908	49	5.00909	49	5.06142	49	4.93495	49	5.02212
50	5.09001	50	5.05046	50	5.00771	50	4.998	50	5.03024	50	5.0458	50	4.93171	50	5.00574	50	5.04717	50	5.04891	50	5.00878	50	5.0615	50	4.93583	50	5.02075
51	5.0902	51	5.05002	51	5.00831	51	4.99767	51	5.03007	51	5.04608	51	4.9336	51	5.00547	51	5.04806	51	5.04791	51	5.00901	51	5.06116	51	4.93518	51	5.01978
52	5.0901	52	5.04926	52	5.00777	52	4.99729	52	5.03094	52	5.04545	52	4.93392	52	5.00517	52	5.04852	52	5.04796	52	5.00998	52	5.06072	52	4.93571	52	5.01902
53	5.09043	53	5.04853	53	5.00665	53	4.9968	53	5.03055	53	5.04438	53	4.93419	53	5.00571	53	5.04747	53	5.04878	53	5.01157	53	5.06118	53	4.93559	53	5.01896
54	5.09125	54	5.04897	54	5.0061	54	4.99618	54	5.03133	54	5.04393	54	4.93341	54	5.00552	54	5.04608	54	5.04871	54	5.01189	54	5.06063	54	4.93569	54	5.01971
55	5.09252	55	5.04814	55	5.00505	55	4.99613	55	5.03045	55	5.04323	55	4.9321	55	5.00443	55	5.04448	55	5.04862	55	5.012	55	5.05939	55	4.93452	55	5.02116
56	5.09267	56	5.04812	56	5.00402	56	4.99713	56	5.02946	56	5.04217	56	4.9322	56	5.00388	56	5.04319	56	5.04956	56	5.01165	56	5.05839	56	4.93474	56	5.02223
57	5.09242	57	5.04806	57	5.00428	57	4.99798	57	5.02845	57	5.04181	57	4.93493	57	5.0045	57	5.041	57	5.04958	57	5.01041	57	5.05859	57	4.9341	57	5.02263
58	5.09181	58	5.04807	58	5.00484	58	4.99816	58	5.02868	58	5.04147	58	4.93751	58	5.00342	58	5.04008	58	5.04895	58	5.00933	58	5.05771	58	4.93401	58	5.02331
59	5.09096	59	5.04739	59	5.00431	59	4.99851	59	5.02767	59	5.04134	59	4.93848	59	5.00264	59	5.04117	59	5.04897	59	5.00878	59	5.05742	59	4.93374	59	5.02307
60	5.08998	60	5.04928	60	5.00439	60	4.99831	60	5.02695	60	5.0423	60	4.93837	60	5.00263	60	5.0418	60	5.04871	60	5.00813	60	5.05795	60	4.93427	60	5.02277
injection 1	injection volume= 0.5 µl	injection 1	injection volume= 0.5 µl	injection 1	injection volume= 0.5 µl	injection 1	injection volume= 0.5 µl	injection 1	injection volume= 0.5 µl	injection 1	injection volume= 0.5 µl	injection 1	injection volume= 0.5 µl	injection 1	injection volume= 0.5 µl	injection 1	injection volume= 0.5 µl	injection 1	injection volume= 0.5 µl	injection 1	injection volume= 0.5 µl	injection 1	injection volume= 0.5 µl	injection 1	injection volume= 0.5 µl	injection 1	injection volume= 0.5 µl
61	5.08961	61	5.05093	61	5.00336	61	4.99649	61	5.02583	61	5.04111	61	4.93638	61	5.00239	61	5.04196	61	5.04778	61	5.00759	61	5.05798	61	4.9343	61	5.02269
62	5.0858	62	5.04838	62	5.00163	62	4.99367	62	5.0185	62	5.03533	62	4.92383	62	4.99329	62	5.04388	62	5.04657	62	5.00709	62	5.05768	62	4.93388	62	5.02142
63	5.07157	63	5.0366	63	5.00039	63	4.99244	63	4.99399	63	5.01263	63	4.88982	63	4.96562	63	5.04856	63	5.04646	63	5.00797	63	5.05912	63	4.93376	63	5.02004
64	5.05652	64	5.02308	64	5.00021	64	4.99136	64	4.96609	64	4.98678	64	4.8503	64	4.93248	64	5.05325	64	5.04664	64	5.01074	64	5.0621	64	4.93328	64	5.02065
65	5.04301	65	5.00983	65	5.00092	65	4.99061	65	4.94098	65	4.96396	65	4.812	65	4.90089	65	5.05898	65	5.04795	65	5.01292	65	5.06595	65	4.93284	65	5.02118
66	5.03244	66	4.99768	66	5.00287	66	4.99166	66	4.91989	66	4.94703	66	4.77938	66	4.87461	66	5.06524	66	5.04872	66	5.01507	66	5.07052	66	4.93279	66	5.02146
67	5.02827	67	4.99121	67	5.0053	67	4.99349	67	4.90944	67	4.93907	67	4.76283	67	4.86122	67	5.07049	67	5.05077	67	5.01691	67	5.07424	67	4.93356	67	5.02283
68	5.03699	68	4.99714	68	5.00597	68	4.99371	68	4.9211	68	4.95158	68	4.77451	68	4.87169	68	5.07185	68	5.05097	68	5.01703	68	5.07565	68	4.93413	68	5.02323
69	5.04794	69	5.00689	69	5.00582	69	4.99372	69	4.94049	69	4.96986	69	4.79665	69	4.89116	69	5.07123	69	5.05092	69	5.01484	69	5.07444	69	4.93526	69	5.02157
70	5.05785	70	5.01628	70	5.00501	70	4.9936	70	4.95924	70	4.98719	70	4.82235	70	4.91129	70	5.06919	70	5.04929	70	5.01391	70	5.07172	70	4.93602	70	5.02018
71	5.06555	71	5.02397	71	5.0047	71	4.99327	71	4.97625	71	5.00099	71	4.84584	71	4.92846	71	5.06597	71	5.04793	71	5.01286	71	5.06802	71	4.93691	71	5.01887
72	5.07174	72	5.03114	72	5.00431	72	4.99409	72	4.98894	72	5.01139	72	4.86584	72	4.9424	72	5.06233	72	5.04562	72	5.0126	72	5.06501	72	4.93732	72	5.01868
73	5.07567	73	5.03624	73	5.00509	73	4.99472	73	4.99789	73	5.01945	73	4.8808	73	4.95337	73	5.05907	73	5.04409	73	5.01248	73	5.06238	73	4.93685	73	5.0188
74	5.07866	74	5.03904	74	5.00497	74	4.99486	74	5.00448	74	5.02549	74	4.89291	74	4.96218	74	5.05573	74	5.04222	74	5.01271	74	5.06101	74	4.93572	74	5.01907
75	5.08209	75	5.04059	75	5.00419	75	4.99478	75	5.00915	75	5.02968	75	4.90179	75	4.96927	75	5.05321	75	5.04219	75	5.01256	75	5.05982	75	4.93586	75	5.01941
76	5.08441	76	5.04168	76	5.0029	76	4.99389	76	5.0124	76	5.03373	76	4.90848	76	4.97443	76	5.05027	76	5.04153	76	5.01278	76	5.05874	76	4.93617	76	5.02013
77	5.08613	77	5.04212	77	5.00219	77	4.99299	77	5.01493	77	5.03549	77	4.91295	77	4.97842	77	5.04784	77	5.04137	77	5.01196	77	5.0574	77	4.93675	77	5.01946
78	5.08681	78	5.04212	78	5.00221	78	4.99189	78	5.01703	78	5.03668	78	4.91638	78	4.98048	78	5.04487	78	5.04131	78	5.01198	78	5.05515	78	4.93757	78	5.0188
79	5.08702	79	5.04368	79	5.00235	79	4.99186	79	5.01805	79	5.03663	79	4.91814	79	4.98218	79	5.04272	79	5.0413	79	5.01184	79	5.05349	79	4.93874	79	5.01936
80	5.08612	80	5.04477	80	5.00271	80	4.99234	80	5.01858	80	5.03629	80	4.91976	80	4.9838	80	5.04095	80	5.04079	80	5.01205	80	5.05102	80	4.93816	80	5.01892
81	5.08513	81	5.04584	81	5.00348	81	4.99207	81	5.01853	81	5.03576	81	4.92084	81	4.98468	81	5.04006	81	5.04082	81	5.01126	81	5.04947	81	4.93633	81	5.01872
82	5.08407	82	5.04647	82	5.00392	82	4.99155	82	5.01826	82	5.03607	82	4.92152	82	4.98543	82	5.03968	82	5.04057	82	5.0117	82	5.04795	82	4.93459	82	5.01848
83	5.08459	83	5.0466	83	5.00328	83	4.99165	83	5.01699	83	5.0363	83	4.92188	83	4.98809	83	5.03923	83	5.04032	83	5.01052	83	5.04746	83	4.93366	83	5.01878
84	5.08467	84	5.04546	84	5.00304	84	4.99173	84	5.01498	84	5.03614	84	4.92322	84	4.99073	84	5.03966	84	5.04055	84	5.00899	84	5.04599	84	4.93301	84	5.01763
85	5.08522	85	5.04377	85	5.00285	85	4.99115	85	5.01338	85	5.03583	85	4.92414	85	4.99368	85	5.0402	85	5.04058	85	5.00757	85	5.04599	85	4.93304	85	5.01766
86	5.08628	86	5.0417	86	5.00201	86	4.99167	86	5.01343	86	5.03618	86	4.92526	86	4.99677	86	5.03988	86	5.04114	86	5.00713	86	5.04604	86	4.93365	86	5.0166
87	5.08704	87	5.03992	87	5.00002	87	4.99197	87	5.01361	87	5.03686	87	4.9264	87	4.99935	87	5.03996	87	5.04209	87	5.00633	87	5.0461	87	4.93457	87	5.01644
88	5.08684	88	5.03858	88	4.99885	88	4.99251	88	5.01674	88	5.03743	88	4.92718	88	4.99942	88	5.0414	88	5.04231	88	5.00744	88	5.04805	88	4.93553	88	5.01574
89	5.08604	89	5.03791	89	4.99762	89	4.99283	89	5.02052	89	5.0376	89	4.92638	89	4.99803	89	5.04244	89	5.04202	89	5.00861	89	5.05048	89	4.93588	89	5.01517
90	5.08542	90	5.03751	90	4.99703	90	4.99316	90	5.02422	90	5.03812	90	4.92355	90	4.99563	90	5.0424	90	5.0423	90	5.00937	90	5.05388	90	4.9367	90	5.01397
91	5.08391	91	5.03808	91	4.99655	91	4.99307	91	5.02778	91	5.03787	91	4.92157	91	4.99293	91	5.04382	91	5.04238	91	5.00989	91	5.05963	91	4.93619	91	5.01342
92	5.08261	92	5.03815	92	4.99756	92	4.99193	92	5.03046	92	5.03705	92	4.92053	92	4.99021	92	5.04435	92	5.04266	92	5.01001	92	5.06854	92	4.93602	92	5.01277
93	5.08139	93	5.03847	93	4.99753	93	4.99086	93	5.03158	93	5.03659	93	4.92086	93	4.98849	93	5.04413	93	5.04325	93	5.00885	93	5.07716	93	4.93522	93	5.01301
94	5.08193	94	5.03856	94	4.99857	94	4.98995	94	5.0307	94	5.03644	94	4.92321	94	4.98803	94	5.04335	94	5.04334	94	5.0086	94	5.08704	94	4.9349	94	5.01314
95	5.08126	95	5.03906	95	4.99852	95	4.98961	95	5.03016	95	5.0367	95	4.92659	95	4.98891	95	5.04265	95	5.04269	95	5.00815	95	5.09639	95	4.93372	95	5.01276
96	5.08171	96	5.03957	96	4.99874	96	4.99024	96	5.02868	96	5.03652	96	4.92971	96	4.98973	96	5.0417	96	5.04199	96	5.00764	96	5.10188	96	4.93362	96	5.01307
97	5.08192	97	5.04029	97	4.99818	97	4.99113	97	5.02807	97	5.03699	97	4.93204	97	4.99016	97	5.04115	97	5.04106	97	5.00789	97	5.10201	97	4.93378	97	5.01412
98	5.08289	98	5.04035	98	4.99879	98	4.9913	98	5.0259	98	5.03698	98	4.9324	98	4.99109	98	5.04177	98	5.04024	98	5.00837	98	5.09775	98	4.93324	98	5.01409
99	5.08336	99	5.04126	99	4.99885	99	4.99166	99	5.02513	99	5.03814	99	4.9312	99	4.99151	99	5.04177	99	5.03967	99	5.0083	99	5.0884	99	4.93209	99	5.01422
100	5.08483	100	5.04155	100	4.99832	100	4.99139	100	5.02425	100	5.03803	100	4.93123	100	4.98989	100	5.04241	100	5.03924	100	5.00828	100	5.07508	100	4.93134	100	5.01562
101	5.0857	101	5.0419	101	4.99781	101	4.98981	101	5.02275	101	5.03874	101	4.93007	101	4.98998	101	5.04183	101	5.03856	101	5.00858	101	5.06163	101	4.93063	101	5.01509
102	5.08645	102	5.04272	102	4.99857	102	4.98908	102	5.02071	102	5.03895	102	4.92901	102	4.99087	102	5.04171	102	5.03767	102	5.00824	102	5.04862	102	4.9292	102	5.01325
103	5.08679	103	5.04388	103	4.9989	103	4.99001	103	5.01994	103	5.03876	103	4.92859	103	4.99169	103	5.0402	103	5.03717	103	5.00706	103	5.03798	103	4.92881	103	5.01312
104	5.08619	104	5.04335	104	4.99743	104	4.99106	104	5.01936	104	5.03751	104	4.92857	104	4.99173	104	5.04073	104	5.03728	104	5.00596	104	5.03114	104	4.92856	104	5.01264
105	5.08565	105	5.04316	105	4.99724	105	4.99293	105	5.01863	105	5.03619	105	4.92819	105	4.99254	105	5.03998	105	5.03783	105	5.00535	105	5.02697	105	4.92785	105	5.01247
106	5.08472	106	5.04183	106	4.99675	106	4.99618	106	5.01855	106	5.0353	106	4.92838	106	4.9927	106	5.0399	106	5.03795	106	5.00526	106	5.02421	106	4.92915	106	5.01295
107	5.08338	107	5.04112	107	4.99621	107	4.99934	107	5.01875	107	5.03534	107	4.92866	107	4.99191	107	5.039	107	5.03866	107	5.00503	107	5.02523	107	4.93037	107	5.01418
108	5.08198	108	5.04017	108	4.99553	108	4.99993	108	5.0192	108	5.03519	108	4.92856	108	4.99125	108	5.03942	108	5.0383	108	5.00474	108	5.02775	108	4.9312	108	5.01393
109	5.08041	109	5.03928	109	4.99636	109	4.9985	109	5.01976	109	5.03525	109	4.92844	109	4.99078	109	5.03807	109	5.03815	109	5.00512	109	5.03139	109	4.93314	109	5.01401
110	5.07813	110	5.03891	110	4.99677	110	4.99491	110	5.02082	110	5.03571	110	4.92817	110	4.99006	110	5.03817	110	5.03716	110	5.00451	110	5.03574	110	4.93495	110	5.01333
111	5.07668	111	5.03929	111	4.99679	111	4.98937	111	5.02039	111	5.03496	111	4.92771	111	4.98983	111	5.03866	111	5.03756	111	5.00362	111	5.04009	111	4.93459	111	5.0133
112	5.07634	112	5.03879	112	4.99652	112	4.98379	112	5.02032	112	5.03305	112	4.92652	112	4.99039	112	5.03934	112	5.03733	112	5.00304	112	5.04309	112	4.93423	112	5.01352
113	5.07572	113	5.03821	113	4.99679	113	4.98003	113	5.01925	113	5.03176	113	4.92655	113	4.99034	113	5.03859	113	5.03821	113	5.0032	113	5.04543	113	4.93399	113	5.0138
114	5.07666	114	5.03822	114	4.99662	114	4.97753	114	5.01769	114	5.03126	114	4.92686	114	4.99214	114	5.03805	114	5.03836	114	5.00342	114	5.04685	114	4.93382	114	5.01428
115	5.07769	115	5.03731	115	4.99585	115	4.97718	115	5.01708	115	5.03048	115	4.92627	115	4.99415	115	5.03758	115	5.03879	115	5.00337	115	5.04825	115	4.93371	115	5.01401
116	5.07814	116	5.03666	116	4.99578	116	4.97791	116	5.01787	116	5.03123	116	4.92631	116	4.99519	116	5.03635	116	5.03844	116	5.00329	116	5.04914	116	4.93465	116	5.01352
117	5.07818	117	5.03542	117	4.99624	117	4.97881	117	5.0176	117	5.0319	117	4.92597	117	4.99569	117	5.03513	117	5.03789	117	5.00294	117	5.04973	117	4.93485	117	5.01311
118	5.07864	118	5.03527	118	4.99599	118	4.97962	118	5.01804	118	5.03245	118	4.92612	118	4.9965	118	5.03511	118	5.03699	118	5.00337	118	5.05014	118	4.93575	118	5.01164
119	5.07851	119	5.03532	119	4.99573	119	4.98024	119	5.02022	119	5.03278	119	4.92585	119	4.9959	119	5.03554	119	5.03666	119	5.00244	119	5.04984	119	4.93511	119	5.01121
120	5.07782	120	5.03518	120	4.99642	120	4.98134	120	5.01964	120	5.03317	120	4.92582	120	4.99568	120	5.03478	120	5.0367	120	5.00227	120	5.04939	120	4.93494	120	5.01112
121	5.0778	121	5.03527	121	4.99577	121	4.98241	121	5.01914	121	5.03231	121	4.92606	121	4.99554	121	5.03564	121	5.03581	121	5.00165	121	5.04932	121	4.93456	121	5.01149
122	5.0781	122	5.03612	122	4.99451	122	4.98339	122	5.01885	122	5.03237	122	4.92748	122	4.99596	122	5.03576	122	5.03507	122	5.00139	122	5.04894	122	4.93463	122	5.01126
123	5.07788	123	5.03608	123	4.99379	123	4.98378	123	5.01824	123	5.03217	123	4.92731	123	4.99521	123	5.03607	123	5.03499	123	5.00011	123	5.04756	123	4.9341	123	5.012
124	5.07777	124	5.03581	124	4.99265	124	4.98445	124	5.01692	124	5.03181	124	4.92719	124	4.99456	124	5.03565	124	5.03478	124	5.00066	124	5.04651	124	4.93424	124	5.0123
125	5.07824	125	5.03613	125	4.99203	125	4.98424	125	5.01631	125	5.03206	125	4.92802	125	4.99318	125	5.03586	125	5.03367	125	5.00143	125	5.04613	125	4.93286	125	5.01265
126	5.07824	126	5.03602	126	4.99208	126	4.98438	126	5.01572	126	5.03248	126	4.92745	126	4.99203	126	5.03488	126	5.03453	126	5.0016	126	5.04642	126	4.93216	126	5.01249
127	5.07776	127	5.03611	127	4.99237	127	4.98438	127	5.01544	127	5.03242	127	4.92626	127	4.99071	127	5.03461	127	5.03574	127	5.00164	127	5.047	127	4.93235	127	5.01233
128	5.07804	128	5.0363	128	4.9925	128	4.98483	128	5.01551	128	5.03249	128	4.92574	128	4.99037	128	5.03403	128	5.03641	128	5.00218	128	5.0482	128	4.93234	128	5.01245
129	5.0782	129	5.03619	129	4.9929	129	4.98499	129	5.01592	129	5.03414	129	4.92583	129	4.99062	129	5.03455	129	5.03697	129	5.00148	129	5.04946	129	4.93267	129	5.01135
130	5.0785	130	5.03599	130	4.99249	130	4.98515	130	5.01557	130	5.03552	130	4.92511	130	4.99067	130	5.03418	130	5.03744	130	5.00142	130	5.0496	130	4.93362	130	5.01034
131	5.07852	131	5.03542	131	4.99265	131	4.98483	131	5.01526	131	5.0363	131	4.92517	131	4.99033	131	5.0342	131	5.03673	131	5.00147	131	5.0493	131	4.93371	131	5.00957
132	5.07845	132	5.03504	132	4.99288	132	4.98481	132	5.01538	132	5.03736	132	4.9252	132	4.9899	132	5.03421	132	5.03561	132	5.0022	132	5.04822	132	4.93272	132	5.00882
133	5.07751	133	5.03482	133	4.99273	133	4.98429	133	5.01489	133	5.03736	133	4.92558	133	4.98977	133	5.03396	133	5.03504	133	5.00267	133	5.04849	133	4.93319	133	5.00782
134	5.07577	134	5.03497	134	4.99286	134	4.98429	134	5.01372	134	5.03585	134	4.92524	134	4.98918	134	5.03327	134	5.03465	134	5.00386	134	5.04804	134	4.93306	134	5.00738
135	5.0748	135	5.0355	135	4.99269	135	4.98357	135	5.01324	135	5.03374	135	4.92511	135	4.98913	135	5.03391	135	5.03397	135	5.00347	135	5.04835	135	4.93436	135	5.0075
136	5.07439	136	5.03587	136	4.99325	136	4.98373	136	5.01304	136	5.03207	136	4.92546	136	4.98936	136	5.0341	136	5.03402	136	5.00283	136	5.0486	136	4.9347	136	5.0077
137	5.07428	137	5.03636	137	4.99354	137	4.98335	137	5.0135	137	5.03066	137	4.92627	137	4.9903	137	5.03422	137	5.03474	137	5.00238	137	5.04904	137	4.93468	137	5.00737
138	5.07364	138	5.03689	138	4.99329	138	4.98285	138	5.01462	138	5.03029	138	4.92563	138	4.99072	138	5.03403	138	5.03473	138	5.00184	138	5.04811	138	4.93422	138	5.00643
139	5.07327	139	5.03702	139	4.99315	139	4.98252	139	5.01556	139	5.03181	139	4.92637	139	4.99037	139	5.03353	139	5.03415	139	5.00139	139	5.04747	139	4.93346	139	5.00647
140	5.07274	140	5.03683	140	4.99323	140	4.98215	140	5.01736	140	5.03498	140	4.92719	140	4.99138	140	5.03312	140	5.03419	140	5.0008	140	5.04713	140	4.93238	140	5.0062
141	5.07176	141	5.03717	141	4.99227	141	4.98163	141	5.01849	141	5.03735	141	4.9272	141	4.99276	141	5.03275	141	5.03433	141	5.00219	141	5.04647	141	4.93245	141	5.00622
142	5.07118	142	5.03667	142	4.99129	142	4.98145	142	5.01857	142	5.03773	142	4.92686	142	4.99312	142	5.03228	142	5.03389	142	5.00231	142	5.0458	142	4.93268	142	5.00648
143	5.07188	143	5.03547	143	4.99096	143	4.9823	143	5.01838	143	5.03667	143	4.92735	143	4.99292	143	5.0319	143	5.03348	143	5.00267	143	5.04631	143	4.93229	143	5.00744
144	5.07242	144	5.03564	144	4.9904	144	4.98259	144	5.01813	144	5.03389	144	4.92682	144	4.99286	144	5.03216	144	5.03309	144	5.00237	144	5.04753	144	4.93222	144	5.00782
145	5.07251	145	5.0361	145	4.99045	145	4.98333	145	5.01853	145	5.02978	145	4.92603	145	4.99198	145	5.03256	145	5.03289	145	5.00207	145	5.04762	145	4.93294	145	5.00815
146	5.07313	146	5.03652	146	4.99099	146	4.98351	146	5.01835	146	5.02586	146	4.92598	146	4.99025	146	5.03266	146	5.03293	146	5.0007	146	5.04918	146	4.93337	146	5.00776
147	5.07298	147	5.03643	147	4.99122	147	4.98385	147	5.01833	147	5.02375	147	4.92536	147	4.98905	147	5.03295	147	5.03306	147	5.00005	147	5.0506	147	4.93376	147	5.00805
148	5.07342	148	5.03783	148	4.99121	148	4.98367	148	5.01788	148	5.02322	148	4.9253	148	4.98882	148	5.0333	148	5.03289	148	4.99962	148	5.05041	148	4.93374	148	5.00832
149	5.07389	149	5.03796	149	4.99157	149	4.98357	149	5.01811	149	5.02312	149	4.92454	149	4.98915	149	5.03247	149	5.03306	149	4.99883	149	5.04878	149	4.93246	149	5.00844
150	5.07339	150	5.03712	150	4.99148	150	4.98334	150	5.01781	150	5.02335	150	4.92413	150	4.9884	150	5.03116	150	5.03318	150	4.99914	150	5.04816	150	4.93065	150	5.00894
151	5.07303	151	5.03615	151	4.99063	151	4.98348	151	5.01778	151	5.02399	151	4.92382	151	4.98843	151	5.03066	151	5.03295	151	4.9999	151	5.04594	151	4.92855	151	5.00887
152	5.07312	152	5.03579	152	4.98989	152	4.98356	152	5.01795	152	5.0241	152	4.92403	152	4.98769	152	5.03024	152	5.03194	152	4.99931	152	5.04433	152	4.9276	152	5.00793
153	5.07232	153	5.03451	153	4.99005	153	4.98423	153	5.01823	153	5.02525	153	4.92387	153	4.98753	153	5.03036	153	5.03147	153	4.99819	153	5.04245	153	4.92749	153	5.00722
154	5.07213	154	5.0326	154	4.9906	154	4.98475	154	5.01782	154	5.02589	154	4.92525	154	4.98837	154	5.03051	154	5.03166	154	4.99761	154	5.04198	154	4.92864	154	5.00565
155	5.07213	155	5.03124	155	4.99134	155	4.98485	155	5.01641	155	5.02525	155	4.92724	155	4.98973	155	5.03054	155	5.032	155	4.99698	155	5.04031	155	4.92917	155	5.00377
156	5.07196	156	5.0286	156	4.99178	156	4.98419	156	5.01633	156	5.02426	156	4.92774	156	4.98956	156	5.03006	156	5.03172	156	4.99615	156	5.03964	156	4.93018	156	5.00218
157	5.07129	157	5.02594	157	4.99248	157	4.9832	157	5.01606	157	5.02462	157	4.92787	157	4.99062	157	5.02948	157	5.03184	157	4.99669	157	5.03924	157	4.93035	157	5.00195
158	5.07074	158	5.02296	158	4.99149	158	4.98319	158	5.01543	158	5.02513	158	4.92851	158	4.99042	158	5.0286	158	5.03146	158	4.99751	158	5.04008	158	4.93077	158	5.00173
159	5.06938	159	5.01996	159	4.99029	159	4.9815	159	5.01452	159	5.02489	159	4.92837	159	4.98907	159	5.02898	159	5.03076	159	4.99938	159	5.04041	159	4.93094	159	5.00199
160	5.06885	160	5.01808	160	4.9889	160	4.97985	160	5.01446	160	5.02561	160	4.92712	160	4.98729	160	5.03008	160	5.0301	160	5.00031	160	5.04217	160	4.93107	160	5.0018
161	5.06772	161	5.01778	161	4.98862	161	4.97842	161	5.01291	161	5.02696	161	4.9274	161	4.98828	161	5.03147	161	5.03044	161	5.00128	161	5.04342	161	4.93074	161	5.0026
162	5.06772	162	5.01817	162	4.98829	162	4.97825	162	5.0114	162	5.02732	162	4.92722	162	4.98817	162	5.03161	162	5.03019	162	5.00123	162	5.0429	162	4.93178	162	5.00257
163	5.06761	163	5.01919	163	4.98958	163	4.9772	163	5.01023	163	5.02549	163	4.92638	163	4.98826	163	5.03177	163	5.03031	163	5.00108	163	5.04253	163	4.93207	163	5.00212
164	5.0677	164	5.02128	164	4.98995	164	4.97781	164	5.00973	164	5.02479	164	4.92574	164	4.9889	164	5.03182	164	5.02992	164	5.00005	164	5.04295	164	4.93198	164	5.00257
165	5.06757	165	5.02283	165	4.99015	165	4.97887	165	5.00879	165	5.02449	165	4.92571	165	4.99176	165	5.03056	165	5.03074	165	4.99977	165	5.04314	165	4.93195	165	5.00245
166	5.06796	166	5.024	166	4.98965	166	4.98018	166	5.00866	166	5.02372	166	4.92538	166	4.99334	166	5.02946	166	5.03012	166	4.99866	166	5.04293	166	4.93181	166	5.00219
167	5.06685	167	5.02494	167	4.98957	167	4.98064	167	5.00862	167	5.02332	167	4.92637	167	4.99576	167	5.02984	167	5.0306	167	4.99903	167	5.04382	167	4.9312	167	5.00216
168	5.06575	168	5.02614	168	4.9886	168	4.9801	168	5.00935	168	5.02371	168	4.92687	168	4.9989	168	5.02939	168	5.03111	168	4.99924	168	5.04426	168	4.93071	168	5.00302
169	5.06563	169	5.02701	169	4.98814	169	4.97963	169	5.00958	169	5.02363	169	4.92728	169	5.0019	169	5.02882	169	5.03261	169	4.99926	169	5.044	169	4.93018	169	5.00324
170	5.0652	170	5.02692	170	4.98798	170	4.97929	170	5.00979	170	5.02372	170	4.92726	170	5.00334	170	5.02911	170	5.03159	170	4.99949	170	5.04312	170	4.92928	170	5.00447
171	5.06415	171	5.02724	171	4.9892	171	4.97951	171	5.01041	171	5.02391	171	4.92711	171	5.0039	171	5.02876	171	5.03173	171	4.99997	171	5.04303	171	4.92885	171	5.00507
172	5.06396	172	5.02716	172	4.9899	172	4.97911	172	5.01027	172	5.02378	172	4.92679	172	5.00268	172	5.02759	172	5.03141	172	5.00025	172	5.04296	172	4.92887	172	5.0044
173	5.06431	173	5.0264	173	4.9904	173	4.9792	173	5.01035	173	5.02433	173	4.92609	173	5.00055	173	5.02637	173	5.03092	173	4.99977	173	5.04308	173	4.92819	173	5.00317
174	5.06427	174	5.02553	174	4.9908	174	4.98002	174	5.00954	174	5.0244	174	4.92519	174	4.99864	174	5.02519	174	5.02903	174	4.99953	174	5.04254	174	4.92807	174	5.00261
175	5.06437	175	5.02536	175	4.99088	175	4.98067	175	5.00902	175	5.02337	175	4.92452	175	4.99679	175	5.02414	175	5.02833	175	4.99856	175	5.04212	175	4.92899	175	5.00135
176	5.06554	176	5.02494	176	4.9899	176	4.98004	176	5.00879	176	5.02328	176	4.92448	176	4.99476	176	5.02339	176	5.02688	176	4.99755	176	5.04166	176	4.92961	176	5.00021
177	5.06634	177	5.02476	177	4.98934	177	4.98021	177	5.00898	177	5.02276	177	4.92444	177	4.99436	177	5.02333	177	5.02495	177	4.99566	177	5.04177	177	4.92965	177	5.0005
178	5.06595	178	5.02545	178	4.98848	178	4.97966	178	5.00792	178	5.02237	178	4.92612	178	4.99427	178	5.02406	178	5.02448	178	4.99558	178	5.04071	178	4.92997	178	5.00085
179	5.06583	179	5.026	179	4.98826	179	4.97853	179	5.00836	179	5.02185	179	4.92678	179	4.99302	179	5.02502	179	5.02429	179	4.99514	179	5.04036	179	4.93061	179	5.00077
180	5.06604	180	5.02659	180	4.98839	180	4.97756	180	5.00958	180	5.02219	180	4.92779	180	4.99204	180	5.02489	180	5.02447	180	4.99558	180	5.04065	180	4.93047	180	5.00159
injection 2	injection volume= 1.9 µl	injection 2	injection volume= 1.9 µl	injection 2	injection volume= 1.9 µl	injection 2	injection volume= 1.9 µl	injection 2	injection volume= 1.9 µl	injection 2	injection volume= 1.9 µl	injection 2	injection volume= 1.9 µl	injection 2	injection volume= 1.9 µl	injection 2	injection volume= 1.9 µl	injection 2	injection volume= 1.9 µl	injection 2	injection volume= 1.9 µl	injection 2	injection volume= 1.9 µl	injection 2	injection volume= 1.9 µl	injection 2	injection volume= 1.9 µl
181	5.06521	181	5.02729	181	4.98837	181	4.97696	181	5.01018	181	5.02284	181	4.92818	181	4.99127	181	5.02493	181	5.02476	181	4.99634	181	5.04161	181	4.93069	181	5.00224
182	5.05725	182	5.02291	182	4.98738	182	4.97651	182	5.00238	182	5.0141	182	4.92019	182	4.98276	182	5.02462	182	5.0255	182	4.99759	182	5.04095	182	4.92942	182	5.00182
183	5.03437	183	5.00321	183	4.98786	183	4.97716	183	4.9677	183	4.97548	183	4.8846	183	4.95093	183	5.02516	183	5.02514	183	4.99902	183	5.04283	183	4.92936	183	5.00199
184	4.99668	184	4.96858	184	4.98811	184	4.97757	184	4.90587	184	4.90953	184	4.82233	184	4.89745	184	5.02479	184	5.02627	184	5.00137	184	5.04597	184	4.92941	184	5.0018
185	4.9465	185	4.92243	185	4.98891	185	4.97875	185	4.82088	185	4.82052	185	4.73469	185	4.82165	185	5.02541	185	5.02691	185	5.00439	185	5.04889	185	4.92961	185	5.00177
186	4.89308	186	4.8727	186	4.99102	186	4.98176	186	4.72543	186	4.72255	186	4.63277	186	4.73352	186	5.02613	186	5.02813	186	5.00886	186	5.05293	186	4.93122	186	5.00334
187	4.85039	187	4.83155	187	4.99466	187	4.98482	187	4.64318	187	4.64244	187	4.53391	187	4.64705	187	5.02703	187	5.02883	187	5.01348	187	5.05753	187	4.9348	187	5.00646
188	4.83176	188	4.81207	188	4.99747	188	4.9867	188	4.59867	188	4.60348	188	4.4665	188	4.58764	188	5.02496	188	5.02853	188	5.01582	188	5.05997	188	4.93748	188	5.00948
189	4.83617	189	4.81625	189	4.99975	189	4.98967	189	4.59417	189	4.60754	189	4.43794	189	4.55984	189	5.02265	189	5.02655	189	5.0163	189	5.06083	189	4.93955	189	5.0123
190	4.86055	190	4.83912	190	5.00129	190	4.99171	190	4.6252	190	4.64758	190	4.44995	190	4.56492	190	5.02023	190	5.02298	190	5.01581	190	5.0601	190	4.94131	190	5.0136
191	4.89536	191	4.87086	191	5.00202	191	4.99131	191	4.67905	191	4.70643	191	4.49131	191	4.59419	191	5.01634	191	5.01848	191	5.01225	191	5.05672	191	4.94072	191	5.01414
192	4.93184	192	4.90342	192	5.00098	192	4.99112	192	4.7372	192	4.76618	192	4.55004	192	4.63869	192	5.01226	192	5.0142	192	5.00878	192	5.05331	192	4.93888	192	5.01383
193	4.96315	193	4.93239	193	4.99965	193	4.99026	193	4.79235	193	4.82085	193	4.6149	193	4.68812	193	5.01113	193	5.00989	193	5.0059	193	5.05244	193	4.93699	193	5.01194
194	4.98842	194	4.95512	194	4.99776	194	4.98849	194	4.84027	194	4.86619	194	4.67687	194	4.73556	194	5.0102	194	5.00552	194	5.00369	194	5.05198	194	4.93561	194	5.01048
195	5.00821	195	4.97202	195	4.99587	195	4.98599	195	4.87861	195	4.90158	195	4.72954	195	4.77656	195	5.0088	195	5.00244	195	5.0013	195	5.05232	195	4.93422	195	5.00861
196	5.02219	196	4.98456	196	4.99306	196	4.9843	196	4.90791	196	4.92853	196	4.77201	196	4.81102	196	5.00811	196	5.00051	196	5.00015	196	5.05328	196	4.93291	196	5.00633
197	5.03193	197	4.99406	197	4.99108	197	4.98217	197	4.92967	197	4.94879	197	4.80497	197	4.8398	197	5.00783	197	4.99887	197	4.99876	197	5.05472	197	4.93305	197	5.00442
198	5.03863	198	5.00065	198	4.98902	198	4.982	198	4.94593	198	4.96316	198	4.83042	198	4.86262	198	5.00712	198	4.99903	198	4.9982	198	5.05399	198	4.93195	198	5.0031
199	5.04359	199	5.00484	199	4.98744	199	4.98088	199	4.95763	199	4.97381	199	4.84982	199	4.88148	199	5.00683	199	5.00017	199	4.99768	199	5.05282	199	4.93111	199	5.0022
200	5.04727	200	5.00862	200	4.98606	200	4.98126	200	4.96637	200	4.98151	200	4.86484	200	4.8967	200	5.00685	200	5.00144	200	4.99704	200	5.05096	200	4.9312	200	5.00232
201	5.05021	201	5.01153	201	4.98579	201	4.98088	201	4.97213	201	4.98856	201	4.87534	201	4.90938	201	5.00735	201	5.00236	201	4.99687	201	5.04855	201	4.93194	201	5.0017
202	5.0524	202	5.01428	202	4.9855	202	4.97941	202	4.97799	202	4.99396	202	4.88438	202	4.92004	202	5.00771	202	5.00386	202	4.99695	202	5.04489	202	4.93148	202	5.00144
203	5.05425	203	5.01559	203	4.9858	203	4.97799	203	4.98272	203	4.99879	203	4.89015	203	4.92864	203	5.0071	203	5.00468	203	4.99725	203	5.04123	203	4.93189	203	5.00143
204	5.05551	204	5.01737	204	4.98593	204	4.9776	204	4.98585	204	5.00253	204	4.89572	204	4.93539	204	5.00657	204	5.00514	204	4.99814	204	5.03734	204	4.93203	204	5.00062
205	5.05605	205	5.01754	205	4.9858	205	4.97572	205	4.98899	205	5.00656	205	4.89918	205	4.94217	205	5.00571	205	5.00539	205	4.99911	205	5.0346	205	4.93111	205	4.99985
206	5.05662	206	5.01759	206	4.98561	206	4.97465	206	4.99291	206	5.00891	206	4.90353	206	4.94776	206	5.00563	206	5.00582	206	5.00004	206	5.03199	206	4.93001	206	4.99997
207	5.05799	207	5.01755	207	4.98526	207	4.97489	207	4.99512	207	5.01052	207	4.90704	207	4.95183	207	5.0064	207	5.00589	207	5.00038	207	5.03115	207	4.92912	207	4.99942
208	5.05893	208	5.01857	208	4.98475	208	4.97397	208	4.99773	208	5.01182	208	4.90998	208	4.95599	208	5.00724	208	5.00618	208	5.00023	208	5.0302	208	4.92931	208	4.99888
209	5.05955	209	5.01769	209	4.98494	209	4.97283	209	5.00006	209	5.01164	209	4.91179	209	4.95961	209	5.0085	209	5.00647	209	5.00003	209	5.03088	209	4.92931	209	4.99789
210	5.06	210	5.01834	210	4.98546	210	4.97345	210	5.0025	210	5.01232	210	4.91398	210	4.96254	210	5.01	210	5.00716	210	4.99967	210	5.03048	210	4.92957	210	4.99775
211	5.05985	211	5.01931	211	4.98546	211	4.97409	211	5.00294	211	5.01212	211	4.91517	211	4.96422	211	5.01102	211	5.00756	211	4.99952	211	5.03118	211	4.92975	211	4.99719
212	5.05883	212	5.01909	212	4.98514	212	4.97424	212	5.00383	212	5.01236	212	4.91578	212	4.96617	212	5.01171	212	5.0085	212	4.9993	212	5.03189	212	4.93012	212	4.99686
213	5.05768	213	5.01886	213	4.98505	213	4.9742	213	5.00453	213	5.01271	213	4.91666	213	4.96718	213	5.01303	213	5.00898	213	4.99901	213	5.03284	213	4.92963	213	4.99618
214	5.05754	214	5.02036	214	4.98435	214	4.97425	214	5.00481	214	5.01342	214	4.9175	214	4.96832	214	5.01369	214	5.01014	214	4.99857	214	5.03291	214	4.92881	214	4.9962
215	5.05756	215	5.02027	215	4.98339	215	4.97269	215	5.00453	215	5.01268	215	4.91888	215	4.96892	215	5.01368	215	5.01041	215	4.99876	215	5.0346	215	4.92845	215	4.99603
216	5.05769	216	5.02024	216	4.98267	216	4.97141	216	5.00444	216	5.01347	216	4.91968	216	4.97059	216	5.01313	216	5.01189	216	4.99817	216	5.03523	216	4.92758	216	4.99619
217	5.05776	217	5.01986	217	4.98194	217	4.97125	217	5.00376	217	5.01472	217	4.92021	217	4.97219	217	5.01281	217	5.01291	217	4.99757	217	5.03584	217	4.92683	217	4.99563
218	5.05885	218	5.0206	218	4.98165	218	4.97114	218	5.00273	218	5.01616	218	4.9213	218	4.97325	218	5.01151	218	5.01356	218	4.99706	218	5.03597	218	4.92709	218	4.99598
219	5.05839	219	5.02029	219	4.98156	219	4.97168	219	5.00263	219	5.01789	219	4.92176	219	4.97371	219	5.0116	219	5.01332	219	4.99583	219	5.03613	219	4.92698	219	4.99597
220	5.05833	220	5.02069	220	4.98185	220	4.97253	220	5.00296	220	5.0197	220	4.92196	220	4.97439	220	5.01184	220	5.01414	220	4.994	220	5.03566	220	4.92702	220	4.99621
221	5.05779	221	5.02035	221	4.98204	221	4.97339	221	5.00281	221	5.02034	221	4.92242	221	4.97442	221	5.01333	221	5.01422	221	4.99305	221	5.03475	221	4.92814	221	4.99585
222	5.05695	222	5.02021	222	4.9825	222	4.97312	222	5.00325	222	5.02048	222	4.92268	222	4.97336	222	5.01384	222	5.01411	222	4.99254	222	5.03408	222	4.92861	222	4.99615
223	5.05627	223	5.01901	223	4.9822	223	4.97385	223	5.00319	223	5.02002	223	4.92261	223	4.97313	223	5.01417	223	5.01457	223	4.99197	223	5.03361	223	4.92827	223	4.99622
224	5.05598	224	5.0186	224	4.98194	224	4.97406	224	5.00394	224	5.02027	224	4.92304	224	4.97327	224	5.01404	224	5.0146	224	4.99185	224	5.03352	224	4.92884	224	4.99621
225	5.05567	225	5.0183	225	4.98115	225	4.97424	225	5.00264	225	5.01956	225	4.92234	225	4.97404	225	5.01417	225	5.01417	225	4.99263	225	5.03324	225	4.9288	225	4.99538
226	5.05522	226	5.0187	226	4.98048	226	4.9736	226	5.00299	226	5.01919	226	4.92224	226	4.97476	226	5.01312	226	5.01362	226	4.99306	226	5.03367	226	4.92902	226	4.99457
227	5.05528	227	5.01908	227	4.98024	227	4.97378	227	5.00303	227	5.01857	227	4.92252	227	4.97582	227	5.01194	227	5.013	227	4.99401	227	5.03376	227	4.92905	227	4.99377
228	5.05523	228	5.01789	228	4.9805	228	4.97311	228	5.00319	228	5.01719	228	4.92208	228	4.97672	228	5.01139	228	5.0116	228	4.9946	228	5.03465	228	4.92915	228	4.9926
229	5.05453	229	5.01762	229	4.98005	229	4.97254	229	5.00238	229	5.01549	229	4.9223	229	4.97716	229	5.01058	229	5.01136	229	4.99498	229	5.03494	229	4.92961	229	4.99227
230	5.05378	230	5.01731	230	4.98046	230	4.97135	230	5.00312	230	5.01509	230	4.92251	230	4.97723	230	5.01068	230	5.01157	230	4.99541	230	5.03516	230	4.92949	230	4.99135
231	5.0536	231	5.01636	231	4.98076	231	4.97111	231	5.00244	231	5.01533	231	4.92133	231	4.97666	231	5.01108	231	5.01144	231	4.99535	231	5.03536	231	4.93027	231	4.991
232	5.05312	232	5.01589	232	4.98076	232	4.97047	232	5.00107	232	5.01526	232	4.92074	232	4.97653	232	5.01141	232	5.01092	232	4.99445	232	5.03543	232	4.93051	232	4.99055
233	5.05248	233	5.01762	233	4.98067	233	4.97061	233	4.99995	233	5.01588	233	4.92076	233	4.97576	233	5.01249	233	5.01207	233	4.99388	233	5.0351	233	4.93079	233	4.99089
234	5.05313	234	5.01877	234	4.98132	234	4.97062	234	4.99934	234	5.01572	234	4.91992	234	4.97535	234	5.01345	234	5.01285	234	4.99326	234	5.03477	234	4.93032	234	4.99183
235	5.05297	235	5.01938	235	4.98114	235	4.9716	235	4.99784	235	5.01537	235	4.91991	235	4.97388	235	5.01376	235	5.01336	235	4.99235	235	5.03512	235	4.9299	235	4.99446
236	5.0537	236	5.01995	236	4.981	236	4.97205	236	4.99736	236	5.01516	236	4.9203	236	4.97374	236	5.01379	236	5.01335	236	4.99183	236	5.03564	236	4.92845	236	4.99709
237	5.05427	237	5.02	237	4.98087	237	4.97216	237	4.9987	237	5.01524	237	4.92068	237	4.97401	237	5.01451	237	5.01404	237	4.99163	237	5.03612	237	4.92804	237	4.99971
238	5.05407	238	5.01923	238	4.98044	238	4.97196	238	4.99957	238	5.01538	238	4.92051	238	4.97479	238	5.01457	238	5.01431	238	4.99199	238	5.03585	238	4.92814	238	5.0017
239	5.05268	239	5.01728	239	4.98036	239	4.97158	239	4.9997	239	5.01613	239	4.92068	239	4.9753	239	5.01429	239	5.01507	239	4.99165	239	5.03589	239	4.92716	239	5.00219
240	5.05303	240	5.01571	240	4.98035	240	4.97121	240	5.00085	240	5.01686	240	4.92096	240	4.97633	240	5.0131	240	5.01599	240	4.99187	240	5.03571	240	4.92672	240	5.00125
241	5.05171	241	5.01515	241	4.98046	241	4.97056	241	5.00107	241	5.0165	241	4.92117	241	4.97673	241	5.01269	241	5.01683	241	4.99235	241	5.03621	241	4.92594	241	5.00142
242	5.05097	242	5.01496	242	4.98107	242	4.97038	242	5.00109	242	5.01582	242	4.92133	242	4.97658	242	5.0124	242	5.01764	242	4.99249	242	5.03582	242	4.9255	242	5.0002
243	5.05066	243	5.01487	243	4.98154	243	4.9699	243	5.00168	243	5.01561	243	4.92212	243	4.97683	243	5.01283	243	5.01776	243	4.9918	243	5.03689	243	4.92455	243	4.99821
244	5.05103	244	5.01605	244	4.98087	244	4.96971	244	5.00262	244	5.01558	244	4.92215	244	4.97603	244	5.01234	244	5.0171	244	4.99295	244	5.03686	244	4.92443	244	4.99688
245	5.0504	245	5.01632	245	4.98108	245	4.96977	245	5.00291	245	5.01445	245	4.9216	245	4.97511	245	5.01321	245	5.01618	245	4.99227	245	5.03617	245	4.9255	245	4.99596
246	5.05077	246	5.01603	246	4.98005	246	4.97058	246	5.00371	246	5.01459	246	4.92081	246	4.97435	246	5.01382	246	5.01572	246	4.99165	246	5.03538	246	4.92616	246	4.99434
247	5.05121	247	5.01567	247	4.97863	247	4.97063	247	5.00358	247	5.01487	247	4.91976	247	4.97416	247	5.01412	247	5.01519	247	4.99154	247	5.03558	247	4.92654	247	4.99375
248	5.05057	248	5.01483	248	4.97803	248	4.97118	248	5.00255	248	5.01564	248	4.91925	248	4.97424	248	5.01439	248	5.01484	248	4.99134	248	5.03471	248	4.92628	248	4.99379
249	5.05019	249	5.01421	249	4.97789	249	4.97197	249	5.00191	249	5.01569	249	4.9195	249	4.97435	249	5.01496	249	5.0146	249	4.98993	249	5.03477	249	4.9259	249	4.99252
250	5.05025	250	5.01494	250	4.97702	250	4.97179	250	5.00195	250	5.01625	250	4.91977	250	4.97537	250	5.0157	250	5.01504	250	4.98961	250	5.03478	250	4.92494	250	4.99179
251	5.05032	251	5.01538	251	4.97743	251	4.97149	251	5.00191	251	5.01579	251	4.92036	251	4.97632	251	5.01425	251	5.01463	251	4.98932	251	5.03436	251	4.92406	251	4.99124
252	5.04947	252	5.01577	252	4.97816	252	4.97125	252	5.00212	252	5.01449	252	4.92142	252	4.97643	252	5.01374	252	5.01426	252	4.98882	252	5.03325	252	4.92317	252	4.99081
253	5.04973	253	5.01628	253	4.97736	253	4.97126	253	5.00209	253	5.01359	253	4.92072	253	4.97615	253	5.01259	253	5.01391	253	4.98957	253	5.03266	253	4.92272	253	4.98995
254	5.04875	254	5.01617	254	4.97671	254	4.97053	254	5.00245	254	5.01287	254	4.91987	254	4.97631	254	5.01256	254	5.01338	254	4.99031	254	5.03174	254	4.92342	254	4.99005
255	5.04765	255	5.01588	255	4.97692	255	4.97006	255	5.00248	255	5.01227	255	4.92001	255	4.97575	255	5.01189	255	5.0122	255	4.99007	255	5.03143	255	4.92279	255	4.9905
256	5.04622	256	5.01464	256	4.97748	256	4.97	256	5.00201	256	5.01199	256	4.92037	256	4.97511	256	5.01319	256	5.01242	256	4.99004	256	5.03174	256	4.92343	256	4.98981
257	5.04577	257	5.0143	257	4.97663	257	4.96952	257	5.00089	257	5.01188	257	4.92042	257	4.97464	257	5.01313	257	5.01181	257	4.99051	257	5.03174	257	4.92304	257	4.9899
258	5.04537	258	5.01468	258	4.9772	258	4.96917	258	5.0009	258	5.01068	258	4.92162	258	4.9742	258	5.01337	258	5.01138	258	4.98991	258	5.032	258	4.92335	258	4.99088
259	5.04638	259	5.01518	259	4.97741	259	4.96914	259	4.99955	259	5.01047	259	4.92212	259	4.97434	259	5.01351	259	5.01079	259	4.98958	259	5.03268	259	4.92207	259	4.99191
260	5.04719	260	5.0153	260	4.97751	260	4.96915	260	4.99867	260	5.00962	260	4.92185	260	4.97488	260	5.0139	260	5.01105	260	4.98989	260	5.03299	260	4.92225	260	4.99153
261	5.04788	261	5.01616	261	4.97763	261	4.96819	261	4.99839	261	5.00846	261	4.92209	261	4.97436	261	5.01423	261	5.0113	261	4.98943	261	5.03321	261	4.92197	261	4.9915
262	5.04764	262	5.01588	262	4.97829	262	4.9683	262	4.99844	262	5.00826	262	4.92136	262	4.9738	262	5.01458	262	5.01231	262	4.98914	262	5.0342	262	4.92192	262	4.99193
263	5.04685	263	5.01532	263	4.97807	263	4.96816	263	4.99828	263	5.00918	263	4.9213	263	4.97408	263	5.01428	263	5.01199	263	4.98892	263	5.03458	263	4.9216	263	4.99241
264	5.04654	264	5.01432	264	4.97782	264	4.96713	264	4.99881	264	5.00932	264	4.92142	264	4.97372	264	5.01335	264	5.01218	264	4.98832	264	5.03463	264	4.92268	264	4.99298
265	5.04583	265	5.01314	265	4.97662	265	4.96713	265	4.99832	265	5.00988	265	4.92089	265	4.97338	265	5.01224	265	5.01147	265	4.9878	265	5.03466	265	4.92289	265	4.99388
266	5.04526	266	5.0122	266	4.97538	266	4.96818	266	4.99898	266	5.01075	266	4.92019	266	4.97387	266	5.01125	266	5.01076	266	4.98808	266	5.03387	266	4.92191	266	4.99428
267	5.04545	267	5.01267	267	4.97504	267	4.96818	267	4.99855	267	5.01186	267	4.92048	267	4.97407	267	5.01136	267	5.00925	267	4.98812	267	5.03269	267	4.92326	267	4.99276
268	5.04512	268	5.01228	268	4.97485	268	4.96792	268	4.99864	268	5.01123	268	4.92025	268	4.97344	268	5.01181	268	5.00944	268	4.98834	268	5.03189	268	4.924	268	4.99145
269	5.04487	269	5.01209	269	4.97523	269	4.96865	269	4.9981	269	5.01032	269	4.92033	269	4.97354	269	5.01198	269	5.00947	269	4.98881	269	5.03158	269	4.92475	269	4.99111
270	5.04409	270	5.01235	270	4.97603	270	4.96928	270	4.99883	270	5.0105	270	4.92119	270	4.97245	270	5.01203	270	5.01028	270	4.98986	270	5.03044	270	4.92564	270	4.99038
271	5.04424	271	5.01166	271	4.9768	271	4.96804	271	4.99807	271	5.01034	271	4.9219	271	4.97147	271	5.01242	271	5.01117	271	4.99018	271	5.02982	271	4.92731	271	4.98976
272	5.04331	272	5.0106	272	4.97696	272	4.9673	272	4.99963	272	5.009	272	4.92185	272	4.97183	272	5.01206	272	5.01193	272	4.99067	272	5.0301	272	4.92682	272	4.99043
273	5.04368	273	5.00963	273	4.97753	273	4.96687	273	5.00026	273	5.00897	273	4.92219	273	4.972	273	5.01187	273	5.01187	273	4.99073	273	5.02968	273	4.92575	273	4.98966
274	5.04294	274	5.00931	274	4.97725	274	4.96632	274	5.00056	274	5.0092	274	4.92254	274	4.97197	274	5.01231	274	5.01187	274	4.99156	274	5.02918	274	4.92456	274	4.98888
275	5.04304	275	5.00857	275	4.97708	275	4.9651	275	5.00062	275	5.00925	275	4.92498	275	4.97229	275	5.01276	275	5.01291	275	4.99074	275	5.02921	275	4.92389	275	4.98934
276	5.04329	276	5.00924	276	4.97549	276	4.96424	276	5.00113	276	5.00954	276	4.92956	276	4.97198	276	5.01261	276	5.01228	276	4.99003	276	5.02893	276	4.92339	276	4.99016
277	5.04482	277	5.00881	277	4.97473	277	4.96318	277	5.00057	277	5.01076	277	4.93239	277	4.97218	277	5.01279	277	5.01224	277	4.98928	277	5.02939	277	4.92332	277	4.99015
278	5.04634	278	5.00876	278	4.97282	278	4.96246	278	4.99912	278	5.01083	278	4.93334	278	4.97146	278	5.01311	278	5.01233	278	4.98948	278	5.02916	278	4.92318	278	4.99096
279	5.04725	279	5.00759	279	4.97224	279	4.9622	279	4.99787	279	5.01112	279	4.93279	279	4.97056	279	5.01311	279	5.0128	279	4.98854	279	5.02827	279	4.92372	279	4.99069
280	5.04778	280	5.00775	280	4.97054	280	4.96369	280	4.99634	280	5.01155	280	4.92898	280	4.97129	280	5.01248	280	5.01168	280	4.98953	280	5.02817	280	4.92352	280	4.98974
281	5.04768	281	5.00765	281	4.9704	281	4.96578	281	4.99494	281	5.01144	281	4.92316	281	4.97198	281	5.01233	281	5.01153	281	4.99072	281	5.02881	281	4.92311	281	4.9887
282	5.04698	282	5.008	282	4.97052	282	4.96784	282	4.99404	282	5.01091	282	4.9188	282	4.97091	282	5.01158	282	5.01175	282	4.99125	282	5.02803	282	4.92232	282	4.98829
283	5.04591	283	5.00892	283	4.9717	283	4.96897	283	4.99403	283	5.01136	283	4.91599	283	4.97071	283	5.01106	283	5.01207	283	4.99079	283	5.02851	283	4.92287	283	4.98777
284	5.04519	284	5.0105	284	4.9723	284	4.97005	284	4.99423	284	5.01119	284	4.91411	284	4.97147	284	5.01098	284	5.01134	284	4.99011	284	5.02932	284	4.92297	284	4.9873
285	5.04456	285	5.01018	285	4.97449	285	4.96937	285	4.99432	285	5.01079	285	4.91371	285	4.97084	285	5.01144	285	5.01113	285	4.99028	285	5.02993	285	4.92299	285	4.98651
286	5.04533	286	5.00958	286	4.97597	286	4.96851	286	4.99436	286	5.0102	286	4.91293	286	4.97013	286	5.01057	286	5.00996	286	4.98992	286	5.0293	286	4.92279	286	4.98621
287	5.04637	287	5.00956	287	4.97652	287	4.9681	287	4.99356	287	5.0091	287	4.91259	287	4.9704	287	5.01033	287	5.00882	287	4.98994	287	5.02887	287	4.92334	287	4.98521
288	5.04694	288	5.00832	288	4.97656	288	4.96749	288	4.99349	288	5.00764	288	4.91294	288	4.97153	288	5.00935	288	5.00835	288	4.99035	288	5.02844	288	4.92299	288	4.9853
289	5.04767	289	5.00844	289	4.97627	289	4.9659	289	4.99387	289	5.00632	289	4.91442	289	4.97128	289	5.00864	289	5.00818	289	4.99096	289	5.02826	289	4.92238	289	4.98531
290	5.0477	290	5.00885	290	4.97604	290	4.96434	290	4.99496	290	5.00501	290	4.91659	290	4.97123	290	5.00842	290	5.00768	290	4.99062	290	5.02807	290	4.92239	290	4.98593
291	5.04624	291	5.0095	291	4.97454	291	4.96331	291	4.99492	291	5.00473	291	4.919	291	4.97124	291	5.00874	291	5.0085	291	4.99059	291	5.02845	291	4.92318	291	4.98629
292	5.04439	292	5.00995	292	4.97372	292	4.96225	292	4.99486	292	5.00533	292	4.92107	292	4.97052	292	5.00837	292	5.00951	292	4.99048	292	5.02877	292	4.92356	292	4.98795
293	5.04341	293	5.01072	293	4.97292	293	4.96223	293	4.99479	293	5.00507	293	4.92195	293	4.96913	293	5.00872	293	5.00991	293	4.99009	293	5.02922	293	4.92387	293	4.98782
294	5.04239	294	5.0089	294	4.97259	294	4.96351	294	4.99532	294	5.00555	294	4.92167	294	4.96818	294	5.00873	294	5.01004	294	4.99021	294	5.02939	294	4.92395	294	4.98814
295	5.04148	295	5.00835	295	4.97206	295	4.9647	295	4.99481	295	5.00536	295	4.91967	295	4.96811	295	5.00891	295	5.01007	295	4.98963	295	5.02972	295	4.92448	295	4.98876
296	5.04075	296	5.00829	296	4.97313	296	4.96596	296	4.99517	296	5.0052	296	4.91709	296	4.96858	296	5.00917	296	5.00972	296	4.98942	296	5.02977	296	4.92501	296	4.98893
297	5.04036	297	5.00809	297	4.97292	297	4.96678	297	4.99594	297	5.00445	297	4.91609	297	4.96872	297	5.00987	297	5.00934	297	4.98862	297	5.02911	297	4.92546	297	4.98816
298	5.03932	298	5.00825	298	4.97317	298	4.96702	298	4.99691	298	5.00444	298	4.91512	298	4.96915	298	5.00973	298	5.00873	298	4.98849	298	5.0291	298	4.92602	298	4.98747
299	5.03904	299	5.00917	299	4.97359	299	4.96674	299	4.99713	299	5.0043	299	4.91399	299	4.9696	299	5.00945	299	5.00796	299	4.98884	299	5.02881	299	4.92565	299	4.98691
300	5.03871	300	5.00973	300	4.97321	300	4.96627	300	4.99656	300	5.00426	300	4.91235	300	4.96953	300	5.00877	300	5.00818	300	4.99044	300	5.02869	300	4.92601	300	4.98632
injection 3	injection volume= 1.9 µl	injection 3	injection volume= 1.9 µl	injection 3	injection volume= 1.9 µl	injection 3	injection volume= 1.9 µl	injection 3	injection volume= 1.9 µl	injection 3	injection volume= 1.9 µl	injection 3	injection volume= 1.9 µl	injection 3	injection volume= 1.9 µl	injection 3	injection volume= 1.9 µl	injection 3	injection volume= 1.9 µl	injection 3	injection volume= 1.9 µl	injection 3	injection volume= 1.9 µl	injection 3	injection volume= 1.9 µl	injection 3	injection volume= 1.9 µl
301	5.03801	301	5.00969	301	4.97314	301	4.96483	301	4.99596	301	5.00419	301	4.91143	301	4.96967	301	5.00825	301	5.00841	301	4.99051	301	5.02831	301	4.92577	301	4.98619
302	5.03459	302	5.00607	302	4.97241	302	4.96374	302	4.98717	302	5.00019	302	4.90217	302	4.96248	302	5.00713	302	5.00751	302	4.99047	302	5.02892	302	4.92459	302	4.98594
303	5.01829	303	4.99048	303	4.97144	303	4.96287	303	4.95189	303	4.97139	303	4.86938	303	4.93324	303	5.00665	303	5.00628	303	4.99096	303	5.02979	303	4.92314	303	4.98607
304	4.98632	304	4.96104	304	4.97083	304	4.96165	304	4.8912	304	4.91548	304	4.81395	304	4.88467	304	5.00663	304	5.00709	304	4.99141	304	5.03231	304	4.9225	304	4.98635
305	4.94223	305	4.91909	305	4.97094	305	4.96232	305	4.80984	305	4.83737	305	4.73932	305	4.81863	305	5.00638	305	5.00626	305	4.9922	305	5.03472	305	4.92199	305	4.98718
306	4.89151	306	4.87041	306	4.97177	306	4.96414	306	4.72024	306	4.74719	306	4.65294	306	4.74065	306	5.00608	306	5.00625	306	4.99504	306	5.03878	306	4.92334	306	4.98926
307	4.84484	307	4.82694	307	4.9751	307	4.96685	307	4.64319	307	4.66471	307	4.56983	307	4.66587	307	5.00625	307	5.00678	307	4.99806	307	5.04237	307	4.92657	307	4.9922
308	4.81755	308	4.80142	308	4.9788	308	4.97005	308	4.60106	308	4.61736	308	4.51159	308	4.61444	308	5.00481	308	5.00734	308	5.00074	308	5.04405	308	4.93015	308	4.99557
309	4.81424	309	4.7985	309	4.98156	309	4.97303	309	4.59692	309	4.60985	309	4.48342	309	4.58798	309	5.00292	309	5.00589	309	5.00266	309	5.04373	309	4.93276	309	4.99789
310	4.83101	310	4.81496	310	4.98363	310	4.97517	310	4.6278	310	4.63629	310	4.48623	310	4.5883	310	5.00103	310	5.00418	310	5.00252	310	5.04261	310	4.93421	310	4.99808
311	4.86202	311	4.84386	311	4.984	311	4.97602	311	4.6777	311	4.68627	311	4.5129	311	4.60887	311	4.99799	311	5.00034	311	5.00082	311	5.03941	311	4.93292	311	4.99683
312	4.89697	312	4.87639	312	4.98321	312	4.97527	312	4.73198	312	4.74121	312	4.55526	312	4.64218	312	4.99443	312	4.99569	312	4.99945	312	5.03639	312	4.93158	312	4.99529
313	4.92885	313	4.9068	313	4.98192	313	4.97409	313	4.78422	313	4.79272	313	4.60657	313	4.68133	313	4.99259	313	4.99127	313	4.99728	313	5.03347	313	4.93029	313	4.99338
314	4.95537	314	4.93137	314	4.98042	314	4.97262	314	4.82944	314	4.83661	314	4.65977	314	4.72043	314	4.99031	314	4.98706	314	4.99436	314	5.03207	314	4.92936	314	4.99237
315	4.97722	315	4.95015	315	4.97819	315	4.96966	315	4.86538	315	4.87387	315	4.70874	315	4.7564	315	4.98822	315	4.98399	315	4.99184	315	5.03082	315	4.92826	315	4.99146
316	4.99222	316	4.96498	316	4.9765	316	4.96724	316	4.89399	316	4.90273	316	4.75065	316	4.78854	316	4.98685	316	4.98222	316	4.99067	316	5.03014	316	4.92786	316	4.99101
317	5.00292	317	4.97523	317	4.97498	317	4.96611	317	4.91625	317	4.92527	317	4.78381	317	4.8162	317	4.98561	317	4.9824	317	4.9891	317	5.02812	317	4.92626	317	4.9903
318	5.01134	318	4.98216	318	4.97316	318	4.96535	318	4.93246	318	4.94234	318	4.8104	318	4.83895	318	4.98514	318	4.9818	318	4.98807	318	5.02758	318	4.92599	318	4.98957
319	5.01696	319	4.98768	319	4.97255	319	4.96541	319	4.94463	319	4.95547	319	4.83053	319	4.85898	319	4.98607	319	4.98268	319	4.98851	319	5.0264	319	4.92615	319	4.98827
320	5.02005	320	4.99228	320	4.97264	320	4.96647	320	4.95451	320	4.96468	320	4.84643	320	4.87482	320	4.98687	320	4.98279	320	4.98867	320	5.02638	320	4.92586	320	4.98805
321	5.02343	321	4.99496	321	4.9732	321	4.96714	321	4.96012	321	4.97141	321	4.85952	321	4.88856	321	4.98837	321	4.98396	321	4.98834	321	5.02642	321	4.92567	321	4.98738
322	5.0259	322	4.99657	322	4.97297	322	4.96633	322	4.96476	322	4.97684	322	4.87116	322	4.89968	322	4.99003	322	4.98395	322	4.98812	322	5.02756	322	4.92605	322	4.98685
323	5.02758	323	4.99822	323	4.97259	323	4.96476	323	4.96848	323	4.98184	323	4.88011	323	4.90915	323	4.99029	323	4.98488	323	4.98766	323	5.02776	323	4.92524	323	4.98663
324	5.02902	324	4.99973	324	4.97117	324	4.96262	324	4.97189	324	4.9858	324	4.88725	324	4.91678	324	4.98951	324	4.98419	324	4.98736	324	5.02778	324	4.92388	324	4.98642
325	5.02999	325	5.00104	325	4.97044	325	4.96056	325	4.97382	325	4.98879	325	4.89356	325	4.92263	325	4.98902	325	4.9835	325	4.98713	325	5.02758	325	4.92243	325	4.98617
326	5.03076	326	5.00284	326	4.96838	326	4.95919	326	4.97774	326	4.99096	326	4.89656	326	4.92712	326	4.98798	326	4.98244	326	4.98744	326	5.02697	326	4.92055	326	4.98531
327	5.03078	327	5.00473	327	4.96738	327	4.95907	327	4.97972	327	4.99273	327	4.89882	327	4.93165	327	4.98746	327	4.98221	327	4.98756	327	5.02644	327	4.91852	327	4.98395
328	5.03063	328	5.00624	328	4.96732	328	4.95847	328	4.98197	328	4.9933	328	4.90168	328	4.93559	328	4.98795	328	4.98192	328	4.98726	328	5.02665	328	4.91732	328	4.98234
329	5.03076	329	5.00645	329	4.96827	329	4.95803	329	4.98353	329	4.9936	329	4.90391	329	4.93916	329	4.98857	329	4.98221	329	4.98681	329	5.02606	329	4.91674	329	4.98028
330	5.03189	330	5.00643	330	4.96807	330	4.95824	330	4.98518	330	4.99421	330	4.90536	330	4.9429	330	4.98874	330	4.98334	330	4.9871	330	5.02444	330	4.91675	330	4.97948
331	5.03184	331	5.00594	331	4.96872	331	4.9586	331	4.98515	331	4.99454	331	4.90797	331	4.94562	331	4.98936	331	4.98403	331	4.98685	331	5.02449	331	4.91741	331	4.97987
332	5.03256	332	5.00533	332	4.96916	332	4.95895	332	4.98532	332	4.9945	332	4.90919	332	4.94707	332	4.98978	332	4.98453	332	4.9862	332	5.02435	332	4.91847	332	4.97959
333	5.03363	333	5.00443	333	4.96983	333	4.95931	333	4.98549	333	4.99539	333	4.90951	333	4.94873	333	4.98988	333	4.98561	333	4.98613	333	5.02368	333	4.91892	333	4.97946
334	5.03417	334	5.00443	334	4.96965	334	4.9607	334	4.98575	334	4.99625	334	4.91077	334	4.94989	334	4.99034	334	4.98702	334	4.98555	334	5.02405	334	4.91955	334	4.98102
335	5.03412	335	5.00411	335	4.96997	335	4.96201	335	4.98555	335	4.9965	335	4.91142	335	4.95083	335	4.99051	335	4.98771	335	4.98569	335	5.02344	335	4.91948	335	4.98074
336	5.03398	336	5.00412	336	4.97007	336	4.96321	336	4.98544	336	4.99694	336	4.91196	336	4.95259	336	4.99108	336	4.98789	336	4.98518	336	5.02221	336	4.91918	336	4.97897
337	5.03302	337	5.00296	337	4.96982	337	4.96356	337	4.98629	337	4.99684	337	4.91282	337	4.95488	337	4.99163	337	4.98785	337	4.98449	337	5.02186	337	4.91848	337	4.97806
338	5.03209	338	5.00298	338	4.96936	338	4.96421	338	4.98675	338	4.9968	338	4.91388	338	4.95633	338	4.99168	338	4.98803	338	4.98406	338	5.02146	338	4.9181	338	4.97779
339	5.03156	339	5.00166	339	4.96923	339	4.9634	339	4.98703	339	4.99686	339	4.91428	339	4.95819	339	4.992	339	4.9872	339	4.98391	339	5.02098	339	4.9176	339	4.97649
340	5.0307	340	5.00007	340	4.9687	340	4.96213	340	4.98744	340	4.99781	340	4.91379	340	4.9591	340	4.99265	340	4.98761	340	4.98266	340	5.02186	340	4.9173	340	4.97665
341	5.03037	341	4.99919	341	4.96863	341	4.96015	341	4.98819	341	4.99824	341	4.91339	341	4.95884	341	4.99263	341	4.98817	341	4.98178	341	5.0226	341	4.91724	341	4.97785
342	5.03102	342	4.99992	342	4.96916	342	4.959	342	4.9888	342	4.99947	342	4.91324	342	4.95861	342	4.99296	342	4.98874	342	4.98221	342	5.02244	342	4.9169	342	4.97973
343	5.03112	343	4.99902	343	4.96842	343	4.95968	343	4.98983	343	4.99991	343	4.91219	343	4.95893	343	4.99343	343	4.98881	343	4.9829	343	5.02218	343	4.91719	343	4.98184
344	5.03126	344	4.99975	344	4.96842	344	4.95993	344	4.99	344	5.00011	344	4.91092	344	4.9589	344	4.99316	344	4.98988	344	4.98322	344	5.02236	344	4.91828	344	4.98313
345	5.03163	345	5.00083	345	4.96877	345	4.96049	345	4.99071	345	4.99955	345	4.911	345	4.95959	345	4.99296	345	4.99047	345	4.98335	345	5.02289	345	4.91944	345	4.98334
346	5.032	346	5.00147	346	4.96805	346	4.96243	346	4.99177	346	4.99902	346	4.91066	346	4.95977	346	4.9937	346	4.99104	346	4.98325	346	5.02353	346	4.92119	346	4.9843
347	5.03206	347	5.00084	347	4.96734	347	4.96252	347	4.99198	347	4.99897	347	4.91126	347	4.95956	347	4.99399	347	4.99145	347	4.98248	347	5.02324	347	4.92273	347	4.98438
348	5.03278	348	5.00141	348	4.967	348	4.96138	348	4.99166	348	4.99884	348	4.91259	348	4.9591	348	4.99432	348	4.99208	348	4.98098	348	5.02414	348	4.92298	348	4.98406
349	5.03266	349	5.00119	349	4.96594	349	4.96116	349	4.99185	349	4.99914	349	4.91401	349	4.95843	349	4.99502	349	4.99164	349	4.97971	349	5.0241	349	4.92308	349	4.9841
350	5.03272	350	5.00071	350	4.96582	350	4.96066	350	4.99049	350	4.99978	350	4.91434	350	4.95796	350	4.99526	350	4.99079	350	4.97931	350	5.02442	350	4.92292	350	4.98458
351	5.03275	351	5.00084	351	4.96633	351	4.95896	351	4.99005	351	5.00104	351	4.91505	351	4.95825	351	4.99525	351	4.99104	351	4.97983	351	5.02442	351	4.92181	351	4.98411
352	5.03239	352	5.00139	352	4.96585	352	4.95927	352	4.98942	352	5.00129	352	4.91489	352	4.95898	352	4.99475	352	4.99149	352	4.9804	352	5.02463	352	4.92066	352	4.9832
353	5.03098	353	5.00106	353	4.96631	353	4.95896	353	4.98926	353	5.0009	353	4.91417	353	4.96012	353	4.99507	353	4.99111	353	4.98135	353	5.02375	353	4.92004	353	4.98276
354	5.03001	354	5.00094	354	4.96673	354	4.9588	354	4.98943	354	5.00045	354	4.91366	354	4.96065	354	4.99463	354	4.9915	354	4.98187	354	5.02343	354	4.91907	354	4.98121
355	5.02911	355	5.00113	355	4.9663	355	4.95733	355	4.9903	355	4.99993	355	4.9137	355	4.9609	355	4.99508	355	4.99205	355	4.98186	355	5.02246	355	4.91906	355	4.98027
356	5.02834	356	4.99949	356	4.96567	356	4.95794	356	4.98973	356	4.9991	356	4.91345	356	4.96156	356	4.99539	356	4.9924	356	4.98163	356	5.02124	356	4.91803	356	4.97913
357	5.0277	357	4.99898	357	4.96569	357	4.95813	357	4.98919	357	4.9986	357	4.91301	357	4.96144	357	4.99617	357	4.993	357	4.98243	357	5.02026	357	4.91897	357	4.97902
358	5.02783	358	4.9998	358	4.9653	358	4.95905	358	4.98911	358	4.99867	358	4.91337	358	4.96031	358	4.99559	358	4.994	358	4.98285	358	5.02012	358	4.91925	358	4.9774
359	5.02772	359	5.00049	359	4.96547	359	4.96042	359	4.98904	359	4.9983	359	4.91345	359	4.96041	359	4.99619	359	4.99565	359	4.98374	359	5.01964	359	4.91967	359	4.97736
360	5.02732	360	5.00113	360	4.96514	360	4.96216	360	4.9884	360	4.99806	360	4.91406	360	4.9606	360	4.99632	360	4.99669	360	4.98384	360	5.01898	360	4.92018	360	4.97664
361	5.02667	361	5.00144	361	4.96471	361	4.96177	361	4.9882	361	4.99847	361	4.91469	361	4.95985	361	4.99597	361	4.99728	361	4.98409	361	5.01743	361	4.92106	361	4.97714
362	5.02622	362	5.00134	362	4.96447	362	4.96105	362	4.98914	362	4.99893	362	4.91544	362	4.95914	362	4.9957	362	4.99738	362	4.98345	362	5.01764	362	4.92071	362	4.97892
363	5.0256	363	5.0006	363	4.9649	363	4.95983	363	4.98869	363	4.99957	363	4.91513	363	4.95926	363	4.99621	363	4.99762	363	4.98314	363	5.01791	363	4.92067	363	4.98339
364	5.02537	364	4.99975	364	4.96442	364	4.9589	364	4.98728	364	5.00024	364	4.91468	364	4.95916	364	4.99614	364	4.99676	364	4.98317	364	5.01874	364	4.92055	364	4.98887
365	5.02492	365	4.99903	365	4.96459	365	4.95819	365	4.98698	365	5.00059	365	4.91437	365	4.95871	365	4.99632	365	4.99651	365	4.98369	365	5.01927	365	4.91989	365	4.99196
366	5.02553	366	4.99907	366	4.96484	366	4.95789	366	4.98687	366	4.99991	366	4.9139	366	4.95874	366	4.99724	366	4.99571	366	4.98371	366	5.02031	366	4.91987	366	4.99261
367	5.0269	367	4.99854	367	4.96469	367	4.95762	367	4.98664	367	4.99987	367	4.91415	367	4.95949	367	4.99812	367	4.99552	367	4.98386	367	5.02067	367	4.92022	367	4.99083
368	5.02813	368	4.99738	368	4.96352	368	4.95766	368	4.98685	368	4.99933	368	4.91458	368	4.95995	368	4.99885	368	4.99501	368	4.98352	368	5.02067	368	4.91991	368	4.98615
369	5.0289	369	4.99703	369	4.96338	369	4.95723	369	4.98773	369	4.99828	369	4.91528	369	4.9599	369	4.99944	369	4.99478	369	4.98297	369	5.01981	369	4.91901	369	4.97989
370	5.03051	370	4.99684	370	4.96299	370	4.95723	370	4.98791	370	4.99794	370	4.9148	370	4.95978	370	4.99999	370	4.99446	370	4.98298	370	5.01872	370	4.91877	370	4.97572
371	5.0314	371	4.9967	371	4.96272	371	4.95756	371	4.98792	371	4.99849	371	4.91514	371	4.95899	371	4.99932	371	4.99451	371	4.98169	371	5.01846	371	4.9191	371	4.97296
372	5.0318	372	4.99696	372	4.9623	372	4.95821	372	4.98848	372	4.99809	372	4.91485	372	4.95829	372	4.99803	372	4.99405	372	4.981	372	5.01839	372	4.91882	372	4.97182
373	5.0319	373	4.99746	373	4.96238	373	4.95818	373	4.98885	373	4.9987	373	4.9148	373	4.95771	373	4.99699	373	4.99349	373	4.98054	373	5.01807	373	4.91862	373	4.97175
374	5.03129	374	4.99694	374	4.9623	374	4.95745	374	4.98849	374	4.99965	374	4.91363	374	4.9569	374	4.99602	374	4.99341	374	4.98045	374	5.01782	374	4.91902	374	4.97264
375	5.0304	375	4.99573	375	4.96253	375	4.95721	375	4.98873	375	5.00024	375	4.91334	375	4.95624	375	4.99512	375	4.99347	375	4.97996	375	5.01934	375	4.91939	375	4.97364
376	5.03019	376	4.99459	376	4.9627	376	4.95638	376	4.98876	376	5.00025	376	4.91243	376	4.95656	376	4.99489	376	4.99376	376	4.98035	376	5.02057	376	4.91881	376	4.97515
377	5.02898	377	4.99485	377	4.96295	377	4.95452	377	4.98753	377	5.00004	377	4.91143	377	4.95633	377	4.99536	377	4.9947	377	4.98115	377	5.02057	377	4.91833	377	4.97552
378	5.02824	378	4.99599	378	4.964	378	4.9537	378	4.98695	378	4.99944	378	4.91089	378	4.95518	378	4.99584	378	4.99538	378	4.98175	378	5.02034	378	4.91868	378	4.97629
379	5.02751	379	4.99636	379	4.96381	379	4.95404	379	4.98712	379	4.99844	379	4.91161	379	4.9553	379	4.9958	379	4.99501	379	4.9821	379	5.02069	379	4.91831	379	4.97658
380	5.02766	380	4.99718	380	4.96359	380	4.95388	380	4.98626	380	4.99709	380	4.91206	380	4.95616	380	4.99535	380	4.99541	380	4.98147	380	5.01992	380	4.91805	380	4.97669
381	5.02681	381	4.99831	381	4.96404	381	4.95422	381	4.98567	381	4.99605	381	4.91168	381	4.957	381	4.99465	381	4.99512	381	4.98123	381	5.01881	381	4.91803	381	4.97674
382	5.02625	382	4.99779	382	4.96495	382	4.95503	382	4.98568	382	4.9952	382	4.91195	382	4.95626	382	4.99457	382	4.9947	382	4.97987	382	5.01848	382	4.91811	382	4.97713
383	5.02593	383	4.99616	383	4.96467	383	4.95512	383	4.98578	383	4.99451	383	4.91184	383	4.95668	383	4.99471	383	4.99424	383	4.97902	383	5.01877	383	4.91844	383	4.97728
384	5.02631	384	4.99567	384	4.96418	384	4.95453	384	4.98565	384	4.9937	384	4.91138	384	4.95706	384	4.99502	384	4.99434	384	4.97848	384	5.01891	384	4.91877	384	4.97686
385	5.02543	385	4.99491	385	4.96408	385	4.95465	385	4.98515	385	4.99385	385	4.91096	385	4.95725	385	4.99552	385	4.99378	385	4.97966	385	5.0183	385	4.91849	385	4.97734
386	5.02527	386	4.99479	386	4.96378	386	4.95435	386	4.98538	386	4.99422	386	4.91217	386	4.95686	386	4.99627	386	4.9935	386	4.98022	386	5.01808	386	4.91886	386	4.97765
387	5.02532	387	4.994	387	4.96315	387	4.95464	387	4.98554	387	4.99537	387	4.91251	387	4.95816	387	4.9968	387	4.9934	387	4.98086	387	5.01799	387	4.91887	387	4.97811
388	5.02497	388	4.99437	388	4.96262	388	4.95502	388	4.98485	388	4.99634	388	4.9127	388	4.95955	388	4.99673	388	4.99383	388	4.98245	388	5.01753	388	4.91886	388	4.97784
389	5.02558	389	4.99571	389	4.96328	389	4.95531	389	4.98468	389	4.99738	389	4.91357	389	4.95919	389	4.99657	389	4.99415	389	4.98296	389	5.01691	389	4.9187	389	4.97745
390	5.02619	390	4.99635	390	4.96388	390	4.95476	390	4.98585	390	4.99735	390	4.9141	390	4.95873	390	4.99626	390	4.99535	390	4.9831	390	5.01682	390	4.91809	390	4.97675
391	5.02619	391	4.99601	391	4.96442	391	4.95449	391	4.98563	391	4.99605	391	4.91273	391	4.95844	391	4.99632	391	4.99556	391	4.98378	391	5.01656	391	4.91772	391	4.97547
392	5.02554	392	4.9957	392	4.96416	392	4.95516	392	4.98504	392	4.99556	392	4.91238	392	4.95842	392	4.996	392	4.99561	392	4.98335	392	5.01664	392	4.91805	392	4.97493
393	5.02629	393	4.99377	393	4.96433	393	4.95512	393	4.98431	393	4.99412	393	4.91208	393	4.95784	393	4.99512	393	4.99596	393	4.98232	393	5.01624	393	4.91751	393	4.97453
394	5.02565	394	4.99018	394	4.96398	394	4.95492	394	4.9846	394	4.99392	394	4.91118	394	4.95766	394	4.9944	394	4.99625	394	4.98161	394	5.01591	394	4.91801	394	4.975
395	5.02477	395	4.98824	395	4.96366	395	4.95514	395	4.98504	395	4.99474	395	4.91087	395	4.95729	395	4.99415	395	4.99604	395	4.98037	395	5.01627	395	4.91904	395	4.97427
396	5.02368	396	4.9856	396	4.963	396	4.95543	396	4.98541	396	4.99556	396	4.91118	396	4.95685	396	4.99363	396	4.99663	396	4.97978	396	5.01681	396	4.91909	396	4.97382
397	5.02509	397	4.98403	397	4.96229	397	4.95441	397	4.9861	397	4.99559	397	4.91063	397	4.95611	397	4.99239	397	4.99642	397	4.98026	397	5.01733	397	4.91857	397	4.97302
398	5.0255	398	4.98499	398	4.96247	398	4.95425	398	4.98734	398	4.99719	398	4.91008	398	4.95523	398	4.99265	398	4.99586	398	4.98015	398	5.01833	398	4.91843	398	4.97252
399	5.02583	399	4.98713	399	4.96288	399	4.95481	399	4.98698	399	4.997	399	4.91017	399	4.95531	399	4.9929	399	4.99517	399	4.9807	399	5.01925	399	4.91868	399	4.97178
400	5.02587	400	4.98961	400	4.9629	400	4.95414	400	4.98629	400	4.99576	400	4.90981	400	4.95518	400	4.99307	400	4.99437	400	4.98134	400	5.01972	400	4.9192	400	4.9718
401	5.02632	401	4.99228	401	4.96253	401	4.95383	401	4.98632	401	4.99611	401	4.90963	401	4.95466	401	4.99308	401	4.99424	401	4.98161	401	5.02004	401	4.91962	401	4.97334
402	5.02515	402	4.99421	402	4.96318	402	4.95346	402	4.98591	402	4.99542	402	4.91102	402	4.95432	402	4.99374	402	4.99505	402	4.98177	402	5.01881	402	4.9193	402	4.97445
403	5.02419	403	4.99404	403	4.96286	403	4.95308	403	4.98493	403	4.99357	403	4.91159	403	4.95456	403	4.99385	403	4.99571	403	4.98113	403	5.01758	403	4.91977	403	4.9749
404	5.02385	404	4.99453	404	4.96229	404	4.95306	404	4.98449	404	4.99346	404	4.9121	404	4.9543	404	4.99307	404	4.99645	404	4.97988	404	5.0161	404	4.91855	404	4.97557
405	5.02364	405	4.99387	405	4.96137	405	4.95389	405	4.98401	405	4.9935	405	4.91298	405	4.95404	405	4.99317	405	4.99628	405	4.97884	405	5.01483	405	4.91783	405	4.97608
406	5.0232	406	4.99423	406	4.96113	406	4.95486	406	4.98287	406	4.99325	406	4.91371	406	4.95455	406	4.99344	406	4.99624	406	4.9781	406	5.0134	406	4.91781	406	4.97594
407	5.02269	407	4.99585	407	4.96085	407	4.95544	407	4.98171	407	4.99412	407	4.91273	407	4.95476	407	4.99417	407	4.99634	407	4.97746	407	5.01317	407	4.91831	407	4.97522
408	5.0216	408	4.99779	408	4.9604	408	4.95559	408	4.98086	408	4.99455	408	4.91303	408	4.95456	408	4.99449	408	4.99529	408	4.97778	408	5.01254	408	4.91771	408	4.97506
409	5.02101	409	4.9992	409	4.96031	409	4.95412	409	4.97933	409	4.99425	409	4.9131	409	4.9543	409	4.99576	409	4.99474	409	4.97799	409	5.01394	409	4.91731	409	4.97428
410	5.01982	410	4.99968	410	4.96087	410	4.95347	410	4.97622	410	4.99396	410	4.9122	410	4.95402	410	4.99578	410	4.99523	410	4.97841	410	5.01356	410	4.91666	410	4.97429
411	5.02016	411	4.99942	411	4.96145	411	4.95225	411	4.97475	411	4.99345	411	4.91146	411	4.95398	411	4.9954	411	4.99534	411	4.97847	411	5.01342	411	4.91584	411	4.97382
412	5.02172	412	4.99879	412	4.96196	412	4.95196	412	4.97491	412	4.99241	412	4.91198	412	4.95318	412	4.99438	412	4.99462	412	4.97839	412	5.01364	412	4.91529	412	4.97324
413	5.02363	413	4.99769	413	4.96195	413	4.95255	413	4.97628	413	4.99182	413	4.91226	413	4.95222	413	4.99369	413	4.9951	413	4.97821	413	5.01436	413	4.91565	413	4.97385
414	5.02417	414	4.99627	414	4.96217	414	4.95334	414	4.9789	414	4.99153	414	4.91189	414	4.95179	414	4.99332	414	4.99523	414	4.97708	414	5.01417	414	4.91648	414	4.97407
415	5.02512	415	4.99542	415	4.96151	415	4.95421	415	4.98285	415	4.99116	415	4.9114	415	4.95088	415	4.99366	415	4.9947	415	4.97596	415	5.01507	415	4.9164	415	4.97352
416	5.02398	416	4.99549	416	4.96134	416	4.95506	416	4.9847	416	4.99051	416	4.91176	416	4.9495	416	4.99332	416	4.99377	416	4.97458	416	5.01633	416	4.91674	416	4.9729
417	5.02238	417	4.99545	417	4.96127	417	4.95535	417	4.9855	417	4.98977	417	4.91175	417	4.94927	417	4.99437	417	4.99333	417	4.97321	417	5.01722	417	4.91698	417	4.97271
418	5.01961	418	4.99645	418	4.96052	418	4.95476	418	4.98647	418	4.98971	418	4.91081	418	4.94943	418	4.99559	418	4.99303	418	4.97229	418	5.01737	418	4.91771	418	4.97206
419	5.01776	419	4.9978	419	4.96064	419	4.95386	419	4.98578	419	4.98915	419	4.90966	419	4.94936	419	4.9958	419	4.99242	419	4.973	419	5.01662	419	4.91816	419	4.97194
420	5.01697	420	4.99935	420	4.96093	420	4.95233	420	4.98449	420	4.98818	420	4.91009	420	4.95048	420	4.99575	420	4.99352	420	4.97435	420	5.01655	420	4.9181	420	4.97226
injection 4	injection volume= 1.9 µl	injection 4	injection volume= 1.9 µl	injection 4	injection volume= 1.9 µl	injection 4	injection volume= 1.9 µl	injection 4	injection volume= 1.9 µl	injection 4	injection volume= 1.9 µl	injection 4	injection volume= 1.9 µl	injection 4	injection volume= 1.9 µl	injection 4	injection volume= 1.9 µl	injection 4	injection volume= 1.9 µl	injection 4	injection volume= 1.9 µl	injection 4	injection volume= 1.9 µl	injection 4	injection volume= 1.9 µl	injection 4	injection volume= 1.9 µl
421	5.01739	421	5.00041	421	4.96016	421	4.95146	421	4.98399	421	4.98752	421	4.90959	421	4.95134	421	4.99676	421	4.99485	421	4.97557	421	5.01632	421	4.9178	421	4.973
422	5.01441	422	4.99854	422	4.95898	422	4.95031	422	4.9799	422	4.98317	422	4.90518	422	4.94862	422	4.99617	422	4.99538	422	4.9768	422	5.01579	422	4.91743	422	4.97347
423	4.99832	423	4.98396	423	4.95981	423	4.94938	423	4.95285	423	4.95475	423	4.88183	423	4.92905	423	4.99508	423	4.99634	423	4.9773	423	5.01723	423	4.91549	423	4.97327
424	4.96833	424	4.95505	424	4.95976	424	4.95026	424	4.90214	424	4.90137	424	4.83736	424	4.89168	424	4.99385	424	4.99756	424	4.9788	424	5.01909	424	4.91338	424	4.97392
425	4.92633	425	4.91382	425	4.95995	425	4.95074	425	4.83201	425	4.82835	425	4.77393	425	4.83875	425	4.9926	425	4.99686	425	4.97925	425	5.02157	425	4.91318	425	4.97446
426	4.8782	426	4.86693	426	4.96171	426	4.95038	426	4.75025	426	4.74582	426	4.69885	426	4.77584	426	4.9915	426	4.99494	426	4.98133	426	5.02444	426	4.9136	426	4.97573
427	4.83287	427	4.82467	427	4.9638	427	4.95208	427	4.67208	427	4.66948	427	4.62169	427	4.70974	427	4.99013	427	4.99328	427	4.98373	427	5.02714	427	4.91628	427	4.97819
428	4.80666	428	4.79898	428	4.96557	428	4.95526	428	4.62393	428	4.62607	428	4.56399	428	4.6584	428	4.98745	428	4.99114	428	4.98656	428	5.02904	428	4.91925	428	4.98069
429	4.80179	429	4.79314	429	4.96793	429	4.95735	429	4.60976	429	4.61934	429	4.53193	429	4.6276	429	4.98625	429	4.98708	429	4.98777	429	5.02988	429	4.92241	429	4.98199
430	4.81576	430	4.80743	430	4.96946	430	4.96031	430	4.6274	430	4.64415	430	4.52357	430	4.61645	430	4.98506	430	4.98395	430	4.98924	430	5.02907	430	4.92356	430	4.98275
431	4.84246	431	4.83351	431	4.96991	431	4.96321	431	4.66742	431	4.68873	431	4.53557	431	4.62208	431	4.98293	431	4.98055	431	4.98894	431	5.02715	431	4.92487	431	4.98188
432	4.87492	432	4.86222	432	4.96981	432	4.96468	432	4.71594	432	4.73946	432	4.56268	432	4.64001	432	4.98053	432	4.97734	432	4.98833	432	5.02542	432	4.92395	432	4.98059
433	4.90639	433	4.88971	433	4.96929	433	4.96437	433	4.7626	433	4.78708	433	4.59873	433	4.6664	433	4.9785	433	4.97453	433	4.98728	433	5.0233	433	4.92302	433	4.97915
434	4.93346	434	4.91327	434	4.96643	434	4.96303	434	4.80575	434	4.82824	434	4.63812	434	4.69625	434	4.97655	434	4.97283	434	4.98603	434	5.02146	434	4.922	434	4.97775
435	4.95577	435	4.93181	435	4.96437	435	4.96105	435	4.84192	435	4.86202	435	4.67755	435	4.72559	435	4.97498	435	4.9704	435	4.98406	435	5.02064	435	4.9223	435	4.97753
436	4.97202	436	4.94643	436	4.96353	436	4.95888	436	4.8709	436	4.88838	436	4.71437	436	4.75332	436	4.97339	436	4.9697	436	4.98254	436	5.01977	436	4.9209	436	4.97765
437	4.98339	437	4.95605	437	4.96238	437	4.9563	437	4.89337	437	4.90888	437	4.74608	437	4.77944	437	4.97279	437	4.96806	437	4.98058	437	5.01954	437	4.92042	437	4.97709
438	4.99206	438	4.96367	438	4.96166	438	4.95472	438	4.911	438	4.92466	438	4.77334	438	4.80235	438	4.97298	438	4.96658	438	4.97983	438	5.01973	438	4.91995	438	4.97658
439	4.99866	439	4.96945	439	4.96252	439	4.95376	439	4.92476	439	4.93773	439	4.79689	439	4.82143	439	4.97283	439	4.96627	439	4.97905	439	5.01988	439	4.91984	439	4.9768
440	5.00194	440	4.97333	440	4.96272	440	4.95342	440	4.93523	440	4.94685	440	4.81635	440	4.83887	440	4.97187	440	4.96584	440	4.97825	440	5.01907	440	4.91958	440	4.97577
441	5.00479	441	4.97738	441	4.96134	441	4.95299	441	4.94372	441	4.95468	441	4.83183	441	4.85396	441	4.97191	441	4.96569	441	4.97782	441	5.0187	441	4.91984	441	4.97475
442	5.00715	442	4.98221	442	4.96015	442	4.95239	442	4.95082	442	4.96028	442	4.84494	442	4.86595	442	4.97189	442	4.9668	442	4.97772	442	5.01737	442	4.91935	442	4.97364
443	5.00936	443	4.98498	443	4.95985	443	4.9512	443	4.95592	443	4.96576	443	4.85547	443	4.87562	443	4.97218	443	4.9677	443	4.97665	443	5.0151	443	4.91917	443	4.97303
444	5.01085	444	4.9877	444	4.95871	444	4.95131	444	4.96013	444	4.96928	444	4.86222	444	4.88402	444	4.97243	444	4.96744	444	4.97637	444	5.01315	444	4.91864	444	4.97296
445	5.01339	445	4.99089	445	4.95837	445	4.95085	445	4.96351	445	4.97311	445	4.86903	445	4.89125	445	4.97235	445	4.96839	445	4.97554	445	5.01157	445	4.9187	445	4.97326
446	5.01509	446	4.99184	446	4.95914	446	4.95072	446	4.96649	446	4.97615	446	4.87578	446	4.89671	446	4.97226	446	4.96934	446	4.97548	446	5.00966	446	4.91916	446	4.97335
447	5.01563	447	4.99301	447	4.96042	447	4.9507	447	4.96783	447	4.9786	447	4.88105	447	4.90206	447	4.97237	447	4.96951	447	4.97539	447	5.00967	447	4.91965	447	4.97421
448	5.01562	448	4.99555	448	4.95968	448	4.95105	448	4.96941	448	4.97941	448	4.88445	448	4.9075	448	4.97288	448	4.96905	448	4.97493	448	5.00957	448	4.91916	448	4.97396
449	5.01466	449	4.99598	449	4.95882	449	4.95111	449	4.97011	449	4.98052	449	4.88857	449	4.9119	449	4.97333	449	4.97005	449	4.97411	449	5.0101	449	4.91894	449	4.97385
450	5.01401	450	4.99506	450	4.95791	450	4.95059	450	4.97033	450	4.98159	450	4.88968	450	4.91542	450	4.97504	450	4.97118	450	4.97451	450	5.01081	450	4.91853	450	4.97311
451	5.01288	451	4.99258	451	4.95604	451	4.94968	451	4.97001	451	4.98144	451	4.89016	451	4.91845	451	4.97631	451	4.97143	451	4.97445	451	5.0126	451	4.9177	451	4.97336
452	5.01197	452	4.98899	452	4.95509	452	4.94971	452	4.971	452	4.98179	452	4.89114	452	4.92109	452	4.9766	452	4.97179	452	4.97413	452	5.01209	452	4.91736	452	4.97257
453	5.01058	453	4.98431	453	4.95479	453	4.94934	453	4.97214	453	4.98315	453	4.89262	453	4.92262	453	4.97732	453	4.9726	453	4.97405	453	5.01203	453	4.91743	453	4.97215
454	5.01037	454	4.98184	454	4.95461	454	4.94867	454	4.97334	454	4.98418	454	4.89459	454	4.92457	454	4.97726	454	4.97299	454	4.9741	454	5.01153	454	4.91696	454	4.97107
455	5.00982	455	4.97988	455	4.955	455	4.94877	455	4.97413	455	4.98498	455	4.89845	455	4.92713	455	4.97718	455	4.97239	455	4.9739	455	5.01078	455	4.9162	455	4.97119
456	5.01032	456	4.97965	456	4.95538	456	4.94898	456	4.97504	456	4.98545	456	4.90134	456	4.92877	456	4.97688	456	4.97285	456	4.97369	456	5.00987	456	4.91638	456	4.97049
457	5.01077	457	4.98055	457	4.95456	457	4.94882	457	4.97503	457	4.98579	457	4.90304	457	4.93043	457	4.97758	457	4.97372	457	4.97322	457	5.00997	457	4.91587	457	4.97095
458	5.01147	458	4.98207	458	4.95401	458	4.94916	458	4.97517	458	4.98592	458	4.90449	458	4.93179	458	4.97728	458	4.97404	458	4.97272	458	5.00941	458	4.91571	458	4.97115
459	5.01129	459	4.9831	459	4.9546	459	4.94907	459	4.9746	459	4.98456	459	4.90499	459	4.93324	459	4.97711	459	4.97401	459	4.97261	459	5.00904	459	4.91564	459	4.97061
460	5.01109	460	4.98403	460	4.95493	460	4.94892	460	4.9746	460	4.98368	460	4.90518	460	4.93381	460	4.97683	460	4.97441	460	4.9727	460	5.00903	460	4.91561	460	4.96935
461	5.01123	461	4.98478	461	4.95466	461	4.94925	461	4.9746	461	4.98348	461	4.90584	461	4.93481	461	4.97755	461	4.97411	461	4.9716	461	5.00867	461	4.91553	461	4.96794
462	5.01118	462	4.98573	462	4.95524	462	4.94908	462	4.97534	462	4.98258	462	4.90667	462	4.93498	462	4.97846	462	4.97382	462	4.97178	462	5.00871	462	4.91582	462	4.96638
463	5.01076	463	4.98586	463	4.95636	463	4.94802	463	4.97653	463	4.98193	463	4.90734	463	4.93606	463	4.9788	463	4.97354	463	4.97168	463	5.0091	463	4.91756	463	4.96656
464	5.01049	464	4.98547	464	4.95673	464	4.94795	464	4.97833	464	4.98255	464	4.90777	464	4.93613	464	4.97976	464	4.9741	464	4.97152	464	5.00964	464	4.9189	464	4.96633
465	5.0105	465	4.98535	465	4.9566	465	4.94757	465	4.98042	465	4.98345	465	4.90874	465	4.93665	465	4.97999	465	4.97462	465	4.9726	465	5.01022	465	4.91892	465	4.96767
466	5.01026	466	4.98476	466	4.95685	466	4.94709	466	4.98087	466	4.98512	466	4.90858	466	4.93706	466	4.97982	466	4.97559	466	4.97376	466	5.01029	466	4.91788	466	4.96848
467	5.01081	467	4.9837	467	4.95657	467	4.94705	467	4.98034	467	4.98662	467	4.90769	467	4.93737	467	4.97966	467	4.9762	467	4.97451	467	5.01041	467	4.91705	467	4.96935
468	5.01122	468	4.9835	468	4.95602	468	4.94783	468	4.98031	468	4.98748	468	4.90706	468	4.93706	468	4.97977	468	4.97692	468	4.97495	468	5.01037	468	4.91455	468	4.96884
469	5.01153	469	4.98394	469	4.9556	469	4.94768	469	4.98001	469	4.98855	469	4.90667	469	4.93701	469	4.97988	469	4.97765	469	4.97523	469	5.01032	469	4.91333	469	4.96957
470	5.01107	470	4.98361	470	4.9557	470	4.94764	470	4.9783	470	4.9891	470	4.90602	470	4.93655	470	4.98021	470	4.97723	470	4.97501	470	5.00975	470	4.91284	470	4.96933
471	5.01173	471	4.98364	471	4.95574	471	4.94762	471	4.97867	471	4.98795	471	4.9059	471	4.93601	471	4.98033	471	4.97638	471	4.97508	471	5.00903	471	4.91231	471	4.96904
472	5.01193	472	4.98351	472	4.95637	472	4.94691	472	4.97984	472	4.98667	472	4.9057	472	4.93659	472	4.98039	472	4.97649	472	4.9756	472	5.00814	472	4.91207	472	4.96763
473	5.01206	473	4.98416	473	4.95649	473	4.94642	473	4.97952	473	4.98632	473	4.90565	473	4.93735	473	4.98119	473	4.97688	473	4.97614	473	5.00751	473	4.91154	473	4.96757
474	5.0128	474	4.98466	474	4.95641	474	4.94565	474	4.97936	474	4.98465	474	4.90519	474	4.93815	474	4.98168	474	4.97712	474	4.97632	474	5.00754	474	4.91035	474	4.96643
475	5.01406	475	4.98534	475	4.95597	475	4.94592	475	4.97958	475	4.98282	475	4.90467	475	4.93894	475	4.98209	475	4.97774	475	4.97539	475	5.00753	475	4.90989	475	4.96592
476	5.01392	476	4.98553	476	4.95594	476	4.94584	476	4.97876	476	4.98255	476	4.9046	476	4.93953	476	4.98242	476	4.97841	476	4.97398	476	5.00771	476	4.91063	476	4.96597
477	5.01372	477	4.98587	477	4.95547	477	4.94581	477	4.97768	477	4.9826	477	4.90547	477	4.93919	477	4.98248	477	4.97847	477	4.97227	477	5.00659	477	4.91084	477	4.9678
478	5.01384	478	4.98567	478	4.95456	478	4.94627	478	4.97728	478	4.98218	478	4.90643	478	4.93886	478	4.98225	478	4.97888	478	4.9721	478	5.00671	478	4.91104	478	4.96829
479	5.01369	479	4.98597	479	4.95448	479	4.94693	479	4.9768	479	4.98309	479	4.90732	479	4.93949	479	4.98123	479	4.97894	479	4.97202	479	5.00513	479	4.91271	479	4.96846
480	5.01374	480	4.9859	480	4.95467	480	4.94654	480	4.97702	480	4.9839	480	4.90739	480	4.93941	480	4.98095	480	4.98011	480	4.97192	480	5.00373	480	4.91346	480	4.96782
481	5.01305	481	4.98598	481	4.95447	481	4.94722	481	4.97711	481	4.984	481	4.90753	481	4.93941	481	4.98015	481	4.98138	481	4.97262	481	5.00358	481	4.9135	481	4.96733
482	5.01224	482	4.98554	482	4.95395	482	4.94848	482	4.97694	482	4.98462	482	4.90692	482	4.93981	482	4.98016	482	4.98212	482	4.97392	482	5.00446	482	4.91356	482	4.96644
483	5.01156	483	4.98531	483	4.95406	483	4.94818	483	4.97665	483	4.98517	483	4.90596	483	4.9394	483	4.98026	483	4.98245	483	4.97379	483	5.00399	483	4.91416	483	4.96623
484	5.01117	484	4.98491	484	4.95344	484	4.94753	484	4.97631	484	4.98558	484	4.90466	484	4.93822	484	4.98109	484	4.98232	484	4.97305	484	5.00503	484	4.91429	484	4.96636
485	5.00996	485	4.98408	485	4.95253	485	4.94657	485	4.97545	485	4.98647	485	4.90424	485	4.93767	485	4.9813	485	4.98175	485	4.97322	485	5.00584	485	4.91455	485	4.96637
486	5.0099	486	4.98464	486	4.95236	486	4.94535	486	4.97438	486	4.98696	486	4.90351	486	4.93815	486	4.98263	486	4.98063	486	4.97333	486	5.00641	486	4.91472	486	4.96716
487	5.01225	487	4.98526	487	4.95257	487	4.94454	487	4.97356	487	4.98678	487	4.9037	487	4.93831	487	4.98231	487	4.97954	487	4.97213	487	5.00719	487	4.91507	487	4.96748
488	5.01336	488	4.98577	488	4.95304	488	4.94389	488	4.97401	488	4.98585	488	4.90348	488	4.93838	488	4.98249	488	4.97886	488	4.97214	488	5.00745	488	4.91515	488	4.96636
489	5.01477	489	4.9857	489	4.95413	489	4.94394	489	4.97477	489	4.9852	489	4.90415	489	4.93837	489	4.98186	489	4.97857	489	4.97236	489	5.00878	489	4.91521	489	4.96602
490	5.01577	490	4.98642	490	4.95494	490	4.94432	490	4.97611	490	4.98394	490	4.90492	490	4.93882	490	4.98075	490	4.97783	490	4.97259	490	5.01179	490	4.91535	490	4.96632
491	5.01608	491	4.98706	491	4.95507	491	4.94368	491	4.97749	491	4.98357	491	4.90598	491	4.93808	491	4.97837	491	4.97733	491	4.97244	491	5.01339	491	4.91564	491	4.96619
492	5.01439	492	4.98802	492	4.9547	492	4.94267	492	4.97841	492	4.98456	492	4.90623	492	4.93812	492	4.97718	492	4.97775	492	4.97283	492	5.01488	492	4.91585	492	4.96652
493	5.01323	493	4.98877	493	4.95368	493	4.94241	493	4.97826	493	4.98536	493	4.90681	493	4.93897	493	4.97654	493	4.97811	493	4.97343	493	5.01638	493	4.91547	493	4.96755
494	5.01184	494	4.98937	494	4.95324	494	4.94234	494	4.97741	494	4.98532	494	4.90665	494	4.93988	494	4.97753	494	4.97793	494	4.97458	494	5.01632	494	4.91509	494	4.96767
495	5.01135	495	4.98979	495	4.95267	495	4.94276	495	4.97609	495	4.98554	495	4.90636	495	4.94033	495	4.97956	495	4.97812	495	4.97586	495	5.01577	495	4.915	495	4.96637
496	5.01107	496	4.98903	496	4.95213	496	4.94361	496	4.97474	496	4.98558	496	4.90554	496	4.94163	496	4.98242	496	4.97912	496	4.97777	496	5.01657	496	4.91471	496	4.96488
497	5.01018	497	4.98763	497	4.95212	497	4.9442	497	4.9736	497	4.98548	497	4.9052	497	4.94062	497	4.9848	497	4.97946	497	4.97934	497	5.01683	497	4.91394	497	4.96292
498	5.01176	498	4.98684	498	4.95122	498	4.94495	498	4.97276	498	4.98584	498	4.9052	498	4.93984	498	4.9862	498	4.98006	498	4.97865	498	5.01655	498	4.9146	498	4.96087
499	5.0143	499	4.98568	499	4.95018	499	4.94547	499	4.97288	499	4.98677	499	4.90523	499	4.93951	499	4.98654	499	4.98133	499	4.97716	499	5.01346	499	4.91548	499	4.96007
500	5.01751	500	4.98499	500	4.95034	500	4.94547	500	4.97323	500	4.98715	500	4.90537	500	4.93925	500	4.98561	500	4.98172	500	4.97604	500	5.00926	500	4.91542	500	4.96142
501	5.02067	501	4.98436	501	4.9513	501	4.94575	501	4.97364	501	4.98782	501	4.90546	501	4.93807	501	4.98511	501	4.9814	501	4.97299	501	5.0047	501	4.91496	501	4.96302
502	5.02311	502	4.98483	502	4.95196	502	4.94691	502	4.97462	502	4.98714	502	4.90519	502	4.93918	502	4.98459	502	4.98163	502	4.97095	502	5.00068	502	4.91452	502	4.96356
503	5.02383	503	4.98454	503	4.95299	503	4.94701	503	4.97537	503	4.98639	503	4.90422	503	4.93899	503	4.98351	503	4.98139	503	4.96979	503	4.99764	503	4.91394	503	4.9651
504	5.02232	504	4.98459	504	4.95306	504	4.94626	504	4.97447	504	4.98454	504	4.90357	504	4.93889	504	4.98357	504	4.98142	504	4.96887	504	4.9971	504	4.91296	504	4.96548
505	5.01848	505	4.98411	505	4.95245	505	4.94524	505	4.97383	505	4.98391	505	4.90287	505	4.9385	505	4.98433	505	4.98234	505	4.9679	505	4.9969	505	4.91343	505	4.96476
506	5.01427	506	4.98375	506	4.95147	506	4.94469	506	4.97445	506	4.98221	506	4.90291	506	4.93871	506	4.98411	506	4.98223	506	4.96861	506	4.99724	506	4.91432	506	4.96373
507	5.01157	507	4.98362	507	4.95082	507	4.94282	507	4.97493	507	4.98092	507	4.90276	507	4.93909	507	4.98369	507	4.98194	507	4.96812	507	4.99698	507	4.91553	507	4.96392
508	5.00882	508	4.98337	508	4.95104	508	4.94188	508	4.97506	508	4.97926	508	4.90288	508	4.94024	508	4.98328	508	4.9815	508	4.96802	508	4.99741	508	4.91565	508	4.964
509	5.00781	509	4.98294	509	4.9512	509	4.94143	509	4.97563	509	4.979	509	4.90308	509	4.94062	509	4.98218	509	4.98074	509	4.96788	509	4.99846	509	4.91435	509	4.96404
510	5.00822	510	4.98402	510	4.95123	510	4.94195	510	4.97609	510	4.97771	510	4.90262	510	4.94108	510	4.98099	510	4.98044	510	4.96667	510	4.99948	510	4.91244	510	4.96369
511	5.00825	511	4.98535	511	4.95134	511	4.94178	511	4.97567	511	4.9776	511	4.90207	511	4.94089	511	4.98069	511	4.98159	511	4.96555	511	4.99992	511	4.91052	511	4.96411
512	5.00747	512	4.98555	512	4.95121	512	4.9423	512	4.9753	512	4.97836	512	4.90298	512	4.93935	512	4.98082	512	4.98214	512	4.96511	512	5.00074	512	4.90867	512	4.96357
513	5.00611	513	4.98606	513	4.95135	513	4.94263	513	4.97509	513	4.98016	513	4.90284	513	4.93797	513	4.98107	513	4.98263	513	4.96537	513	5.00074	513	4.90801	513	4.96275
514	5.00444	514	4.98689	514	4.95125	514	4.94303	514	4.97464	514	4.98116	514	4.90273	514	4.93743	514	4.98184	514	4.98309	514	4.96623	514	5.00091	514	4.90833	514	4.96279
515	5.00178	515	4.98554	515	4.95185	515	4.94257	515	4.97396	515	4.98242	515	4.90372	515	4.93742	515	4.98282	515	4.98217	515	4.96683	515	5.00093	515	4.90866	515	4.96321
516	5.00086	516	4.98412	516	4.95232	516	4.94243	516	4.97407	516	4.98372	516	4.90439	516	4.93768	516	4.9829	516	4.98089	516	4.96713	516	5.00088	516	4.90981	516	4.9629
517	5.00011	517	4.98367	517	4.95288	517	4.94236	517	4.97309	517	4.98485	517	4.90342	517	4.93827	517	4.983	517	4.98005	517	4.96795	517	5.00082	517	4.91019	517	4.96306
518	4.99972	518	4.98234	518	4.95309	518	4.94245	518	4.97282	518	4.98488	518	4.90338	518	4.93894	518	4.98365	518	4.97937	518	4.9679	518	5.00217	518	4.91064	518	4.96365
519	4.99903	519	4.98149	519	4.95243	519	4.94319	519	4.97286	519	4.98493	519	4.90368	519	4.93865	519	4.98362	519	4.97926	519	4.96789	519	5.00276	519	4.911	519	4.96438
520	4.99872	520	4.98255	520	4.95105	520	4.94335	520	4.97256	520	4.98573	520	4.90241	520	4.93797	520	4.98395	520	4.97858	520	4.96858	520	5.00424	520	4.9114	520	4.96488
521	4.99789	521	4.98345	521	4.95066	521	4.94338	521	4.97074	521	4.98527	521	4.90227	521	4.93822	521	4.98425	521	4.97893	521	4.96887	521	5.00554	521	4.91087	521	4.96561
522	4.99719	522	4.98417	522	4.94983	522	4.94206	522	4.9703	522	4.98394	522	4.90263	522	4.93788	522	4.98533	522	4.97835	522	4.96916	522	5.00616	522	4.9115	522	4.96637
523	4.99679	523	4.98533	523	4.94953	523	4.94143	523	4.96925	523	4.98326	523	4.90304	523	4.93809	523	4.98461	523	4.97855	523	4.9691	523	5.00594	523	4.91179	523	4.96598
524	4.99678	524	4.98532	524	4.95003	524	4.94117	524	4.9689	524	4.98322	524	4.90334	524	4.9384	524	4.98453	524	4.97821	524	4.96858	524	5.00586	524	4.91138	524	4.965
525	4.99758	525	4.98366	525	4.9514	525	4.94131	525	4.96936	525	4.98236	525	4.90407	525	4.93902	525	4.9833	525	4.97955	525	4.9668	525	5.00505	525	4.91108	525	4.96485
526	4.99829	526	4.98142	526	4.95155	526	4.94172	526	4.97049	526	4.98208	526	4.90339	526	4.93932	526	4.98261	526	4.97975	526	4.96693	526	5.00415	526	4.91112	526	4.9646
527	5.0001	527	4.97915	527	4.95173	527	4.94338	527	4.97231	527	4.98182	527	4.90245	527	4.93913	527	4.98126	527	4.97999	527	4.96598	527	5.00435	527	4.91112	527	4.96426
528	5.00203	528	4.97793	528	4.95157	528	4.94376	528	4.97314	528	4.98151	528	4.9024	528	4.93851	528	4.98075	528	4.97996	528	4.96566	528	5.00432	528	4.91038	528	4.96371
529	5.00325	529	4.97722	529	4.95168	529	4.94346	529	4.9744	529	4.98149	529	4.90253	529	4.93814	529	4.981	529	4.98055	529	4.96551	529	5.00288	529	4.91081	529	4.9634
530	5.00409	530	4.97791	530	4.9513	530	4.94326	530	4.97454	530	4.9809	530	4.903	530	4.93715	530	4.98153	530	4.98043	530	4.96613	530	5.00254	530	4.91075	530	4.9609
531	5.00493	531	4.97962	531	4.95183	531	4.94288	531	4.97473	531	4.98035	531	4.90374	531	4.93658	531	4.98132	531	4.9804	531	4.9656	531	5.00114	531	4.91147	531	4.95984
532	5.00479	532	4.97926	532	4.95199	532	4.94259	532	4.97302	532	4.97953	532	4.90434	532	4.93736	532	4.98069	532	4.98119	532	4.96608	532	5.00054	532	4.91147	532	4.95918
533	5.00421	533	4.97745	533	4.95183	533	4.94345	533	4.97276	533	4.97897	533	4.90417	533	4.93835	533	4.98096	533	4.98092	533	4.96654	533	5.00068	533	4.91197	533	4.95987
534	5.00478	534	4.9765	534	4.95081	534	4.94354	534	4.97179	534	4.97768	534	4.90384	534	4.93883	534	4.98043	534	4.98079	534	4.96723	534	5.00168	534	4.91143	534	4.96311
535	5.00509	535	4.9756	535	4.95015	535	4.94387	535	4.97216	535	4.97688	535	4.90341	535	4.93958	535	4.98039	535	4.981	535	4.96798	535	5.00232	535	4.91126	535	4.96693
536	5.0046	536	4.97517	536	4.94887	536	4.94385	536	4.97333	536	4.97592	536	4.90282	536	4.93957	536	4.98089	536	4.98067	536	4.96809	536	5.00359	536	4.9107	536	4.96764
537	5.00475	537	4.97696	537	4.94828	537	4.944	537	4.97445	537	4.97487	537	4.9029	537	4.93891	537	4.98186	537	4.98062	537	4.96785	537	5.00289	537	4.91093	537	4.96772
538	5.00455	538	4.979	538	4.94772	538	4.9421	538	4.97481	538	4.97395	538	4.90302	538	4.93817	538	4.98289	538	4.98131	538	4.96716	538	5.00154	538	4.91052	538	4.96665
539	5.00319	539	4.98133	539	4.94727	539	4.94103	539	4.97581	539	4.97342	539	4.90361	539	4.93813	539	4.98433	539	4.98076	539	4.96726	539	5.00157	539	4.91082	539	4.96265
540	5.00183	540	4.98226	540	4.94702	540	4.94002	540	4.97541	540	4.97363	540	4.90361	540	4.93802	540	4.98494	540	4.97968	540	4.96687	540	5.00156	540	4.91149	540	4.96044
injection 5	injection volume= 1.9 µl	injection 5	injection volume= 1.9 µl	injection 5	injection volume= 1.9 µl	injection 5	injection volume= 1.9 µl	injection 5	injection volume= 1.9 µl	injection 5	injection volume= 1.9 µl	injection 5	injection volume= 1.9 µl	injection 5	injection volume= 1.9 µl	injection 5	injection volume= 1.9 µl	injection 5	injection volume= 1.9 µl	injection 5	injection volume= 1.9 µl	injection 5	injection volume= 1.9 µl	injection 5	injection volume= 1.9 µl	injection 5	injection volume= 1.9 µl
541	5.00125	541	4.98229	541	4.9469	541	4.93911	541	4.97465	541	4.9745	541	4.90344	541	4.93712	541	4.98549	541	4.97947	541	4.9666	541	5.00213	541	4.91115	541	4.95919
542	4.99741	542	4.98037	542	4.94631	542	4.93838	542	4.97001	542	4.97464	542	4.89911	542	4.93406	542	4.98508	542	4.97933	542	4.96713	542	5.0021	542	4.91074	542	4.95844
543	4.98129	543	4.96874	543	4.9464	543	4.93773	543	4.94536	543	4.95672	543	4.87839	543	4.91762	543	4.98456	543	4.97791	543	4.96797	543	5.00341	543	4.91057	543	4.95825
544	4.95267	544	4.94371	544	4.94821	544	4.93712	544	4.89711	544	4.9137	544	4.84032	544	4.88832	544	4.98307	544	4.97774	544	4.96752	544	5.00446	544	4.91008	544	4.95855
545	4.91312	545	4.90773	545	4.95	545	4.93778	545	4.83223	545	4.8497	545	4.78858	545	4.84923	545	4.98213	545	4.97766	545	4.9687	545	5.00645	545	4.90967	545	4.95807
546	4.86861	546	4.86393	546	4.95255	546	4.93907	546	4.75624	546	4.77292	546	4.72871	546	4.80305	546	4.98178	546	4.97794	546	4.97179	546	5.00901	546	4.9107	546	4.95981
547	4.82726	547	4.82174	547	4.95496	547	4.9416	547	4.68517	547	4.69888	547	4.66955	547	4.7554	547	4.98304	547	4.97838	547	4.97393	547	5.01292	547	4.91107	547	4.96164
548	4.80302	548	4.79301	548	4.95796	548	4.94495	548	4.63981	548	4.6483	548	4.62683	548	4.71972	548	4.98318	548	4.97914	548	4.97675	548	5.01509	548	4.91221	548	4.96475
549	4.79767	549	4.78293	549	4.96045	549	4.94856	549	4.62617	549	4.63113	549	4.60115	549	4.69638	549	4.98324	549	4.97737	549	4.97947	549	5.01656	549	4.91469	549	4.96784
550	4.8109	550	4.79099	550	4.96123	550	4.95026	550	4.63997	550	4.64452	550	4.59204	550	4.68508	550	4.98255	550	4.97512	550	4.98117	550	5.01561	550	4.91633	550	4.96928
551	4.83458	551	4.81276	551	4.96077	551	4.95232	551	4.67399	551	4.67846	551	4.5955	551	4.68482	551	4.98006	551	4.97138	551	4.98083	551	5.01382	551	4.9162	551	4.97028
552	4.86285	552	4.84053	552	4.96054	552	4.95198	552	4.716	552	4.71986	552	4.60725	552	4.69233	552	4.97642	552	4.9672	552	4.97973	552	5.01111	552	4.91625	552	4.97036
553	4.89053	553	4.86868	553	4.95859	553	4.95155	553	4.75901	553	4.76226	553	4.62424	553	4.70509	553	4.97297	553	4.9634	553	4.97849	553	5.00877	553	4.91619	553	4.96825
554	4.91496	554	4.89368	554	4.95604	554	4.95031	554	4.79813	554	4.80186	554	4.64616	554	4.7217	554	4.96964	554	4.96118	554	4.97706	554	5.00542	554	4.91501	554	4.96567
555	4.93418	555	4.91458	555	4.95385	555	4.94881	555	4.83235	555	4.83521	555	4.67167	555	4.74014	555	4.96732	555	4.95915	555	4.97504	555	5.00308	555	4.91382	555	4.96552
556	4.94999	556	4.93078	556	4.95257	556	4.94612	556	4.86004	556	4.86305	556	4.69761	556	4.75922	556	4.96687	556	4.95827	556	4.97324	556	5.00092	556	4.91329	556	4.96389
557	4.96129	557	4.94125	557	4.95169	557	4.94428	557	4.88192	557	4.88585	557	4.72291	557	4.77752	557	4.96654	557	4.95746	557	4.97118	557	4.9995	557	4.91375	557	4.96305
558	4.96937	558	4.94906	558	4.95167	558	4.94204	558	4.89812	558	4.90373	558	4.74708	558	4.79409	558	4.96631	558	4.95729	558	4.96876	558	4.99841	558	4.91294	558	4.96311
559	4.97589	559	4.95528	559	4.95145	559	4.94067	559	4.91189	559	4.91745	559	4.76891	559	4.80894	559	4.96553	559	4.95666	559	4.96683	559	4.9983	559	4.91225	559	4.96383
560	4.98125	560	4.95937	560	4.9516	560	4.94064	560	4.92292	560	4.92915	560	4.7886	560	4.82168	560	4.9649	560	4.95715	560	4.96573	560	4.99809	560	4.91225	560	4.9631
561	4.98376	561	4.96289	561	4.95089	561	4.94072	561	4.93162	561	4.93792	561	4.80508	561	4.83225	561	4.96402	561	4.95689	561	4.96456	561	4.99695	561	4.91256	561	4.96246
562	4.98607	562	4.96636	562	4.94966	562	4.94143	562	4.93874	562	4.94417	562	4.81949	562	4.84186	562	4.96349	562	4.95664	562	4.965	562	4.99752	562	4.91228	562	4.962
563	4.98888	563	4.96855	563	4.94835	563	4.94215	563	4.94544	563	4.94982	563	4.83146	563	4.84995	563	4.96344	563	4.9564	563	4.96574	563	4.99822	563	4.91277	563	4.96159
564	4.99055	564	4.97029	564	4.94783	564	4.94198	564	4.95009	564	4.95416	564	4.84217	564	4.8587	564	4.96427	564	4.95714	564	4.96682	564	4.99935	564	4.91272	564	4.96069
565	4.99198	565	4.97165	565	4.94823	565	4.94143	565	4.95301	565	4.9579	565	4.85016	565	4.86603	565	4.96431	565	4.95755	565	4.96716	565	4.99996	565	4.91232	565	4.9604
566	4.99456	566	4.97194	566	4.94871	566	4.94144	566	4.95633	566	4.9623	566	4.85748	566	4.87327	566	4.96425	566	4.95847	566	4.96806	566	5.00183	566	4.91218	566	4.96133
567	4.99761	567	4.97318	567	4.9495	567	4.9408	567	4.95756	567	4.96599	567	4.86464	567	4.87834	567	4.9641	567	4.95883	567	4.96821	567	5.00158	567	4.91144	567	4.96157
568	4.9989	568	4.97471	568	4.94928	568	4.94113	568	4.95936	568	4.96834	568	4.86953	568	4.8837	568	4.96382	568	4.95953	568	4.96788	568	5.00116	568	4.91089	568	4.96118
569	4.99993	569	4.9748	569	4.94909	569	4.94128	569	4.96037	569	4.97022	569	4.87399	569	4.88751	569	4.96382	569	4.95925	569	4.96696	569	5.00058	569	4.9111	569	4.96044
570	5.00015	570	4.97501	570	4.94809	570	4.9419	570	4.96098	570	4.97089	570	4.8772	570	4.89176	570	4.96497	570	4.95838	570	4.96629	570	5.00034	570	4.91069	570	4.95955
571	5.00069	571	4.97604	571	4.94725	571	4.94181	571	4.96086	571	4.9711	571	4.88059	571	4.89508	571	4.96509	571	4.95895	571	4.96521	571	4.99883	571	4.90979	571	4.95775
572	4.99957	572	4.97576	572	4.94656	572	4.94147	572	4.96241	572	4.97123	572	4.88153	572	4.89989	572	4.96499	572	4.96	572	4.96546	572	4.99803	572	4.90911	572	4.95651
573	4.99945	573	4.9752	573	4.94614	573	4.94134	573	4.96293	573	4.97101	573	4.88376	573	4.90354	573	4.96445	573	4.95989	573	4.96528	573	4.99715	573	4.9095	573	4.95612
574	4.99937	574	4.97495	574	4.94618	574	4.94118	574	4.96329	574	4.97166	574	4.88531	574	4.90603	574	4.96371	574	4.96068	574	4.96541	574	4.99624	574	4.9089	574	4.95609
575	4.99916	575	4.9749	575	4.94595	575	4.94015	575	4.96345	575	4.97206	575	4.88746	575	4.90825	575	4.96271	575	4.9626	575	4.96554	575	4.9953	575	4.90889	575	4.95674
576	4.99811	576	4.97434	576	4.94618	576	4.93967	576	4.96413	576	4.9719	576	4.88938	576	4.9103	576	4.96282	576	4.96294	576	4.96596	576	4.99497	576	4.90981	576	4.95756
577	4.99837	577	4.97373	577	4.94585	577	4.93948	577	4.96384	577	4.97209	577	4.89156	577	4.91131	577	4.96327	577	4.96281	577	4.96618	577	4.99474	577	4.91037	577	4.95827
578	4.99904	578	4.97362	578	4.94631	578	4.93855	578	4.96322	578	4.9728	578	4.89277	578	4.91312	578	4.96442	578	4.96339	578	4.96652	578	4.99461	578	4.91002	578	4.95858
579	4.99958	579	4.97421	579	4.94568	579	4.93824	579	4.96366	579	4.97274	579	4.89365	579	4.91504	579	4.96557	579	4.96336	579	4.96706	579	4.99396	579	4.91033	579	4.95919
580	5.00068	580	4.97491	580	4.94561	580	4.93851	580	4.96453	580	4.97255	580	4.89416	580	4.9166	580	4.96668	580	4.96278	580	4.96787	580	4.99395	580	4.91021	580	4.95783
581	5.00141	581	4.97552	581	4.945	581	4.9377	581	4.96458	581	4.97308	581	4.89326	581	4.91746	581	4.96677	581	4.96279	581	4.96805	581	4.99484	581	4.90967	581	4.95586
582	5.00181	582	4.97617	582	4.94482	582	4.93766	582	4.96533	582	4.97312	582	4.89385	582	4.91866	582	4.96726	582	4.96236	582	4.9671	582	4.9948	582	4.9098	582	4.95504
583	5.00168	583	4.97646	583	4.94491	583	4.93848	583	4.9668	583	4.97294	583	4.89442	583	4.91944	583	4.9671	583	4.96204	583	4.96737	583	4.9944	583	4.90997	583	4.9543
584	5.00106	584	4.97637	584	4.94506	584	4.93829	584	4.96778	584	4.97273	584	4.89456	584	4.92118	584	4.96774	584	4.96284	584	4.9673	584	4.99513	584	4.91048	584	4.95303
585	5.00002	585	4.97636	585	4.94452	585	4.93758	585	4.96858	585	4.97298	585	4.89526	585	4.92226	585	4.96814	585	4.96325	585	4.96617	585	4.99527	585	4.91118	585	4.95254
586	4.99832	586	4.97658	586	4.94451	586	4.93821	586	4.96917	586	4.97355	586	4.89604	586	4.92357	586	4.96921	586	4.96271	586	4.96561	586	4.99552	586	4.91143	586	4.95301
587	4.99709	587	4.97694	587	4.94344	587	4.93818	587	4.96911	587	4.97315	587	4.89597	587	4.92472	587	4.96982	587	4.96264	587	4.9654	587	4.99643	587	4.91144	587	4.95276
588	4.99546	588	4.97702	588	4.94247	588	4.93742	588	4.96859	588	4.97293	588	4.89638	588	4.92511	588	4.97027	588	4.96255	588	4.96433	588	4.99695	588	4.91054	588	4.95265
589	4.99446	589	4.97767	589	4.9418	589	4.93779	589	4.96762	589	4.97286	589	4.89734	589	4.92393	589	4.97017	589	4.96209	589	4.96307	589	4.99702	589	4.91057	589	4.9541
590	4.99402	590	4.97744	590	4.94233	590	4.93792	590	4.96664	590	4.97165	590	4.89754	590	4.92289	590	4.9701	590	4.96232	590	4.96292	590	4.99738	590	4.91078	590	4.95727
591	4.99468	591	4.97667	591	4.94201	591	4.93746	591	4.96574	591	4.97067	591	4.89849	591	4.9228	591	4.96938	591	4.96262	591	4.96289	591	4.998	591	4.91092	591	4.96149
592	4.99562	592	4.97519	592	4.94281	592	4.93676	592	4.96513	592	4.97026	592	4.89891	592	4.92255	592	4.96844	592	4.96328	592	4.96301	592	4.99882	592	4.91092	592	4.96591
593	4.99643	593	4.97486	593	4.94289	593	4.93637	593	4.96509	593	4.96979	593	4.89881	593	4.92305	593	4.96881	593	4.96412	593	4.9621	593	4.9994	593	4.91193	593	4.97009
594	4.99782	594	4.97381	594	4.94272	594	4.93639	594	4.96515	594	4.96956	594	4.89879	594	4.92478	594	4.96828	594	4.96435	594	4.9622	594	5.00021	594	4.91106	594	4.97211
595	4.99878	595	4.97313	595	4.94268	595	4.93702	595	4.96503	595	4.97013	595	4.89974	595	4.92621	595	4.96669	595	4.96432	595	4.96125	595	5.00019	595	4.9108	595	4.97221
596	4.99925	596	4.97355	596	4.94326	596	4.93697	596	4.96544	596	4.97039	596	4.89999	596	4.92684	596	4.96719	596	4.96434	596	4.95959	596	4.99965	596	4.91048	596	4.96966
597	4.99918	597	4.9742	597	4.94437	597	4.93677	597	4.96655	597	4.97101	597	4.90041	597	4.92745	597	4.96732	597	4.96507	597	4.95775	597	4.99847	597	4.90946	597	4.96582
598	4.99908	598	4.97466	598	4.94465	598	4.93664	598	4.96645	598	4.97147	598	4.90115	598	4.92807	598	4.96708	598	4.96512	598	4.95716	598	4.99843	598	4.90811	598	4.96213
599	4.9982	599	4.97534	599	4.94484	599	4.93596	599	4.96673	599	4.97212	599	4.90179	599	4.92671	599	4.96751	599	4.96506	599	4.95629	599	4.9968	599	4.9079	599	4.95884
600	4.99769	600	4.97595	600	4.94446	600	4.93504	600	4.96691	600	4.97261	600	4.90203	600	4.92633	600	4.96943	600	4.96557	600	4.95574	600	4.99524	600	4.9075	600	4.95577
601	4.99791	601	4.97606	601	4.94399	601	4.93473	601	4.96613	601	4.97296	601	4.90232	601	4.9266	601	4.9701	601	4.96588	601	4.95649	601	4.99443	601	4.90682	601	4.95424
602	4.99781	602	4.97689	602	4.94292	602	4.93523	602	4.96507	602	4.97303	602	4.90229	602	4.92654	602	4.97067	602	4.96502	602	4.95676	602	4.99348	602	4.90753	602	4.95219
603	4.998	603	4.97792	603	4.94226	603	4.93571	603	4.96513	603	4.97281	603	4.90122	603	4.92463	603	4.97188	603	4.96438	603	4.95767	603	4.99265	603	4.90885	603	4.95137
604	4.99824	604	4.97845	604	4.94238	604	4.93591	604	4.96491	604	4.97261	604	4.89983	604	4.92318	604	4.97233	604	4.96459	604	4.95784	604	4.99245	604	4.90959	604	4.95127
605	4.99804	605	4.97908	605	4.94221	605	4.93568	605	4.96515	605	4.97295	605	4.89922	605	4.92158	605	4.97205	605	4.96441	605	4.9586	605	4.99311	605	4.90904	605	4.9521
606	4.99772	606	4.97934	606	4.94224	606	4.93576	606	4.96601	606	4.97302	606	4.89842	606	4.92078	606	4.9727	606	4.96411	606	4.95917	606	4.99302	606	4.90956	606	4.95144
607	4.99767	607	4.97826	607	4.94228	607	4.93576	607	4.9663	607	4.97311	607	4.89824	607	4.92187	607	4.97373	607	4.9654	607	4.95989	607	4.99361	607	4.9097	607	4.95186
608	4.99782	608	4.97764	608	4.94278	608	4.9354	608	4.96624	608	4.97369	608	4.89805	608	4.92448	608	4.97386	608	4.96679	608	4.96053	608	4.99285	608	4.90955	608	4.95119
609	4.99836	609	4.97639	609	4.94324	609	4.9355	609	4.96694	609	4.97381	609	4.89884	609	4.92811	609	4.97443	609	4.96784	609	4.96166	609	4.99193	609	4.91027	609	4.95166
610	4.9982	610	4.97446	610	4.94325	610	4.9355	610	4.96693	610	4.97351	610	4.898	610	4.93215	610	4.97471	610	4.96879	610	4.96338	610	4.992	610	4.91105	610	4.95108
611	4.9978	611	4.97274	611	4.94293	611	4.93498	611	4.96694	611	4.97378	611	4.89783	611	4.93494	611	4.97355	611	4.96929	611	4.96356	611	4.99161	611	4.91102	611	4.95197
612	4.99746	612	4.97133	612	4.94318	612	4.93493	612	4.96696	612	4.97426	612	4.89799	612	4.9349	612	4.9724	612	4.96834	612	4.96343	612	4.99069	612	4.91003	612	4.9529
613	4.99645	613	4.96924	613	4.9433	613	4.9353	613	4.96709	613	4.97491	613	4.89866	613	4.93452	613	4.97139	613	4.96765	613	4.9639	613	4.99075	613	4.90886	613	4.95363
614	4.99445	614	4.96809	614	4.94341	614	4.93445	614	4.96664	614	4.97582	614	4.89836	614	4.93368	614	4.97162	614	4.96761	614	4.96358	614	4.99194	614	4.90707	614	4.95279
615	4.99359	615	4.96865	615	4.94361	615	4.9345	615	4.96671	615	4.97657	615	4.89859	615	4.93226	615	4.9724	615	4.96728	615	4.96205	615	4.9922	615	4.90642	615	4.95218
616	4.99257	616	4.96898	616	4.94435	616	4.93468	616	4.96716	616	4.97612	616	4.89923	616	4.93137	616	4.97435	616	4.96795	616	4.96163	616	4.99149	616	4.90547	616	4.9514
617	4.99055	617	4.97019	617	4.94481	617	4.93463	617	4.96826	617	4.97541	617	4.89837	617	4.93109	617	4.97474	617	4.9687	617	4.9612	617	4.99265	617	4.90635	617	4.95126
618	4.98975	618	4.97091	618	4.94485	618	4.93397	618	4.96882	618	4.97415	618	4.89825	618	4.93128	618	4.97524	618	4.96941	618	4.96015	618	4.99305	618	4.90692	618	4.95122
619	4.98977	619	4.97149	619	4.94419	619	4.93416	619	4.96932	619	4.97248	619	4.89855	619	4.93218	619	4.97435	619	4.96879	619	4.95928	619	4.99252	619	4.90715	619	4.95123
620	4.98933	620	4.971	620	4.94387	620	4.9337	620	4.9689	620	4.97138	620	4.89908	620	4.93234	620	4.97427	620	4.96909	620	4.95956	620	4.99216	620	4.90745	620	4.95217
621	4.98924	621	4.97169	621	4.94397	621	4.93359	621	4.96849	621	4.97007	621	4.89926	621	4.93136	621	4.97318	621	4.96821	621	4.96033	621	4.99254	621	4.90808	621	4.95328
622	4.98985	622	4.97178	622	4.94329	622	4.93233	622	4.96761	622	4.96931	622	4.90047	622	4.9305	622	4.97416	622	4.96843	622	4.96132	622	4.99129	622	4.90714	622	4.95376
623	4.98979	623	4.9729	623	4.94322	623	4.9322	623	4.9671	623	4.96901	623	4.90043	623	4.92946	623	4.97415	623	4.96815	623	4.96114	623	4.9916	623	4.90786	623	4.95407
624	4.9901	624	4.9739	624	4.94367	624	4.93226	624	4.9661	624	4.96889	624	4.90004	624	4.9278	624	4.97464	624	4.96889	624	4.96195	624	4.99197	624	4.90838	624	4.95409
625	4.99071	625	4.97513	625	4.94416	625	4.93233	625	4.96678	625	4.96837	625	4.89925	625	4.927	625	4.97481	625	4.96889	625	4.96223	625	4.99199	625	4.90866	625	4.95459
626	4.99144	626	4.97473	626	4.94357	626	4.93304	626	4.96663	626	4.96923	626	4.89841	626	4.92623	626	4.97408	626	4.96938	626	4.96186	626	4.99241	626	4.90873	626	4.95418
627	4.99266	627	4.97499	627	4.94319	627	4.93372	627	4.96616	627	4.96873	627	4.89649	627	4.92619	627	4.97296	627	4.97028	627	4.96145	627	4.99266	627	4.90881	627	4.95417
628	4.994	628	4.97253	628	4.94276	628	4.93397	628	4.96587	628	4.96836	628	4.8959	628	4.92632	628	4.97297	628	4.96986	628	4.96156	628	4.99294	628	4.90755	628	4.95392
629	4.99532	629	4.97153	629	4.94228	629	4.93371	629	4.96684	629	4.96852	629	4.89582	629	4.92635	629	4.97341	629	4.96873	629	4.96131	629	4.99356	629	4.90696	629	4.95462
630	4.9959	630	4.97054	630	4.94214	630	4.93432	630	4.96648	630	4.96921	630	4.89641	630	4.92669	630	4.9726	630	4.9677	630	4.96071	630	4.99344	630	4.90638	630	4.9544
631	4.99622	631	4.97023	631	4.94127	631	4.93368	631	4.96712	631	4.96908	631	4.89672	631	4.92712	631	4.97362	631	4.96838	631	4.96044	631	4.99308	631	4.90573	631	4.95495
632	4.99591	632	4.96933	632	4.94091	632	4.9334	632	4.96746	632	4.97022	632	4.89753	632	4.92701	632	4.97439	632	4.96787	632	4.9609	632	4.99386	632	4.90606	632	4.9551
633	4.9962	633	4.97055	633	4.94083	633	4.9329	633	4.96813	633	4.9712	633	4.8983	633	4.92696	633	4.97446	633	4.96902	633	4.96181	633	4.99332	633	4.90731	633	4.95502
634	4.9958	634	4.9713	634	4.94086	634	4.93283	634	4.96813	634	4.97155	634	4.89854	634	4.92775	634	4.97364	634	4.97054	634	4.96267	634	4.99245	634	4.90727	634	4.95595
635	4.99593	635	4.97094	635	4.94032	635	4.9325	635	4.96879	635	4.97137	635	4.89826	635	4.92783	635	4.97331	635	4.97161	635	4.96312	635	4.99254	635	4.90716	635	4.95695
636	4.99645	636	4.97133	636	4.94042	636	4.93317	636	4.96809	636	4.97146	636	4.89803	636	4.92824	636	4.97266	636	4.97136	636	4.96371	636	4.99249	636	4.90767	636	4.95729
637	4.99722	637	4.9712	637	4.94016	637	4.93386	637	4.96749	637	4.97104	637	4.89829	637	4.92873	637	4.97227	637	4.97108	637	4.96303	637	4.99184	637	4.90832	637	4.95668
638	4.99592	638	4.97061	638	4.93961	638	4.93455	638	4.96677	638	4.96973	638	4.89757	638	4.9286	638	4.97219	638	4.97067	638	4.96252	638	4.99178	638	4.90782	638	4.95594
639	4.99471	639	4.96981	639	4.9399	639	4.93509	639	4.96558	639	4.96939	639	4.89761	639	4.92842	639	4.97263	639	4.96988	639	4.96199	639	4.99127	639	4.90806	639	4.9543
640	4.99356	640	4.9705	640	4.93977	640	4.93536	640	4.96405	640	4.96905	640	4.89825	640	4.92807	640	4.97344	640	4.96909	640	4.9617	640	4.99144	640	4.90884	640	4.95359
641	4.99182	641	4.97005	641	4.94048	641	4.93482	641	4.9632	641	4.96814	641	4.89827	641	4.92742	641	4.97347	641	4.96861	641	4.96096	641	4.99159	641	4.90885	641	4.95264
642	4.99096	642	4.96998	642	4.94114	642	4.9338	642	4.96304	642	4.9672	642	4.89854	642	4.92675	642	4.97437	642	4.9686	642	4.96099	642	4.99127	642	4.90787	642	4.95288
643	4.991	643	4.96949	643	4.94275	643	4.93203	643	4.96172	643	4.96747	643	4.89938	643	4.92626	643	4.9745	643	4.96918	643	4.9605	643	4.98996	643	4.90843	643	4.95387
644	4.99049	644	4.9689	644	4.943	644	4.93091	644	4.96201	644	4.96757	644	4.89879	644	4.92572	644	4.97453	644	4.96993	644	4.96029	644	4.98962	644	4.90959	644	4.95472
645	4.99077	645	4.96777	645	4.94293	645	4.93052	645	4.96292	645	4.96858	645	4.89727	645	4.92583	645	4.97364	645	4.96956	645	4.95992	645	4.98883	645	4.9091	645	4.95489
646	4.99224	646	4.96735	646	4.94176	646	4.93054	646	4.96325	646	4.97084	646	4.89761	646	4.92626	646	4.97399	646	4.96939	646	4.95981	646	4.98828	646	4.90927	646	4.95474
647	4.99266	647	4.96701	647	4.94108	647	4.93164	647	4.96371	647	4.97334	647	4.89768	647	4.92736	647	4.97309	647	4.96886	647	4.9591	647	4.98804	647	4.90929	647	4.95484
648	4.99417	648	4.96697	648	4.93991	648	4.93327	648	4.96494	648	4.9758	648	4.89799	648	4.92787	648	4.97278	648	4.96821	648	4.9591	648	4.98919	648	4.90811	648	4.95485
649	4.99514	649	4.96599	649	4.93877	649	4.93439	649	4.9652	649	4.97713	649	4.89903	649	4.92783	649	4.97256	649	4.96751	649	4.95872	649	4.98986	649	4.90756	649	4.9543
650	4.99563	650	4.96357	650	4.93905	650	4.93401	650	4.96521	650	4.97734	650	4.90058	650	4.92778	650	4.97242	650	4.96833	650	4.95773	650	4.99032	650	4.90793	650	4.9537
651	4.99508	651	4.96122	651	4.93942	651	4.93394	651	4.96546	651	4.97673	651	4.9008	651	4.92841	651	4.97207	651	4.96907	651	4.95689	651	4.99049	651	4.90843	651	4.95326
652	4.99465	652	4.9587	652	4.93935	652	4.93385	652	4.96587	652	4.9752	652	4.89987	652	4.92807	652	4.97177	652	4.96948	652	4.95645	652	4.99102	652	4.90918	652	4.95244
653	4.99374	653	4.95607	653	4.93888	653	4.93348	653	4.96567	653	4.97309	653	4.89906	653	4.92826	653	4.97218	653	4.96993	653	4.95554	653	4.99108	653	4.90975	653	4.95127
654	4.99394	654	4.95492	654	4.93932	654	4.93354	654	4.96554	654	4.97085	654	4.8983	654	4.92788	654	4.97275	654	4.96965	654	4.95559	654	4.99082	654	4.90959	654	4.95128
655	4.99336	655	4.95569	655	4.93818	655	4.93394	655	4.96615	655	4.96918	655	4.89802	655	4.92782	655	4.97228	655	4.96898	655	4.95696	655	4.99072	655	4.90839	655	4.95014
656	4.99286	656	4.95642	656	4.93724	656	4.93366	656	4.9674	656	4.96704	656	4.89738	656	4.92659	656	4.97163	656	4.96822	656	4.9578	656	4.99095	656	4.90691	656	4.95008
657	4.99156	657	4.95898	657	4.93721	657	4.93261	657	4.9674	657	4.9664	657	4.89797	657	4.92557	657	4.97215	657	4.96818	657	4.95838	657	4.99104	657	4.90577	657	4.94985
658	4.99055	658	4.96236	658	4.93863	658	4.93244	658	4.96737	658	4.96603	658	4.89769	658	4.92464	658	4.97173	658	4.96798	658	4.95902	658	4.99028	658	4.90473	658	4.95034
659	4.99033	659	4.96638	659	4.93803	659	4.93112	659	4.96828	659	4.96624	659	4.89754	659	4.92447	659	4.97144	659	4.96798	659	4.95898	659	4.99038	659	4.90404	659	4.9499
660	4.9903	660	4.97014	660	4.93925	660	4.93054	660	4.96697	660	4.96575	660	4.89691	660	4.92386	660	4.97206	660	4.96819	660	4.95856	660	4.98984	660	4.90488	660	4.95046
injection 6	injection volume= 1.9 µl	injection 6	injection volume= 1.9 µl	injection 6	injection volume= 1.9 µl	injection 6	injection volume= 1.9 µl	injection 6	injection volume= 1.9 µl	injection 6	injection volume= 1.9 µl	injection 6	injection volume= 1.9 µl	injection 6	injection volume= 1.9 µl	injection 6	injection volume= 1.9 µl	injection 6	injection volume= 1.9 µl	injection 6	injection volume= 1.9 µl	injection 6	injection volume= 1.9 µl	injection 6	injection volume= 1.9 µl	injection 6	injection volume= 1.9 µl
661	4.99061	661	4.97423	661	4.94087	661	4.93069	661	4.96542	661	4.96619	661	4.89684	661	4.92332	661	4.97296	661	4.96825	661	4.95804	661	4.98949	661	4.90575	661	4.94994
662	4.99069	662	4.97592	662	4.94127	662	4.93069	662	4.96402	662	4.96495	662	4.89512	662	4.92237	662	4.97248	662	4.96777	662	4.95925	662	4.98897	662	4.90584	662	4.9501
663	4.98041	663	4.96736	663	4.93958	663	4.92977	663	4.94704	663	4.94641	663	4.88271	663	4.91334	663	4.97222	663	4.96723	663	4.95938	663	4.98933	663	4.90512	663	4.94995
664	4.95667	664	4.94511	664	4.93979	664	4.92982	664	4.9065	664	4.90551	664	4.85622	664	4.89556	664	4.97179	664	4.96704	664	4.96048	664	4.99035	664	4.90419	664	4.94937
665	4.92254	665	4.91177	665	4.94049	665	4.93013	665	4.85002	665	4.84708	665	4.81864	665	4.8699	665	4.97277	665	4.96667	665	4.96211	665	4.99294	665	4.90344	665	4.94962
666	4.88064	666	4.87126	666	4.94173	666	4.93061	666	4.78207	666	4.77881	666	4.77403	666	4.84001	666	4.97185	666	4.96694	666	4.9653	666	4.99632	666	4.90393	666	4.95166
667	4.83885	667	4.83028	667	4.94459	667	4.93231	667	4.71263	667	4.71118	667	4.72835	667	4.80768	667	4.97208	667	4.96687	667	4.96736	667	5.00054	667	4.90607	667	4.95379
668	4.80941	668	4.80151	668	4.94865	668	4.93572	668	4.66414	668	4.66647	668	4.69309	668	4.78285	668	4.97277	668	4.966	668	4.97012	668	5.0035	668	4.90957	668	4.95594
669	4.79724	669	4.78988	669	4.95191	669	4.93934	669	4.64543	669	4.65162	669	4.67205	669	4.76611	669	4.97167	669	4.96498	669	4.97124	669	5.005	669	4.91253	669	4.95899
670	4.80197	670	4.79504	670	4.95389	670	4.94267	670	4.65209	670	4.66281	670	4.66275	670	4.75693	670	4.96877	670	4.96257	670	4.97213	670	5.00552	670	4.91501	670	4.96015
671	4.81927	671	4.81264	671	4.9548	671	4.94526	671	4.67816	671	4.69086	671	4.66176	671	4.75446	671	4.96723	671	4.95965	671	4.97122	671	5.0039	671	4.91598	671	4.95983
672	4.84246	672	4.83612	672	4.95289	672	4.94665	672	4.71448	672	4.7271	672	4.66468	672	4.75663	672	4.96427	672	4.95668	672	4.97015	672	5.0005	672	4.9157	672	4.95929
673	4.86829	673	4.86002	673	4.95094	673	4.94623	673	4.75267	673	4.76394	673	4.67032	673	4.7621	673	4.96045	673	4.95484	673	4.96883	673	4.99825	673	4.9151	673	4.9583
674	4.893	674	4.8828	674	4.94878	674	4.94526	674	4.78769	674	4.79888	674	4.67873	674	4.76983	674	4.95688	674	4.95208	674	4.96822	674	4.99638	674	4.9139	674	4.95645
675	4.91343	675	4.90314	675	4.9472	675	4.94324	675	4.81963	675	4.82953	675	4.68981	675	4.77969	675	4.95514	675	4.95017	675	4.96624	675	4.99401	675	4.91219	675	4.95541
676	4.93122	676	4.91856	676	4.94597	676	4.94112	676	4.84728	676	4.85548	676	4.70242	676	4.7891	676	4.95378	676	4.94905	676	4.96311	676	4.99296	676	4.91022	676	4.95412
677	4.94493	677	4.93045	677	4.94627	677	4.9394	677	4.86901	677	4.87607	677	4.71696	677	4.79837	677	4.95288	677	4.94839	677	4.96027	677	4.99217	677	4.90848	677	4.95246
678	4.95484	678	4.93994	678	4.94547	678	4.93683	678	4.8867	678	4.89252	678	4.7326	678	4.80658	678	4.95249	678	4.94725	678	4.95762	678	4.99116	678	4.9064	678	4.95182
679	4.96179	679	4.94656	679	4.94513	679	4.93432	679	4.90231	679	4.90524	679	4.74812	679	4.81506	679	4.953	679	4.94721	679	4.95433	679	4.98927	679	4.90576	679	4.95149
680	4.96815	680	4.9499	680	4.94299	680	4.93336	680	4.91436	680	4.91616	680	4.76222	680	4.82298	680	4.9535	680	4.94822	680	4.95274	680	4.988	680	4.90628	680	4.95113
681	4.97117	681	4.95328	681	4.94178	681	4.93273	681	4.9232	681	4.92516	681	4.77627	681	4.82973	681	4.95325	681	4.94753	681	4.95402	681	4.98646	681	4.9069	681	4.95108
682	4.97392	682	4.95568	682	4.94012	682	4.93126	682	4.93108	682	4.93266	682	4.78931	682	4.83635	682	4.95309	682	4.94704	682	4.95512	682	4.98655	682	4.90803	682	4.95058
683	4.97613	683	4.95793	683	4.93857	683	4.93064	683	4.93659	683	4.93845	683	4.80151	683	4.84202	683	4.95409	683	4.9466	683	4.95615	683	4.98641	683	4.90915	683	4.95037
684	4.97875	684	4.95938	684	4.9379	684	4.931	684	4.93996	684	4.94337	684	4.81178	684	4.84669	684	4.9552	684	4.94658	684	4.9574	684	4.98757	684	4.90955	684	4.95033
685	4.98079	685	4.96122	685	4.93896	685	4.93128	685	4.94256	685	4.94702	685	4.82136	685	4.85094	685	4.95522	685	4.94683	685	4.95826	685	4.98713	685	4.90859	685	4.94979
686	4.98325	686	4.96318	686	4.93885	686	4.93076	686	4.94446	686	4.95068	686	4.82974	686	4.85514	686	4.95531	686	4.94775	686	4.95788	686	4.98753	686	4.90787	686	4.94885
687	4.98498	687	4.96456	687	4.93874	687	4.93047	687	4.94508	687	4.95331	687	4.83653	687	4.85786	687	4.95607	687	4.94788	687	4.9573	687	4.98695	687	4.90571	687	4.94898
688	4.98562	688	4.96556	688	4.93949	688	4.93104	688	4.94738	688	4.95565	688	4.8432	688	4.86042	688	4.95574	688	4.94827	688	4.95667	688	4.9876	688	4.90421	688	4.94867
689	4.98575	689	4.96617	689	4.93941	689	4.93083	689	4.94978	689	4.95669	689	4.84937	689	4.86328	689	4.9566	689	4.94825	689	4.95687	689	4.98805	689	4.90369	689	4.94855
690	4.98476	690	4.96538	690	4.93878	690	4.93064	690	4.95199	690	4.95777	690	4.85555	690	4.86587	690	4.95746	690	4.94781	690	4.95704	690	4.9886	690	4.90427	690	4.94894
691	4.98371	691	4.96361	691	4.93886	691	4.93075	691	4.95339	691	4.95799	691	4.8602	691	4.86865	691	4.9586	691	4.94793	691	4.95718	691	4.98903	691	4.90497	691	4.9497
692	4.9833	692	4.96255	692	4.93925	692	4.93066	692	4.95601	692	4.95878	692	4.86484	692	4.87267	692	4.95897	692	4.94801	692	4.95803	692	4.99011	692	4.90618	692	4.95046
693	4.98332	693	4.96128	693	4.93945	693	4.93107	693	4.95692	693	4.95962	693	4.86821	693	4.87658	693	4.9594	693	4.94882	693	4.95931	693	4.98923	693	4.90686	693	4.95055
694	4.98195	694	4.96025	694	4.93852	694	4.93179	694	4.95699	694	4.96031	694	4.87095	694	4.87921	694	4.95863	694	4.94938	694	4.95974	694	4.9881	694	4.90631	694	4.9498
695	4.98229	695	4.96095	695	4.93795	695	4.93167	695	4.95694	695	4.9594	695	4.87306	695	4.88171	695	4.95865	695	4.9502	695	4.95951	695	4.98786	695	4.90499	695	4.94999
696	4.98299	696	4.96173	696	4.9368	696	4.93172	696	4.95833	696	4.95925	696	4.87576	696	4.88396	696	4.95882	696	4.95082	696	4.959	696	4.98668	696	4.90445	696	4.95017
697	4.98343	697	4.96281	697	4.9367	697	4.93276	697	4.9578	697	4.95885	697	4.87747	697	4.88597	697	4.9589	697	4.95282	697	4.95772	697	4.98468	697	4.90457	697	4.94896
698	4.98412	698	4.96345	698	4.93625	698	4.9324	698	4.95794	698	4.95824	698	4.87907	698	4.88769	698	4.95916	698	4.95335	698	4.95638	698	4.98368	698	4.90534	698	4.94811
699	4.98597	699	4.96483	699	4.93715	699	4.93217	699	4.95853	699	4.95731	699	4.88089	699	4.89045	699	4.95906	699	4.95456	699	4.95575	699	4.983	699	4.90695	699	4.94826
700	4.986	700	4.96533	700	4.9381	700	4.9327	700	4.95847	700	4.95728	700	4.88302	700	4.89253	700	4.95929	700	4.95505	700	4.95633	700	4.98169	700	4.90819	700	4.94725
701	4.98618	701	4.9653	701	4.93882	701	4.93341	701	4.95851	701	4.95725	701	4.88367	701	4.89445	701	4.95918	701	4.9553	701	4.95647	701	4.98148	701	4.90872	701	4.94682
702	4.98641	702	4.96479	702	4.93786	702	4.93307	702	4.95911	702	4.95759	702	4.8846	702	4.89572	702	4.95914	702	4.9538	702	4.95634	702	4.98257	702	4.90869	702	4.94707
703	4.98516	703	4.96435	703	4.93758	703	4.93305	703	4.95949	703	4.95783	703	4.88558	703	4.89733	703	4.95904	703	4.95415	703	4.9567	703	4.9841	703	4.90847	703	4.94781
704	4.98468	704	4.96408	704	4.93694	704	4.93187	704	4.96022	704	4.95931	704	4.88541	704	4.89849	704	4.95959	704	4.95352	704	4.95649	704	4.98436	704	4.90796	704	4.94882
705	4.9844	705	4.96389	705	4.93572	705	4.93055	705	4.96125	705	4.96082	705	4.88489	705	4.90005	705	4.95864	705	4.95275	705	4.95615	705	4.98562	705	4.90747	705	4.94931
706	4.98492	706	4.96393	706	4.93575	706	4.92885	706	4.96166	706	4.96193	706	4.885	706	4.9009	706	4.95871	706	4.95238	706	4.95649	706	4.9864	706	4.90724	706	4.94918
707	4.98508	707	4.96433	707	4.93704	707	4.92801	707	4.96179	707	4.96224	707	4.88572	707	4.9017	707	4.95896	707	4.95355	707	4.9575	707	4.98564	707	4.90705	707	4.94868
708	4.98618	708	4.96479	708	4.93747	708	4.92699	708	4.96114	708	4.96208	708	4.88634	708	4.90218	708	4.95896	708	4.95373	708	4.95815	708	4.98452	708	4.90655	708	4.94787
709	4.98763	709	4.96457	709	4.93771	709	4.92695	709	4.96075	709	4.961	709	4.88749	709	4.90231	709	4.95944	709	4.95379	709	4.95908	709	4.98554	709	4.90545	709	4.94687
710	4.98866	710	4.96422	710	4.93849	710	4.92714	710	4.96018	710	4.96004	710	4.88797	710	4.90273	710	4.96036	710	4.95443	710	4.95909	710	4.98595	710	4.90536	710	4.94753
711	4.98871	711	4.96482	711	4.93807	711	4.92757	711	4.95937	711	4.95925	711	4.88939	711	4.90385	711	4.96011	711	4.95427	711	4.95865	711	4.98488	711	4.90527	711	4.94813
712	4.98847	712	4.9651	712	4.93725	712	4.92788	712	4.95959	712	4.95866	712	4.89001	712	4.90497	712	4.96023	712	4.95446	712	4.95864	712	4.98352	712	4.90484	712	4.94874
713	4.98823	713	4.96552	713	4.93727	713	4.92894	713	4.96022	713	4.95919	713	4.8897	713	4.90596	713	4.96109	713	4.95435	713	4.95844	713	4.98293	713	4.90564	713	4.94951
714	4.98601	714	4.96535	714	4.93813	714	4.92957	714	4.96097	714	4.95942	714	4.88991	714	4.90719	714	4.96093	714	4.95501	714	4.95784	714	4.98178	714	4.90653	714	4.94972
715	4.98444	715	4.96609	715	4.93788	715	4.92959	715	4.96098	715	4.95992	715	4.89088	715	4.90865	715	4.9608	715	4.95466	715	4.95771	715	4.98044	715	4.90676	715	4.95139
716	4.98277	716	4.96612	716	4.9382	716	4.92979	716	4.96107	716	4.96042	716	4.89063	716	4.90981	716	4.9607	716	4.95524	716	4.95824	716	4.98144	716	4.90615	716	4.95424
717	4.98173	717	4.96579	717	4.93874	717	4.93	717	4.96103	717	4.96057	717	4.89087	717	4.91058	717	4.96013	717	4.95463	717	4.95786	717	4.98284	717	4.90606	717	4.9575
718	4.98147	718	4.96571	718	4.93815	718	4.92933	718	4.9601	718	4.96006	718	4.89111	718	4.91151	718	4.95941	718	4.95508	718	4.95704	718	4.98368	718	4.90519	718	4.95843
719	4.98272	719	4.96563	719	4.93714	719	4.92915	719	4.95922	719	4.96053	719	4.89122	719	4.91094	719	4.95937	719	4.95459	719	4.95656	719	4.98416	719	4.90521	719	4.95831
720	4.98289	720	4.96507	720	4.93748	720	4.92921	720	4.9593	720	4.96115	720	4.89074	720	4.90987	720	4.95985	720	4.95563	720	4.95589	720	4.98524	720	4.90541	720	4.95562
721	4.98416	721	4.96407	721	4.93651	721	4.9289	721	4.9598	721	4.9619	721	4.89136	721	4.90906	721	4.96095	721	4.95618	721	4.95552	721	4.9855	721	4.90608	721	4.95165
722	4.98549	722	4.96409	722	4.93563	722	4.92902	722	4.95945	722	4.9622	722	4.89141	722	4.90864	722	4.96229	722	4.95706	722	4.95532	722	4.98594	722	4.90698	722	4.94685
723	4.98625	723	4.96403	723	4.93587	723	4.92919	723	4.9603	723	4.96254	723	4.89175	723	4.90943	723	4.96304	723	4.95655	723	4.95519	723	4.98597	723	4.90719	723	4.94437
724	4.98652	724	4.96327	724	4.93542	724	4.9291	724	4.9609	724	4.96251	724	4.89158	724	4.91078	724	4.96392	724	4.95753	724	4.95481	724	4.98629	724	4.90635	724	4.94246
725	4.98772	725	4.96269	725	4.93462	725	4.9284	725	4.96092	725	4.96154	725	4.89182	725	4.91148	725	4.96395	725	4.95727	725	4.95513	725	4.98621	725	4.90559	725	4.94147
726	4.98768	726	4.96237	726	4.93479	726	4.92842	726	4.96131	726	4.95987	726	4.89136	726	4.91214	726	4.96328	726	4.95714	726	4.95496	726	4.98588	726	4.90468	726	4.94119
727	4.98728	727	4.96157	727	4.93456	727	4.92774	727	4.96197	727	4.95915	727	4.89091	727	4.91303	727	4.96293	727	4.95715	727	4.95506	727	4.98608	727	4.90404	727	4.94126
728	4.98685	728	4.9607	728	4.93354	728	4.92742	728	4.96179	728	4.95886	728	4.89142	728	4.91228	728	4.96197	728	4.95781	728	4.95531	728	4.98675	728	4.9038	728	4.94134
729	4.98609	729	4.96099	729	4.93298	729	4.9272	729	4.96172	729	4.95882	729	4.89225	729	4.91148	729	4.96138	729	4.95779	729	4.95571	729	4.9869	729	4.90336	729	4.94149
730	4.98584	730	4.96088	730	4.93343	730	4.92809	730	4.96154	730	4.9593	730	4.89184	730	4.91138	730	4.96157	730	4.95803	730	4.95499	730	4.98691	730	4.90176	730	4.94167
731	4.98594	731	4.96099	731	4.93296	731	4.92906	731	4.96118	731	4.96081	731	4.89041	731	4.91197	731	4.96192	731	4.95818	731	4.95446	731	4.98632	731	4.90125	731	4.94153
732	4.98582	732	4.96114	732	4.93206	732	4.92982	732	4.96024	732	4.96222	732	4.88843	732	4.91153	732	4.96156	732	4.95914	732	4.95321	732	4.98549	732	4.90067	732	4.94178
733	4.98531	733	4.96172	733	4.93126	733	4.93089	733	4.9603	733	4.96342	733	4.88699	733	4.91262	733	4.96315	733	4.95889	733	4.95289	733	4.98392	733	4.90042	733	4.94228
734	4.98528	734	4.9625	734	4.93113	734	4.93118	734	4.95975	734	4.96354	734	4.88678	734	4.91308	734	4.96371	734	4.95894	734	4.95235	734	4.98289	734	4.90084	734	4.94353
735	4.98446	735	4.96344	735	4.92933	735	4.92998	735	4.95991	735	4.9636	735	4.88762	735	4.91345	735	4.96335	735	4.95933	735	4.95279	735	4.98195	735	4.90324	735	4.94416
736	4.98403	736	4.96341	736	4.92949	736	4.92817	736	4.95944	736	4.96305	736	4.88998	736	4.91246	736	4.96342	736	4.96033	736	4.95214	736	4.98156	736	4.90442	736	4.94528
737	4.98345	737	4.96379	737	4.93072	737	4.9272	737	4.96022	737	4.9626	737	4.89302	737	4.91233	737	4.96382	737	4.95971	737	4.95274	737	4.98306	737	4.90525	737	4.94651
738	4.98389	738	4.96258	738	4.93154	738	4.9259	738	4.95943	738	4.96197	738	4.89482	738	4.91189	738	4.96342	738	4.95919	738	4.95212	738	4.98613	738	4.9061	738	4.94675
739	4.9836	739	4.96177	739	4.93159	739	4.92498	739	4.95912	739	4.96235	739	4.89519	739	4.91275	739	4.96329	739	4.95915	739	4.95204	739	4.98731	739	4.90672	739	4.94586
740	4.98403	740	4.96082	740	4.9328	740	4.92493	740	4.95877	740	4.96224	740	4.89634	740	4.91322	740	4.9633	740	4.95871	740	4.95151	740	4.98862	740	4.90682	740	4.94557
741	4.9839	741	4.96134	741	4.9329	741	4.92526	741	4.95868	741	4.96208	741	4.89648	741	4.91368	741	4.96384	741	4.95813	741	4.95202	741	4.98908	741	4.90621	741	4.94488
742	4.98445	742	4.96071	742	4.93222	742	4.92463	742	4.95902	742	4.96238	742	4.8963	742	4.91385	742	4.96403	742	4.95773	742	4.95212	742	4.98603	742	4.9058	742	4.94442
743	4.98393	743	4.962	743	4.93234	743	4.92448	743	4.95981	743	4.96227	743	4.89651	743	4.9135	743	4.9638	743	4.95884	743	4.95278	743	4.98172	743	4.90517	743	4.94474
744	4.98383	744	4.96232	744	4.9325	744	4.92423	744	4.95987	744	4.96203	744	4.89665	744	4.9131	744	4.96344	744	4.96195	744	4.95268	744	4.97899	744	4.90449	744	4.94615
745	4.98261	745	4.96313	745	4.93244	745	4.92422	745	4.95974	745	4.96276	745	4.89607	745	4.91296	745	4.96391	745	4.96591	745	4.95318	745	4.97748	745	4.90407	745	4.94641
746	4.98217	746	4.96213	746	4.93293	746	4.92464	746	4.95974	746	4.9626	746	4.89501	746	4.9132	746	4.96438	746	4.96831	746	4.95363	746	4.97693	746	4.90431	746	4.94647
747	4.98193	747	4.96183	747	4.93338	747	4.92596	747	4.95927	747	4.96214	747	4.89402	747	4.91393	747	4.96417	747	4.97029	747	4.95424	747	4.97767	747	4.9049	747	4.9458
748	4.98208	748	4.96094	748	4.93418	748	4.92734	748	4.95869	748	4.96201	748	4.89268	748	4.91392	748	4.9642	748	4.97093	748	4.95473	748	4.97846	748	4.9043	748	4.94586
749	4.98252	749	4.96116	749	4.93458	749	4.9277	749	4.95938	749	4.96176	749	4.89221	749	4.91358	749	4.9637	749	4.9677	749	4.9548	749	4.97972	749	4.90389	749	4.9456
750	4.98429	750	4.95936	750	4.93505	750	4.92728	750	4.95995	750	4.96138	750	4.89218	750	4.9133	750	4.9633	750	4.96293	750	4.95447	750	4.97977	750	4.90308	750	4.94497
751	4.9852	751	4.9595	751	4.93438	751	4.92702	751	4.96088	751	4.96107	751	4.89293	751	4.91345	751	4.96217	751	4.95974	751	4.95406	751	4.97979	751	4.90388	751	4.9446
752	4.98588	752	4.9599	752	4.9343	752	4.92616	752	4.96147	752	4.96108	752	4.89375	752	4.91317	752	4.96235	752	4.95682	752	4.95243	752	4.97952	752	4.90418	752	4.94491
753	4.98592	753	4.96042	753	4.93364	753	4.92549	753	4.96174	753	4.96151	753	4.89406	753	4.91342	753	4.96443	753	4.95474	753	4.95171	753	4.98034	753	4.90468	753	4.94406
754	4.98548	754	4.96005	754	4.93316	754	4.92582	754	4.96169	754	4.96237	754	4.89385	754	4.91349	754	4.9671	754	4.95386	754	4.95155	754	4.97979	754	4.90514	754	4.94324
755	4.98411	755	4.96116	755	4.9325	755	4.9264	755	4.96138	755	4.96217	755	4.89228	755	4.91297	755	4.96783	755	4.95407	755	4.95136	755	4.97992	755	4.90492	755	4.94331
756	4.9834	756	4.9623	756	4.93288	756	4.92584	756	4.95941	756	4.9631	756	4.89161	756	4.91238	756	4.96816	756	4.95394	756	4.95235	756	4.98076	756	4.90335	756	4.94349
757	4.98181	757	4.96255	757	4.9327	757	4.92584	757	4.95865	757	4.96371	757	4.89186	757	4.91181	757	4.96872	757	4.95412	757	4.95274	757	4.98104	757	4.90246	757	4.94381
758	4.9811	758	4.96218	758	4.93303	758	4.92528	758	4.9588	758	4.96357	758	4.89204	758	4.91265	758	4.96695	758	4.95504	758	4.95253	758	4.98062	758	4.90175	758	4.94438
759	4.98088	759	4.96327	759	4.9333	759	4.92467	759	4.95801	759	4.96349	759	4.89313	759	4.91307	759	4.96459	759	4.95599	759	4.95176	759	4.98087	759	4.90141	759	4.94452
760	4.98071	760	4.964	760	4.93314	760	4.9239	760	4.95794	760	4.96416	760	4.89462	760	4.91346	760	4.96374	760	4.95743	760	4.95153	760	4.98075	760	4.9015	760	4.94403
761	4.97994	761	4.96449	761	4.93265	761	4.92404	761	4.95869	761	4.96405	761	4.89482	761	4.91402	761	4.96356	761	4.95858	761	4.95032	761	4.98005	761	4.90207	761	4.94292
762	4.97951	762	4.96535	762	4.93447	762	4.9239	762	4.95889	762	4.96347	762	4.89378	762	4.91454	762	4.96252	762	4.96015	762	4.95061	762	4.98026	762	4.90247	762	4.94232
763	4.97979	763	4.96611	763	4.93456	763	4.92382	763	4.95879	763	4.96384	763	4.8934	763	4.91325	763	4.96259	763	4.96078	763	4.95109	763	4.98042	763	4.90238	763	4.94153
764	4.97991	764	4.96563	764	4.93512	764	4.92403	764	4.95877	764	4.96328	764	4.89177	764	4.91275	764	4.96289	764	4.96179	764	4.95175	764	4.98119	764	4.90171	764	4.94092
765	4.98018	765	4.96508	765	4.93559	765	4.92525	765	4.95848	765	4.96256	765	4.89077	765	4.91256	765	4.96326	765	4.96127	765	4.95216	765	4.98134	765	4.90168	765	4.9404
766	4.98027	766	4.96437	766	4.93572	766	4.92586	766	4.95888	766	4.96171	766	4.88993	766	4.91192	766	4.96465	766	4.96089	766	4.95286	766	4.98086	766	4.9013	766	4.94025
767	4.98163	767	4.96299	767	4.93375	767	4.92627	767	4.95804	767	4.96114	767	4.88988	767	4.91168	767	4.96538	767	4.96075	767	4.95344	767	4.98091	767	4.90113	767	4.9408
768	4.98234	768	4.96218	768	4.93223	768	4.92608	768	4.95743	768	4.95996	768	4.89001	768	4.91071	768	4.9653	768	4.9606	768	4.95306	768	4.98061	768	4.90166	768	4.94217
769	4.98212	769	4.96145	769	4.93105	769	4.92625	769	4.95673	769	4.95912	769	4.8907	769	4.91001	769	4.96627	769	4.95966	769	4.95361	769	4.97976	769	4.90254	769	4.94295
770	4.98194	770	4.96149	770	4.93084	770	4.92577	770	4.95616	770	4.95896	770	4.89115	770	4.9098	770	4.96759	770	4.95969	770	4.95396	770	4.97913	770	4.90269	770	4.94485
771	4.98185	771	4.96083	771	4.93097	771	4.92498	771	4.9557	771	4.9575	771	4.89215	771	4.90962	771	4.96676	771	4.9599	771	4.9531	771	4.97907	771	4.90299	771	4.94727
772	4.98137	772	4.96065	772	4.93144	772	4.92453	772	4.95516	772	4.95656	772	4.89354	772	4.9092	772	4.96748	772	4.96	772	4.95266	772	4.97986	772	4.90226	772	4.9485
773	4.9802	773	4.96086	773	4.93261	773	4.92401	773	4.95501	773	4.95608	773	4.89364	773	4.90995	773	4.96721	773	4.9593	773	4.95274	773	4.97993	773	4.90197	773	4.9477
774	4.97983	774	4.96032	774	4.93376	774	4.92347	774	4.95637	774	4.95674	774	4.89302	774	4.9104	774	4.96703	774	4.95823	774	4.95227	774	4.98019	774	4.90218	774	4.94755
775	4.97971	775	4.95879	775	4.93365	775	4.92365	775	4.95772	775	4.95675	775	4.89352	775	4.91046	775	4.96664	775	4.95735	775	4.95234	775	4.98056	775	4.90302	775	4.94674
776	4.97973	776	4.95726	776	4.93355	776	4.92373	776	4.95882	776	4.95849	776	4.89283	776	4.91143	776	4.96719	776	4.95735	776	4.95262	776	4.98038	776	4.90358	776	4.94568
777	4.97837	777	4.95696	777	4.93256	777	4.92359	777	4.96047	777	4.95987	777	4.89146	777	4.91143	777	4.96661	777	4.95624	777	4.95289	777	4.97948	777	4.90341	777	4.94445
778	4.97821	778	4.95662	778	4.93172	778	4.92348	778	4.96128	778	4.96012	778	4.89178	778	4.91169	778	4.96676	778	4.95555	778	4.95279	778	4.97915	778	4.90147	778	4.94437
779	4.97752	779	4.9565	779	4.93089	779	4.92334	779	4.961	779	4.95975	779	4.89321	779	4.91195	779	4.96627	779	4.95679	779	4.95234	779	4.97887	779	4.89894	779	4.9451
780	4.9771	780	4.95762	780	4.93074	780	4.92307	780	4.96079	780	4.95945	780	4.89252	780	4.91184	780	4.96538	780	4.95764	780	4.95165	780	4.97913	780	4.89696	780	4.94486
injection 7	injection volume= 1.9 µl	injection 7	injection volume= 1.9 µl	injection 7	injection volume= 1.9 µl	injection 7	injection volume= 1.9 µl	injection 7	injection volume= 1.9 µl	injection 7	injection volume= 1.9 µl	injection 7	injection volume= 1.9 µl	injection 7	injection volume= 1.9 µl	injection 7	injection volume= 1.9 µl	injection 7	injection volume= 1.9 µl	injection 7	injection volume= 1.9 µl	injection 7	injection volume= 1.9 µl	injection 7	injection volume= 1.9 µl	injection 7	injection volume= 1.9 µl
781	4.9768	781	4.95813	781	4.93004	781	4.92435	781	4.9607	781	4.95885	781	4.8927	781	4.9111	781	4.96425	781	4.95831	781	4.95215	781	4.97912	781	4.89622	781	4.94314
782	4.9775	782	4.95762	782	4.92936	782	4.92573	782	4.95844	782	4.95647	782	4.89246	782	4.91016	782	4.96433	782	4.95953	782	4.95243	782	4.97962	782	4.89619	782	4.94063
783	4.96857	783	4.94726	783	4.92853	783	4.9268	783	4.94213	783	4.93964	783	4.88236	783	4.90514	783	4.96348	783	4.96158	783	4.95274	783	4.98027	783	4.89723	783	4.93932
784	4.94836	784	4.92584	784	4.92801	784	4.92638	784	4.9069	784	4.9029	784	4.86313	784	4.89539	784	4.96301	784	4.96197	784	4.95363	784	4.98182	784	4.89974	784	4.93843
785	4.91825	785	4.89425	785	4.92783	785	4.92532	785	4.85572	785	4.85079	785	4.83682	785	4.88286	785	4.96275	785	4.96244	785	4.95486	785	4.9841	785	4.90187	785	4.93866
786	4.88263	786	4.85754	786	4.92845	786	4.92384	786	4.7953	786	4.78984	786	4.80744	786	4.86781	786	4.96198	786	4.96253	786	4.95554	786	4.98737	786	4.9031	786	4.94209
787	4.84492	787	4.82038	787	4.93045	787	4.92285	787	4.73528	787	4.73049	787	4.77741	787	4.85297	787	4.96077	787	4.96233	787	4.957	787	4.98874	787	4.90554	787	4.9468
788	4.81812	788	4.79515	788	4.93281	788	4.9234	788	4.6927	788	4.68995	788	4.75644	788	4.84145	788	4.96127	788	4.96072	788	4.95888	788	4.99001	788	4.90907	788	4.95008
789	4.80629	789	4.78596	789	4.93439	789	4.92462	789	4.6753	789	4.67598	789	4.74435	789	4.83421	789	4.96035	789	4.95944	789	4.96106	789	4.98985	789	4.91088	789	4.95185
790	4.80888	790	4.79184	790	4.93573	790	4.92598	790	4.68032	790	4.68383	790	4.7394	790	4.82995	790	4.95961	790	4.95707	790	4.96145	790	4.98789	790	4.91231	790	4.95318
791	4.82218	791	4.80918	791	4.93639	791	4.92688	791	4.70122	791	4.70767	791	4.73813	791	4.82934	791	4.95937	791	4.95436	791	4.96205	791	4.98632	791	4.91305	791	4.95299
792	4.84184	792	4.8311	792	4.93635	792	4.92715	792	4.73086	792	4.73786	792	4.73866	792	4.82918	792	4.95787	792	4.95131	792	4.96195	792	4.98484	792	4.91266	792	4.95227
793	4.86285	793	4.85431	793	4.93666	793	4.92694	793	4.76247	793	4.76902	793	4.73897	793	4.83058	793	4.95524	793	4.94841	793	4.96139	793	4.98345	793	4.91117	793	4.95152
794	4.88353	794	4.87559	794	4.93708	794	4.92711	794	4.7927	794	4.7981	794	4.73979	794	4.83269	794	4.95348	794	4.94576	794	4.95933	794	4.98317	794	4.91032	794	4.95118
795	4.9026	795	4.89333	795	4.93668	795	4.92762	795	4.82009	795	4.82433	795	4.74303	795	4.83537	795	4.95155	795	4.94494	795	4.95791	795	4.98402	795	4.90887	795	4.95056
796	4.91784	796	4.90789	796	4.93641	796	4.92795	796	4.84375	796	4.8464	796	4.74684	796	4.83753	796	4.95004	796	4.94301	796	4.95614	796	4.98373	796	4.9077	796	4.94949
797	4.92962	797	4.92043	797	4.93596	797	4.92801	797	4.86313	797	4.86456	797	4.75165	797	4.84043	797	4.94943	797	4.94171	797	4.95469	797	4.98396	797	4.90678	797	4.94797
798	4.93858	798	4.93138	798	4.93479	798	4.92725	798	4.88005	798	4.88056	798	4.75855	798	4.84295	798	4.94928	798	4.94105	798	4.95354	798	4.98505	798	4.90601	798	4.94653
799	4.94587	799	4.94202	799	4.93247	799	4.92651	799	4.8938	799	4.89423	799	4.76652	799	4.84629	799	4.94913	799	4.94068	799	4.95369	799	4.98444	799	4.90441	799	4.94521
800	4.95036	800	4.94984	800	4.93112	800	4.92559	800	4.90544	800	4.90524	800	4.77482	800	4.84937	800	4.94945	800	4.93843	800	4.95381	800	4.98331	800	4.90382	800	4.94367
801	4.95506	801	4.95371	801	4.93	801	4.92492	801	4.91466	801	4.91488	801	4.7829	801	4.85189	801	4.94938	801	4.93797	801	4.95371	801	4.98256	801	4.90354	801	4.94274
802	4.95822	802	4.95448	802	4.92892	802	4.92492	802	4.92215	802	4.92283	802	4.79088	802	4.85389	802	4.94888	802	4.93799	802	4.95318	802	4.98242	802	4.9037	802	4.94202
803	4.96187	803	4.95271	803	4.92858	803	4.92513	803	4.92734	803	4.92951	803	4.79831	803	4.85577	803	4.94831	803	4.93811	803	4.95242	803	4.98118	803	4.90364	803	4.94219
804	4.96447	804	4.94805	804	4.92895	804	4.92448	804	4.93166	804	4.93336	804	4.80406	804	4.85673	804	4.94787	804	4.93775	804	4.95217	804	4.98025	804	4.90369	804	4.9419
805	4.96723	805	4.94389	805	4.92911	805	4.92419	805	4.93514	805	4.93668	805	4.81016	805	4.85644	805	4.94723	805	4.93918	805	4.95208	805	4.97997	805	4.90279	805	4.94224
806	4.96876	806	4.94198	806	4.92951	806	4.92433	806	4.93788	806	4.93857	806	4.81644	806	4.85745	806	4.94715	806	4.93958	806	4.95224	806	4.97945	806	4.90235	806	4.94158
807	4.97102	807	4.94171	807	4.92936	807	4.92329	807	4.9395	807	4.93974	807	4.82183	807	4.85839	807	4.94795	807	4.93971	807	4.9518	807	4.97827	807	4.9012	807	4.94131
808	4.97231	808	4.94228	808	4.92882	808	4.92222	808	4.94119	808	4.94008	808	4.82612	808	4.85917	808	4.94907	808	4.94048	808	4.9518	808	4.97739	808	4.9014	808	4.94077
809	4.97299	809	4.94423	809	4.92837	809	4.9221	809	4.9431	809	4.94159	809	4.83108	809	4.86058	809	4.95055	809	4.94124	809	4.95049	809	4.97705	809	4.90188	809	4.94081
810	4.97395	810	4.94662	810	4.92823	810	4.92217	810	4.94343	810	4.94197	810	4.83519	810	4.86273	810	4.9506	810	4.94124	810	4.94956	810	4.97568	810	4.90262	810	4.94118
811	4.97528	811	4.94934	811	4.92778	811	4.92092	811	4.94428	811	4.94272	811	4.83932	811	4.86364	811	4.95043	811	4.94226	811	4.94914	811	4.97524	811	4.90274	811	4.9415
812	4.97612	812	4.95137	812	4.92867	812	4.92123	812	4.94581	812	4.94324	812	4.84327	812	4.86563	812	4.95021	812	4.94375	812	4.94933	812	4.97542	812	4.90362	812	4.94152
813	4.97675	813	4.95337	813	4.92908	813	4.92214	813	4.94757	813	4.94394	813	4.84706	813	4.86774	813	4.95047	813	4.94422	813	4.94909	813	4.97469	813	4.90324	813	4.94087
814	4.97788	814	4.95458	814	4.92966	814	4.92162	814	4.94792	814	4.94376	814	4.8511	814	4.86935	814	4.9501	814	4.94505	814	4.95036	814	4.97469	814	4.90245	814	4.94007
815	4.97737	815	4.95517	815	4.92939	815	4.92101	815	4.94877	815	4.94485	815	4.85398	815	4.8708	815	4.95074	815	4.94559	815	4.95113	815	4.97567	815	4.90228	815	4.93962
816	4.97708	816	4.955	816	4.92966	816	4.92156	816	4.94865	816	4.94575	816	4.85533	816	4.87273	816	4.95136	816	4.94564	816	4.95091	816	4.97588	816	4.90173	816	4.93965
817	4.97707	817	4.95463	817	4.92922	817	4.92123	817	4.94893	817	4.94731	817	4.8575	817	4.87367	817	4.95177	817	4.94542	817	4.95153	817	4.9762	817	4.90101	817	4.94029
818	4.97723	818	4.95424	818	4.9291	818	4.92001	818	4.94891	818	4.94823	818	4.85978	818	4.87421	818	4.95082	818	4.94514	818	4.95194	818	4.9771	818	4.90102	818	4.94075
819	4.9779	819	4.95409	819	4.92919	819	4.92032	819	4.94909	819	4.9495	819	4.86147	819	4.87456	819	4.94998	819	4.94517	819	4.95119	819	4.9772	819	4.90141	819	4.94122
820	4.9792	820	4.95496	820	4.9298	820	4.92021	820	4.94962	820	4.94976	820	4.86358	820	4.8765	820	4.9496	820	4.94494	820	4.95057	820	4.97719	820	4.90063	820	4.94129
821	4.97866	821	4.95592	821	4.9295	821	4.92041	821	4.95043	821	4.95053	821	4.86589	821	4.87786	821	4.95002	821	4.9458	821	4.95102	821	4.97751	821	4.90054	821	4.94139
822	4.97819	822	4.95713	822	4.92863	822	4.92099	822	4.95028	822	4.95093	822	4.86742	822	4.87903	822	4.94966	822	4.94589	822	4.95008	822	4.97719	822	4.89985	822	4.94067
823	4.97784	823	4.95826	823	4.92784	823	4.92193	823	4.95032	823	4.9524	823	4.86809	823	4.88009	823	4.94991	823	4.94638	823	4.94945	823	4.97827	823	4.89936	823	4.94032
824	4.97704	824	4.95861	824	4.92712	824	4.92227	824	4.95089	824	4.95257	824	4.86921	824	4.88192	824	4.95032	824	4.94573	824	4.94974	824	4.97886	824	4.89889	824	4.94016
825	4.97589	825	4.95825	825	4.92709	825	4.92189	825	4.95089	825	4.95316	825	4.86978	825	4.88174	825	4.9507	825	4.94566	825	4.95047	825	4.97926	825	4.89941	825	4.93988
826	4.97636	826	4.95714	826	4.9267	826	4.92143	826	4.95129	826	4.9538	826	4.87086	826	4.88132	826	4.94996	826	4.94516	826	4.95065	826	4.97896	826	4.89945	826	4.9395
827	4.97705	827	4.95659	827	4.92765	827	4.92109	827	4.95091	827	4.95458	827	4.87159	827	4.88191	827	4.95088	827	4.94475	827	4.95102	827	4.9795	827	4.90022	827	4.93952
828	4.97776	828	4.95604	828	4.92764	828	4.92048	828	4.95078	828	4.95424	828	4.87365	828	4.88266	828	4.952	828	4.94381	828	4.95193	828	4.97682	828	4.90085	828	4.93982
829	4.97778	829	4.95532	829	4.92752	829	4.92087	829	4.95121	829	4.95405	829	4.87554	829	4.88312	829	4.95265	829	4.94536	829	4.95205	829	4.97416	829	4.90172	829	4.93959
830	4.97829	830	4.95482	830	4.92706	830	4.92206	830	4.95231	830	4.95413	830	4.87682	830	4.88481	830	4.95377	830	4.94686	830	4.95219	830	4.97256	830	4.90153	830	4.9397
831	4.97789	831	4.95517	831	4.92704	831	4.92172	831	4.95305	831	4.95358	831	4.87808	831	4.88608	831	4.95526	831	4.94686	831	4.95158	831	4.972	831	4.90245	831	4.93954
832	4.97689	832	4.95491	832	4.92746	832	4.92137	832	4.95423	832	4.95303	832	4.87956	832	4.88656	832	4.95542	832	4.94786	832	4.95077	832	4.97153	832	4.90334	832	4.93912
833	4.97605	833	4.9543	833	4.92792	833	4.92148	833	4.95449	833	4.95275	833	4.88059	833	4.88745	833	4.95498	833	4.95004	833	4.94948	833	4.97362	833	4.90294	833	4.9392
834	4.97537	834	4.95391	834	4.92785	834	4.92136	834	4.95336	834	4.95361	834	4.88169	834	4.8879	834	4.95568	834	4.94994	834	4.94863	834	4.97583	834	4.90208	834	4.94004
835	4.97545	835	4.95506	835	4.92738	835	4.92131	835	4.95296	835	4.95383	835	4.88309	835	4.8892	835	4.95564	835	4.95056	835	4.9479	835	4.97587	835	4.90195	835	4.9411
836	4.97526	836	4.9547	836	4.92751	836	4.92192	836	4.95211	836	4.95408	836	4.8835	836	4.89078	836	4.95539	836	4.95156	836	4.94695	836	4.97554	836	4.90103	836	4.94167
837	4.97534	837	4.95397	837	4.92638	837	4.92192	837	4.95173	837	4.9538	837	4.88421	837	4.89166	837	4.95511	837	4.95245	837	4.94655	837	4.97403	837	4.8999	837	4.94139
838	4.97602	838	4.9538	838	4.92681	838	4.92245	838	4.95071	838	4.95293	838	4.88521	838	4.89189	838	4.95527	838	4.95228	838	4.94703	838	4.97248	838	4.89938	838	4.94136
839	4.97751	839	4.95469	839	4.92768	839	4.92225	839	4.95019	839	4.95244	839	4.88485	839	4.89206	839	4.95517	839	4.95214	839	4.94678	839	4.97238	839	4.89876	839	4.9403
840	4.97775	840	4.95358	840	4.92829	840	4.92216	840	4.94916	840	4.95207	840	4.88488	840	4.8911	840	4.95485	840	4.95094	840	4.94679	840	4.97289	840	4.89843	840	4.93924
841	4.97914	841	4.95302	841	4.92899	841	4.92249	841	4.94879	841	4.9517	841	4.8852	841	4.88959	841	4.95424	841	4.94967	841	4.94781	841	4.97382	841	4.89872	841	4.9394
842	4.97979	842	4.95381	842	4.92959	842	4.92276	842	4.9487	842	4.95201	842	4.88551	842	4.8902	842	4.95408	842	4.94785	842	4.94887	842	4.97502	842	4.89876	842	4.94068
843	4.97942	843	4.95409	843	4.92871	843	4.92255	843	4.9499	843	4.95173	843	4.8843	843	4.89101	843	4.95369	843	4.94569	843	4.94891	843	4.97591	843	4.89926	843	4.94051
844	4.97811	844	4.95382	844	4.92799	844	4.92199	844	4.95057	844	4.95099	844	4.88531	844	4.89139	844	4.95267	844	4.94413	844	4.94898	844	4.97578	844	4.90024	844	4.94097
845	4.97782	845	4.95458	845	4.92825	845	4.92037	845	4.95094	845	4.95135	845	4.88569	845	4.89175	845	4.95264	845	4.94354	845	4.94807	845	4.97554	845	4.90075	845	4.9413
846	4.9765	846	4.95573	846	4.92734	846	4.91947	846	4.9506	846	4.95295	846	4.88614	846	4.8929	846	4.95302	846	4.94355	846	4.94709	846	4.97492	846	4.90071	846	4.94172
847	4.97581	847	4.95561	847	4.92687	847	4.91858	847	4.95066	847	4.95453	847	4.88614	847	4.89268	847	4.9538	847	4.94392	847	4.9465	847	4.97494	847	4.90072	847	4.94088
848	4.97575	848	4.95626	848	4.927	848	4.91737	848	4.95145	848	4.95728	848	4.88686	848	4.89287	848	4.95426	848	4.9448	848	4.94569	848	4.97421	848	4.90095	848	4.94082
849	4.97578	849	4.95608	849	4.92705	849	4.91725	849	4.95194	849	4.96057	849	4.88555	849	4.89374	849	4.95522	849	4.94622	849	4.94483	849	4.97371	849	4.90127	849	4.93987
850	4.97527	850	4.95514	850	4.92676	850	4.9185	850	4.95253	850	4.96215	850	4.88445	850	4.89461	850	4.95458	850	4.94714	850	4.94521	850	4.97408	850	4.90144	850	4.9388
851	4.97519	851	4.95455	851	4.92687	851	4.91751	851	4.95323	851	4.96198	851	4.88443	851	4.89563	851	4.95454	851	4.9483	851	4.94569	851	4.97374	851	4.90049	851	4.93783
852	4.9754	852	4.95496	852	4.92686	852	4.91724	852	4.95381	852	4.95995	852	4.88509	852	4.89611	852	4.95408	852	4.94876	852	4.94545	852	4.97362	852	4.90012	852	4.93781
853	4.97529	853	4.95471	853	4.92708	853	4.91783	853	4.95316	853	4.95911	853	4.88583	853	4.89731	853	4.95438	853	4.94932	853	4.94638	853	4.97447	853	4.89974	853	4.93703
854	4.97503	854	4.95464	854	4.92658	854	4.91873	854	4.95375	854	4.95771	854	4.88614	854	4.89813	854	4.95461	854	4.94872	854	4.94724	854	4.97538	854	4.89839	854	4.93738
855	4.97525	855	4.95339	855	4.92596	855	4.918	855	4.95392	855	4.95724	855	4.88667	855	4.89853	855	4.95576	855	4.94779	855	4.9487	855	4.97516	855	4.89746	855	4.93727
856	4.9755	856	4.95133	856	4.92604	856	4.91915	856	4.95391	856	4.95706	856	4.88681	856	4.89885	856	4.95574	856	4.94734	856	4.94952	856	4.97564	856	4.89847	856	4.93686
857	4.97546	857	4.94746	857	4.92562	857	4.91997	857	4.95352	857	4.95752	857	4.88618	857	4.90064	857	4.95597	857	4.94842	857	4.95006	857	4.9755	857	4.89817	857	4.93693
858	4.97509	858	4.94482	858	4.92484	858	4.92064	858	4.95373	858	4.95598	858	4.88625	858	4.90184	858	4.95621	858	4.94885	858	4.94946	858	4.97443	858	4.89765	858	4.93796
859	4.97518	859	4.94392	859	4.92484	859	4.92037	859	4.95352	859	4.95421	859	4.88736	859	4.90249	859	4.95609	859	4.94977	859	4.94964	859	4.97304	859	4.89827	859	4.9384
860	4.9755	860	4.94522	860	4.92469	860	4.92085	860	4.95292	860	4.9529	860	4.88842	860	4.91085	860	4.95648	860	4.95134	860	4.94859	860	4.97226	860	4.89951	860	4.93882
861	4.97523	861	4.94826	861	4.92438	861	4.92023	861	4.95339	861	4.95116	861	4.8884	861	4.93798	861	4.95747	861	4.95138	861	4.94792	861	4.97199	861	4.90025	861	4.93879
862	4.97503	862	4.95287	862	4.92436	862	4.92027	862	4.95317	862	4.94989	862	4.88863	862	4.97681	862	4.9579	862	4.94983	862	4.94714	862	4.9717	862	4.90246	862	4.93831
863	4.97435	863	4.95593	863	4.92526	863	4.91963	863	4.95364	863	4.94981	863	4.88856	863	5.01955	863	4.95843	863	4.94947	863	4.94682	863	4.97174	863	4.90438	863	4.93731
864	4.97493	864	4.95728	864	4.92563	864	4.91984	864	4.95321	864	4.94931	864	4.88823	864	5.05343	864	4.95878	864	4.94997	864	4.94667	864	4.97244	864	4.90579	864	4.93707
865	4.97419	865	4.95883	865	4.92612	865	4.9196	865	4.95366	865	4.94831	865	4.8883	865	5.05382	865	4.95792	865	4.94977	865	4.94622	865	4.97369	865	4.90641	865	4.93713
866	4.97434	866	4.95817	866	4.9261	866	4.91874	866	4.95309	866	4.94814	866	4.88805	866	5.02199	866	4.95738	866	4.94983	866	4.94549	866	4.97408	866	4.90654	866	4.93696
867	4.97492	867	4.95671	867	4.92676	867	4.91762	867	4.95336	867	4.94852	867	4.88845	867	4.97117	867	4.95675	867	4.95097	867	4.94537	867	4.97397	867	4.90501	867	4.93582
868	4.97535	868	4.9562	868	4.9263	868	4.91719	868	4.95249	868	4.94859	868	4.88775	868	4.91388	868	4.95565	868	4.95148	868	4.94576	868	4.97446	868	4.90339	868	4.93555
869	4.97414	869	4.95642	869	4.92563	869	4.91648	869	4.95237	869	4.9492	869	4.88781	869	4.86706	869	4.95521	869	4.95156	869	4.94507	869	4.97436	869	4.90185	869	4.9347
870	4.97385	870	4.95528	870	4.9259	870	4.91726	870	4.95126	870	4.94947	870	4.88613	870	4.84776	870	4.95566	870	4.95266	870	4.94444	870	4.97342	870	4.90046	870	4.93441
871	4.97386	871	4.95499	871	4.9257	871	4.91798	871	4.94994	871	4.94905	871	4.88628	871	4.84443	871	4.95569	871	4.95427	871	4.94488	871	4.97298	871	4.89877	871	4.93486
872	4.97231	872	4.95586	872	4.92554	872	4.91783	872	4.94871	872	4.94809	872	4.88574	872	4.8494	872	4.95637	872	4.95496	872	4.94448	872	4.97286	872	4.89825	872	4.93633
873	4.97163	873	4.9551	873	4.92518	873	4.91741	873	4.94826	873	4.94796	873	4.88661	873	4.85852	873	4.95741	873	4.95571	873	4.94347	873	4.97281	873	4.89863	873	4.93681
874	4.97166	874	4.95455	874	4.92558	874	4.91709	874	4.94784	874	4.94733	874	4.88623	874	4.8677	874	4.95893	874	4.9555	874	4.94344	874	4.97273	874	4.89857	874	4.93723
875	4.97131	875	4.95407	875	4.92489	875	4.91661	875	4.94784	875	4.94787	875	4.88624	875	4.87695	875	4.95946	875	4.95488	875	4.94463	875	4.97219	875	4.89831	875	4.93773
876	4.97063	876	4.9536	876	4.92541	876	4.91687	876	4.94885	876	4.94843	876	4.88677	876	4.88514	876	4.95981	876	4.95414	876	4.94521	876	4.97199	876	4.89809	876	4.93854
877	4.97165	877	4.95311	877	4.92537	877	4.91808	877	4.94982	877	4.94886	877	4.88702	877	4.89189	877	4.95919	877	4.95385	877	4.94673	877	4.97161	877	4.89832	877	4.93913
878	4.97305	878	4.95341	878	4.92519	878	4.91843	878	4.94991	878	4.94815	878	4.8866	878	4.89671	878	4.95828	878	4.95258	878	4.94825	878	4.97145	878	4.89784	878	4.94015
879	4.97346	879	4.9538	879	4.9256	879	4.91915	879	4.94986	879	4.94878	879	4.88638	879	4.89997	879	4.95694	879	4.95207	879	4.94918	879	4.97156	879	4.89832	879	4.94109
880	4.97428	880	4.95474	880	4.92504	880	4.91917	880	4.94992	880	4.94854	880	4.88736	880	4.90254	880	4.95601	880	4.95142	880	4.94874	880	4.97202	880	4.89934	880	4.94057
881	4.97472	881	4.95545	881	4.92423	881	4.91917	881	4.9502	881	4.94859	881	4.88783	881	4.90443	881	4.95525	881	4.95063	881	4.94804	881	4.97182	881	4.90034	881	4.9395
882	4.97467	882	4.95636	882	4.92301	882	4.91818	882	4.9503	882	4.94872	882	4.88852	882	4.90554	882	4.95519	882	4.94991	882	4.94759	882	4.97178	882	4.90051	882	4.93869
883	4.97408	883	4.95684	883	4.92378	883	4.91816	883	4.95055	883	4.94972	883	4.88925	883	4.90597	883	4.95545	883	4.94964	883	4.94747	883	4.97139	883	4.90045	883	4.93731
884	4.97458	884	4.95658	884	4.92321	884	4.91803	884	4.95044	884	4.94917	884	4.88937	884	4.90742	884	4.95553	884	4.94972	884	4.94805	884	4.9707	884	4.89896	884	4.93571
885	4.97493	885	4.95598	885	4.92284	885	4.91764	885	4.95048	885	4.94967	885	4.88918	885	4.90767	885	4.95558	885	4.95013	885	4.94836	885	4.97137	885	4.89765	885	4.93466
886	4.9748	886	4.95578	886	4.92287	886	4.91757	886	4.95011	886	4.94954	886	4.88879	886	4.90675	886	4.95571	886	4.95083	886	4.94855	886	4.97162	886	4.89673	886	4.93347
887	4.97417	887	4.9554	887	4.92349	887	4.91869	887	4.94928	887	4.95001	887	4.8878	887	4.9061	887	4.95658	887	4.95113	887	4.94811	887	4.97142	887	4.89686	887	4.93255
888	4.97353	888	4.95449	888	4.92375	888	4.91894	888	4.94917	888	4.94936	888	4.88724	888	4.90537	888	4.95711	888	4.95305	888	4.94769	888	4.97124	888	4.89703	888	4.93246
889	4.97305	889	4.95412	889	4.92377	889	4.91818	889	4.94934	889	4.94919	889	4.8877	889	4.90471	889	4.95751	889	4.9541	889	4.94691	889	4.97193	889	4.89816	889	4.93309
890	4.97283	890	4.95374	890	4.92487	890	4.91726	890	4.94943	890	4.94819	890	4.8873	890	4.90425	890	4.95752	890	4.954	890	4.94664	890	4.9707	890	4.89833	890	4.93451
891	4.9723	891	4.95339	891	4.9252	891	4.91599	891	4.94889	891	4.94845	891	4.88694	891	4.90389	891	4.95804	891	4.9525	891	4.9463	891	4.9696	891	4.89829	891	4.93609
892	4.97243	892	4.9521	892	4.92524	892	4.91467	892	4.94857	892	4.94829	892	4.88693	892	4.90356	892	4.95708	892	4.95171	892	4.94616	892	4.96882	892	4.89726	892	4.93705
893	4.97295	893	4.95207	893	4.92417	893	4.91412	893	4.94806	893	4.94901	893	4.88703	893	4.90467	893	4.95739	893	4.94935	893	4.94616	893	4.96798	893	4.89727	893	4.93726
894	4.97258	894	4.95165	894	4.9246	894	4.91391	894	4.94844	894	4.95024	894	4.88723	894	4.90476	894	4.95741	894	4.94812	894	4.9459	894	4.96632	894	4.89743	894	4.93678
895	4.97189	895	4.95095	895	4.92484	895	4.91465	895	4.94873	895	4.95112	895	4.88768	895	4.90423	895	4.95735	895	4.94721	895	4.94523	895	4.96474	895	4.89751	895	4.93685
896	4.97185	896	4.95119	896	4.92474	896	4.91517	896	4.94928	896	4.9512	896	4.88819	896	4.90506	896	4.95733	896	4.94833	896	4.94545	896	4.96368	896	4.89624	896	4.93724
897	4.9727	897	4.95116	897	4.9255	897	4.91525	897	4.9492	897	4.95129	897	4.8888	897	4.90509	897	4.95837	897	4.94882	897	4.94505	897	4.96397	897	4.89604	897	4.93722
898	4.97339	898	4.95146	898	4.92523	898	4.91506	898	4.94947	898	4.95121	898	4.88889	898	4.9042	898	4.95882	898	4.94974	898	4.94429	898	4.96468	898	4.89514	898	4.93773
899	4.97401	899	4.95235	899	4.92448	899	4.91511	899	4.94965	899	4.95068	899	4.88824	899	4.90305	899	4.95891	899	4.94972	899	4.94476	899	4.96666	899	4.89519	899	4.93795
900	4.97446	900	4.95304	900	4.9234	900	4.91539	900	4.95022	900	4.95114	900	4.88837	900	4.90261	900	4.96085	900	4.95088	900	4.94499	900	4.96877	900	4.89527	900	4.93733
injection 8	injection volume= 1.9 µl	injection 8	injection volume= 1.9 µl	injection 8	injection volume= 1.9 µl	injection 8	injection volume= 1.9 µl	injection 8	injection volume= 1.9 µl	injection 8	injection volume= 1.9 µl	injection 8	injection volume= 1.9 µl	injection 8	injection volume= 1.9 µl	injection 8	injection volume= 1.9 µl	injection 8	injection volume= 1.9 µl	injection 8	injection volume= 1.9 µl	injection 8	injection volume= 1.9 µl	injection 8	injection volume= 1.9 µl	injection 8	injection volume= 1.9 µl
901	4.97445	901	4.95338	901	4.92296	901	4.91586	901	4.95188	901	4.9516	901	4.88671	901	4.90203	901	4.96153	901	4.95062	901	4.94524	901	4.97087	901	4.89705	901	4.93648
902	4.97309	902	4.95392	902	4.92225	902	4.91612	902	4.9538	902	4.95138	902	4.88571	902	4.90186	902	4.96188	902	4.95027	902	4.94588	902	4.97143	902	4.89742	902	4.93648
903	4.96463	903	4.947	903	4.92245	903	4.91618	903	4.94461	903	4.94027	903	4.87949	903	4.90015	903	4.96096	903	4.95018	903	4.94588	903	4.97186	903	4.89709	903	4.93534
904	4.94635	904	4.9293	904	4.92166	904	4.91671	904	4.91831	904	4.913	904	4.86827	904	4.89865	904	4.95957	904	4.95038	904	4.94523	904	4.97168	904	4.89567	904	4.93563
905	4.91997	905	4.90303	905	4.92087	905	4.91615	905	4.87689	905	4.86952	905	4.85372	905	4.89646	905	4.95665	905	4.94981	905	4.94578	905	4.97236	905	4.89519	905	4.93642
906	4.88897	906	4.86977	906	4.92169	906	4.91624	906	4.82503	906	4.81701	906	4.83881	906	4.89478	906	4.95531	906	4.94955	906	4.94699	906	4.97414	906	4.89612	906	4.93745
907	4.85591	907	4.83598	907	4.92339	907	4.91856	907	4.77087	907	4.76356	907	4.82386	907	4.89349	907	4.95459	907	4.95025	907	4.94951	907	4.97674	907	4.89809	907	4.93962
908	4.82949	908	4.80948	908	4.92711	908	4.92178	908	4.72809	908	4.72385	908	4.81461	908	4.89275	908	4.95413	908	4.95012	908	4.95271	908	4.97906	908	4.8996	908	4.94221
909	4.81535	909	4.79608	909	4.93166	909	4.92543	909	4.70652	909	4.70559	909	4.81057	909	4.89146	909	4.95364	909	4.95006	909	4.95548	909	4.9807	909	4.90008	909	4.94373
910	4.81284	910	4.79559	910	4.93556	910	4.92873	910	4.70534	910	4.70809	910	4.80839	910	4.89083	910	4.95365	910	4.94907	910	4.95706	910	4.98182	910	4.89881	910	4.94476
911	4.81881	911	4.80557	911	4.93833	911	4.93162	911	4.719	911	4.7262	911	4.80836	911	4.88907	911	4.95269	911	4.94751	911	4.95825	911	4.98062	911	4.89643	911	4.9451
912	4.83171	912	4.81981	912	4.93951	912	4.93237	912	4.74093	912	4.75176	912	4.80763	912	4.88682	912	4.95047	912	4.94522	912	4.95702	912	4.97946	912	4.89493	912	4.94413
913	4.84776	913	4.83782	913	4.9384	913	4.93165	913	4.7665	913	4.77875	913	4.80634	913	4.88504	913	4.94811	913	4.94283	913	4.95489	913	4.97819	913	4.89447	913	4.9433
914	4.86515	914	4.85517	914	4.93607	914	4.92927	914	4.79183	914	4.80266	914	4.80563	914	4.88496	914	4.94701	914	4.93994	914	4.95371	914	4.97647	914	4.89485	914	4.94243
915	4.88203	915	4.87238	915	4.93426	915	4.9274	915	4.8154	915	4.8245	915	4.8067	915	4.88417	915	4.94595	915	4.93785	915	4.95327	915	4.97529	915	4.89757	915	4.94071
916	4.89669	916	4.88782	916	4.9323	916	4.92588	916	4.83696	916	4.84326	916	4.80844	916	4.88301	916	4.94534	916	4.93599	916	4.95174	916	4.97443	916	4.90023	916	4.93941
917	4.90937	917	4.90041	917	4.93013	917	4.92449	917	4.85491	917	4.85753	917	4.81019	917	4.88301	917	4.94489	917	4.93497	917	4.95098	917	4.97307	917	4.90072	917	4.93778
918	4.92003	918	4.91066	918	4.92833	918	4.92324	918	4.87081	918	4.86995	918	4.81274	918	4.88294	918	4.94481	918	4.93367	918	4.95118	918	4.9717	918	4.90149	918	4.93648
919	4.92878	919	4.92004	919	4.92817	919	4.92269	919	4.88422	919	4.88169	919	4.8151	919	4.88183	919	4.94447	919	4.93281	919	4.94961	919	4.97071	919	4.90272	919	4.93552
920	4.93557	920	4.92619	920	4.92793	920	4.92176	920	4.89526	920	4.89167	920	4.81756	920	4.88204	920	4.94442	920	4.93241	920	4.94889	920	4.96972	920	4.90262	920	4.93576
921	4.94281	921	4.93066	921	4.92702	921	4.92044	921	4.90357	921	4.89929	921	4.81948	921	4.88232	921	4.94466	921	4.93306	921	4.94791	921	4.96947	921	4.90146	921	4.93592
922	4.94772	922	4.93588	922	4.92706	922	4.91884	922	4.91037	922	4.90677	922	4.8217	922	4.88206	922	4.94458	922	4.93192	922	4.94627	922	4.9689	922	4.90141	922	4.93641
923	4.95198	923	4.93867	923	4.92644	923	4.91953	923	4.91547	923	4.91228	923	4.82393	923	4.88153	923	4.94448	923	4.93268	923	4.94499	923	4.96863	923	4.90159	923	4.93664
924	4.9544	924	4.94025	924	4.92565	924	4.91944	924	4.9196	924	4.91739	924	4.82588	924	4.88143	924	4.94455	924	4.9338	924	4.94515	924	4.9687	924	4.90117	924	4.9372
925	4.95673	925	4.94119	925	4.9249	925	4.91986	925	4.92302	925	4.9205	925	4.82739	925	4.88039	925	4.9441	925	4.93397	925	4.94393	925	4.96782	925	4.90099	925	4.93626
926	4.95781	926	4.9424	926	4.92464	926	4.91981	926	4.92644	926	4.92368	926	4.82867	926	4.88065	926	4.9422	926	4.93434	926	4.94321	926	4.96578	926	4.90142	926	4.93581
927	4.95908	927	4.94252	927	4.92363	927	4.92028	927	4.92925	927	4.92663	927	4.83023	927	4.88071	927	4.94097	927	4.93551	927	4.9439	927	4.96436	927	4.90112	927	4.93508
928	4.96066	928	4.94371	928	4.92349	928	4.91968	928	4.93173	928	4.92895	928	4.83138	928	4.88107	928	4.94029	928	4.936	928	4.9445	928	4.96413	928	4.90042	928	4.93465
929	4.96216	929	4.94533	929	4.92314	929	4.91894	929	4.93324	929	4.93142	929	4.83465	929	4.88198	929	4.93974	929	4.93554	929	4.94482	929	4.96429	929	4.89989	929	4.93408
930	4.96373	930	4.94614	930	4.92278	930	4.91799	930	4.93413	930	4.93458	930	4.8384	930	4.88373	930	4.93988	930	4.9357	930	4.9451	930	4.96498	930	4.89975	930	4.93393
931	4.96489	931	4.94676	931	4.92294	931	4.9168	931	4.93446	931	4.93628	931	4.84132	931	4.88455	931	4.94098	931	4.93546	931	4.94546	931	4.96676	931	4.89917	931	4.9333
932	4.96552	932	4.94673	932	4.92209	932	4.91659	932	4.9358	932	4.93786	932	4.84455	932	4.88531	932	4.94263	932	4.93601	932	4.94517	932	4.96766	932	4.89928	932	4.93285
933	4.96459	933	4.94711	933	4.92128	933	4.9156	933	4.93652	933	4.93913	933	4.84791	933	4.88616	933	4.94381	933	4.93583	933	4.94462	933	4.96812	933	4.89918	933	4.93212
934	4.96527	934	4.9462	934	4.92123	934	4.91478	934	4.93694	934	4.93878	934	4.84919	934	4.88658	934	4.94463	934	4.93676	934	4.94412	934	4.9673	934	4.89959	934	4.93211
935	4.96548	935	4.94676	935	4.92126	935	4.91459	935	4.93775	935	4.93872	935	4.84978	935	4.8864	935	4.94454	935	4.9368	935	4.94367	935	4.96729	935	4.89964	935	4.93311
936	4.96623	936	4.94561	936	4.92056	936	4.91525	936	4.9393	936	4.93973	936	4.85062	936	4.88634	936	4.94458	936	4.93671	936	4.94382	936	4.96638	936	4.89902	936	4.93388
937	4.96653	937	4.94588	937	4.92108	937	4.91507	937	4.93966	937	4.93959	937	4.85113	937	4.88552	937	4.94433	937	4.93662	937	4.94418	937	4.96684	937	4.89907	937	4.93478
938	4.96728	938	4.94625	938	4.92232	938	4.91479	938	4.94075	938	4.93957	938	4.85219	938	4.88613	938	4.9442	938	4.93647	938	4.94479	938	4.96666	938	4.89929	938	4.93507
939	4.9674	939	4.94731	939	4.92319	939	4.91573	939	4.94194	939	4.94061	939	4.85392	939	4.88598	939	4.94416	939	4.93496	939	4.94511	939	4.96685	939	4.89832	939	4.93499
940	4.9678	940	4.94723	940	4.92335	940	4.91615	940	4.94298	940	4.94093	940	4.85564	940	4.88687	940	4.94483	940	4.93538	940	4.94455	940	4.96612	940	4.89777	940	4.93448
941	4.96766	941	4.94857	941	4.92372	941	4.91666	941	4.94424	941	4.94114	941	4.85776	941	4.88704	941	4.94474	941	4.93578	941	4.94482	941	4.96654	941	4.89843	941	4.93427
942	4.96782	942	4.9491	942	4.92414	942	4.91669	942	4.94541	942	4.94236	942	4.85993	942	4.8881	942	4.94476	942	4.93563	942	4.9453	942	4.96615	942	4.89787	942	4.93334
943	4.96957	943	4.94827	943	4.92364	943	4.91723	943	4.94456	943	4.94304	943	4.86096	943	4.88856	943	4.94482	943	4.9361	943	4.94536	943	4.96617	943	4.89707	943	4.93388
944	4.97037	944	4.94792	944	4.92279	944	4.91666	944	4.94456	944	4.94364	944	4.86186	944	4.88938	944	4.94498	944	4.9372	944	4.94493	944	4.96657	944	4.89736	944	4.93359
945	4.97051	945	4.94843	945	4.92201	945	4.91555	945	4.94431	945	4.94418	945	4.86288	945	4.88931	945	4.94432	945	4.938	945	4.94485	945	4.96675	945	4.89702	945	4.93306
946	4.96966	946	4.9484	946	4.92156	946	4.91462	946	4.94363	946	4.94415	946	4.86456	946	4.88934	946	4.94405	946	4.93907	946	4.94401	946	4.96719	946	4.89645	946	4.93275
947	4.96954	947	4.94789	947	4.92119	947	4.91401	947	4.94332	947	4.94403	947	4.86581	947	4.8895	947	4.94455	947	4.94017	947	4.94307	947	4.96839	947	4.89661	947	4.93313
948	4.96795	948	4.94797	948	4.92095	948	4.91404	948	4.94479	948	4.94473	948	4.86688	948	4.88918	948	4.94522	948	4.94093	948	4.94301	948	4.96818	948	4.8964	948	4.93205
949	4.96685	949	4.94814	949	4.92053	949	4.91487	949	4.94604	949	4.94496	949	4.86749	949	4.88907	949	4.94589	949	4.94225	949	4.94352	949	4.96868	949	4.89595	949	4.93225
950	4.96576	950	4.94809	950	4.92074	950	4.91558	950	4.9472	950	4.9461	950	4.86864	950	4.88897	950	4.94702	950	4.94191	950	4.94423	950	4.96861	950	4.89527	950	4.93301
951	4.96552	951	4.94774	951	4.92056	951	4.91585	951	4.9473	951	4.94701	951	4.86933	951	4.8896	951	4.94743	951	4.94148	951	4.94426	951	4.96842	951	4.89559	951	4.93332
952	4.96562	952	4.94754	952	4.92151	952	4.91619	952	4.94745	952	4.94726	952	4.86908	952	4.88971	952	4.94693	952	4.94095	952	4.94448	952	4.96774	952	4.89524	952	4.93331
953	4.96617	953	4.94649	953	4.92261	953	4.9164	953	4.94712	953	4.94779	953	4.8696	953	4.88979	953	4.94675	953	4.94054	953	4.9441	953	4.96709	953	4.89546	953	4.93399
954	4.96639	954	4.94607	954	4.9229	954	4.91661	954	4.94624	954	4.9482	954	4.87012	954	4.89022	954	4.94671	954	4.93981	954	4.94343	954	4.96603	954	4.89571	954	4.9342
955	4.96694	955	4.94526	955	4.92315	955	4.91656	955	4.94543	955	4.94752	955	4.86999	955	4.89055	955	4.94685	955	4.93983	955	4.94427	955	4.96551	955	4.89609	955	4.93372
956	4.96745	956	4.94465	956	4.92298	956	4.91651	956	4.94491	956	4.94767	956	4.87036	956	4.88944	956	4.94721	956	4.93924	956	4.94391	956	4.96439	956	4.89598	956	4.93256
957	4.96713	957	4.9443	957	4.92111	957	4.91592	957	4.94472	957	4.94819	957	4.872	957	4.88994	957	4.94804	957	4.93937	957	4.94406	957	4.96368	957	4.89535	957	4.93211
958	4.96685	958	4.94447	958	4.91987	958	4.91536	958	4.94393	958	4.94836	958	4.87309	958	4.89032	958	4.94752	958	4.94014	958	4.9439	958	4.96406	958	4.89313	958	4.93159
959	4.96685	959	4.94347	959	4.92034	959	4.91408	959	4.94292	959	4.94838	959	4.87422	959	4.89005	959	4.94732	959	4.94046	959	4.94388	959	4.96416	959	4.88839	959	4.93112
960	4.96624	960	4.94344	960	4.92083	960	4.91372	960	4.9429	960	4.94829	960	4.87493	960	4.88975	960	4.94688	960	4.94015	960	4.94315	960	4.96519	960	4.88384	960	4.93082
961	4.96643	961	4.9441	961	4.92189	961	4.91333	961	4.9426	961	4.94719	961	4.87481	961	4.89065	961	4.94754	961	4.94037	961	4.94331	961	4.96643	961	4.8809	961	4.93112
962	4.96683	962	4.94483	962	4.92259	962	4.91346	962	4.94228	962	4.94662	962	4.874	962	4.89007	962	4.94789	962	4.94034	962	4.94286	962	4.9665	962	4.88077	962	4.93131
963	4.96743	963	4.94578	963	4.92235	963	4.91363	963	4.94315	963	4.94526	963	4.87444	963	4.88921	963	4.94915	963	4.93996	963	4.94224	963	4.96707	963	4.88303	963	4.93134
964	4.96788	964	4.94742	964	4.92105	964	4.91437	964	4.94423	964	4.94487	964	4.87413	964	4.88865	964	4.94968	964	4.94001	964	4.94208	964	4.9672	964	4.88939	964	4.93204
965	4.96833	965	4.94831	965	4.92024	965	4.9146	965	4.94418	965	4.94463	965	4.87434	965	4.88882	965	4.95016	965	4.94081	965	4.94227	965	4.96674	965	4.89609	965	4.93144
966	4.9676	966	4.9494	966	4.91881	966	4.91584	966	4.94516	966	4.94496	966	4.87458	966	4.88915	966	4.95045	966	4.94159	966	4.94338	966	4.96606	966	4.9009	966	4.93173
967	4.96691	967	4.94954	967	4.91837	967	4.91555	967	4.94573	967	4.94484	967	4.87505	967	4.88907	967	4.94992	967	4.94136	967	4.94464	967	4.96647	967	4.90273	967	4.93237
968	4.96551	968	4.94864	968	4.91808	968	4.91493	968	4.94536	968	4.94489	968	4.87406	968	4.88906	968	4.94999	968	4.94141	968	4.9456	968	4.96556	968	4.90382	968	4.93301
969	4.96477	969	4.94743	969	4.91918	969	4.91419	969	4.94587	969	4.94478	969	4.87474	969	4.88905	969	4.94967	969	4.94101	969	4.94582	969	4.9661	969	4.90285	969	4.93242
970	4.96427	970	4.9473	970	4.91999	970	4.91387	970	4.947	970	4.94454	970	4.87572	970	4.88903	970	4.9501	970	4.94136	970	4.94483	970	4.96735	970	4.90209	970	4.93292
971	4.96444	971	4.94707	971	4.92038	971	4.91322	971	4.94771	971	4.94425	971	4.87714	971	4.88745	971	4.95023	971	4.94066	971	4.94335	971	4.96776	971	4.90101	971	4.93234
972	4.96485	972	4.94757	972	4.92153	972	4.91389	972	4.94791	972	4.94402	972	4.87754	972	4.88701	972	4.95075	972	4.94068	972	4.94118	972	4.96718	972	4.90103	972	4.93156
973	4.96537	973	4.94905	973	4.92264	973	4.91414	973	4.94816	973	4.94381	973	4.87862	973	4.88725	973	4.95042	973	4.9404	973	4.93937	973	4.96737	973	4.89964	973	4.93082
974	4.96566	974	4.95057	974	4.92134	974	4.91382	974	4.9479	974	4.9428	974	4.87943	974	4.88787	974	4.95063	974	4.94041	974	4.93877	974	4.96659	974	4.89848	974	4.92984
975	4.9662	975	4.95082	975	4.92025	975	4.91384	975	4.94714	975	4.94281	975	4.8792	975	4.88816	975	4.95072	975	4.94071	975	4.93942	975	4.96504	975	4.89784	975	4.92962
976	4.96573	976	4.95095	976	4.92066	976	4.91375	976	4.94555	976	4.94253	976	4.87836	976	4.88921	976	4.95026	976	4.94221	976	4.93985	976	4.96413	976	4.89722	976	4.92967
977	4.9654	977	4.95003	977	4.91973	977	4.91355	977	4.94492	977	4.94245	977	4.87805	977	4.89072	977	4.94945	977	4.94248	977	4.9406	977	4.96454	977	4.89581	977	4.92939
978	4.96538	978	4.94974	978	4.91919	978	4.91369	978	4.94441	978	4.94315	978	4.87757	978	4.89143	978	4.9494	978	4.94206	978	4.94157	978	4.96407	978	4.89544	978	4.92968
979	4.965	979	4.94932	979	4.91945	979	4.91391	979	4.94347	979	4.94457	979	4.87617	979	4.89189	979	4.94921	979	4.94276	979	4.94165	979	4.96372	979	4.89684	979	4.9299
980	4.96466	980	4.94864	980	4.91948	980	4.91365	980	4.94234	980	4.94439	980	4.87628	980	4.89214	980	4.94762	980	4.942	980	4.9411	980	4.96355	980	4.8965	980	4.93003
981	4.96494	981	4.9478	981	4.91924	981	4.91305	981	4.94246	981	4.94527	981	4.87669	981	4.8923	981	4.9472	981	4.94212	981	4.9413	981	4.96471	981	4.89665	981	4.93046
982	4.96553	982	4.94853	982	4.91939	982	4.91324	982	4.94264	982	4.94583	982	4.87789	982	4.89141	982	4.94792	982	4.94291	982	4.94164	982	4.96485	982	4.89639	982	4.93031
983	4.96595	983	4.94836	983	4.91985	983	4.91305	983	4.94253	983	4.94518	983	4.87845	983	4.89084	983	4.94805	983	4.94422	983	4.94163	983	4.96494	983	4.89717	983	4.92961
984	4.966	984	4.94705	984	4.92052	984	4.91337	984	4.94383	984	4.94441	984	4.87899	984	4.89058	984	4.94819	984	4.94472	984	4.94189	984	4.96452	984	4.89688	984	4.92953
985	4.96665	985	4.94631	985	4.92131	985	4.91372	985	4.94469	985	4.94506	985	4.87885	985	4.89066	985	4.95	985	4.94515	985	4.94174	985	4.96425	985	4.89707	985	4.92872
986	4.9677	986	4.94591	986	4.92162	986	4.91399	986	4.94573	986	4.94414	986	4.87915	986	4.89095	986	4.95083	986	4.94391	986	4.94115	986	4.96239	986	4.89705	986	4.92916
987	4.96782	987	4.94527	987	4.92162	987	4.91412	987	4.9466	987	4.94313	987	4.8794	987	4.89063	987	4.95073	987	4.94349	987	4.94173	987	4.96063	987	4.89771	987	4.92993
988	4.96768	988	4.94428	988	4.92181	988	4.91354	988	4.94697	988	4.94233	988	4.88009	988	4.8903	988	4.95029	988	4.94315	988	4.94203	988	4.96023	988	4.8983	988	4.93123
989	4.96795	989	4.94405	989	4.92177	989	4.91329	989	4.94618	989	4.94106	989	4.88107	989	4.89016	989	4.95068	989	4.94199	989	4.94177	989	4.95965	989	4.89788	989	4.93143
990	4.96804	990	4.94435	990	4.92108	990	4.91316	990	4.94633	990	4.93934	990	4.88207	990	4.88953	990	4.9509	990	4.94106	990	4.94204	990	4.95969	990	4.89795	990	4.93227
991	4.9683	991	4.94359	991	4.92071	991	4.91403	991	4.94585	991	4.93884	991	4.88195	991	4.88909	991	4.95037	991	4.93997	991	4.94235	991	4.96076	991	4.89815	991	4.93139
992	4.96838	992	4.94316	992	4.92075	992	4.91348	992	4.94449	992	4.93905	992	4.88144	992	4.88979	992	4.94976	992	4.93889	992	4.94131	992	4.96315	992	4.89851	992	4.93054
993	4.9688	993	4.94384	993	4.92085	993	4.91331	993	4.94488	993	4.93975	993	4.88034	993	4.8913	993	4.95025	993	4.9393	993	4.94116	993	4.96388	993	4.89781	993	4.92967
994	4.96952	994	4.94518	994	4.92123	994	4.91318	994	4.94464	994	4.94179	994	4.8803	994	4.8913	994	4.94982	994	4.94161	994	4.94169	994	4.96507	994	4.89734	994	4.93036
995	4.96984	995	4.94646	995	4.9214	995	4.91371	995	4.94493	995	4.94304	995	4.87967	995	4.89101	995	4.94872	995	4.9446	995	4.94236	995	4.96602	995	4.8964	995	4.93105
996	4.96904	996	4.94771	996	4.92169	996	4.91278	996	4.94587	996	4.94413	996	4.8793	996	4.8912	996	4.9497	996	4.9474	996	4.94264	996	4.96639	996	4.89576	996	4.93202
997	4.96822	997	4.94823	997	4.92159	997	4.91246	997	4.94677	997	4.94383	997	4.87885	997	4.8902	997	4.95056	997	4.95019	997	4.9436	997	4.96616	997	4.89506	997	4.93326
998	4.96836	998	4.94799	998	4.92065	998	4.91282	998	4.94645	998	4.94486	998	4.87878	998	4.88954	998	4.95067	998	4.95003	998	4.94398	998	4.96541	998	4.89524	998	4.93326
999	4.96795	999	4.94746	999	4.91974	999	4.9131	999	4.94708	999	4.94396	999	4.87811	999	4.88996	999	4.94991	999	4.94806	999	4.94448	999	4.96465	999	4.89641	999	4.93249
1000	4.96707	1000	4.94691	1000	4.91921	1000	4.91336	1000	4.94648	1000	4.94409	1000	4.87784	1000	4.89087	1000	4.94973	1000	4.94594	1000	4.94445	1000	4.96339	1000	4.89723	1000	4.93167
1001	4.96702	1001	4.94596	1001	4.91886	1001	4.91322	1001	4.94494	1001	4.94381	1001	4.8784	1001	4.89114	1001	4.94932	1001	4.94504	1001	4.94563	1001	4.96198	1001	4.89693	1001	4.93112
1002	4.9671	1002	4.94658	1002	4.91825	1002	4.91343	1002	4.94431	1002	4.9439	1002	4.87937	1002	4.89239	1002	4.94983	1002	4.94382	1002	4.94581	1002	4.9607	1002	4.89703	1002	4.93099
1003	4.96636	1003	4.94683	1003	4.91738	1003	4.91279	1003	4.94533	1003	4.94262	1003	4.8808	1003	4.89228	1003	4.94986	1003	4.94485	1003	4.94587	1003	4.96068	1003	4.89666	1003	4.93157
1004	4.96573	1004	4.94675	1004	4.91733	1004	4.91221	1004	4.94565	1004	4.94254	1004	4.88118	1004	4.89181	1004	4.95092	1004	4.9464	1004	4.94483	1004	4.96065	1004	4.89641	1004	4.93204
1005	4.96528	1005	4.94655	1005	4.91717	1005	4.91116	1005	4.94505	1005	4.94208	1005	4.88171	1005	4.89208	1005	4.95152	1005	4.94744	1005	4.94468	1005	4.96073	1005	4.89673	1005	4.93225
1006	4.96445	1006	4.94673	1006	4.91618	1006	4.91134	1006	4.9455	1006	4.94226	1006	4.88167	1006	4.89178	1006	4.95129	1006	4.9477	1006	4.94343	1006	4.96172	1006	4.89717	1006	4.93205
1007	4.96388	1007	4.94575	1007	4.91646	1007	4.91189	1007	4.94512	1007	4.94286	1007	4.8814	1007	4.89147	1007	4.9506	1007	4.9475	1007	4.94253	1007	4.96195	1007	4.89659	1007	4.93108
1008	4.96316	1008	4.94538	1008	4.91757	1008	4.91244	1008	4.94353	1008	4.94288	1008	4.88153	1008	4.89105	1008	4.95069	1008	4.94631	1008	4.94273	1008	4.96269	1008	4.89597	1008	4.93083
1009	4.96319	1009	4.94545	1009	4.91708	1009	4.91269	1009	4.94295	1009	4.9435	1009	4.8819	1009	4.89134	1009	4.95041	1009	4.94563	1009	4.94364	1009	4.96353	1009	4.89461	1009	4.93091
1010	4.96283	1010	4.94442	1010	4.91791	1010	4.91321	1010	4.9438	1010	4.9451	1010	4.88203	1010	4.89103	1010	4.95042	1010	4.94507	1010	4.94432	1010	4.96425	1010	4.89236	1010	4.93035
1011	4.96285	1011	4.94377	1011	4.91842	1011	4.91358	1011	4.94375	1011	4.94649	1011	4.88241	1011	4.89104	1011	4.94955	1011	4.94461	1011	4.94425	1011	4.96354	1011	4.89182	1011	4.92938
1012	4.9636	1012	4.9432	1012	4.91818	1012	4.91388	1012	4.9437	1012	4.94792	1012	4.88223	1012	4.89098	1012	4.94919	1012	4.94479	1012	4.94428	1012	4.96378	1012	4.8928	1012	4.92875
1013	4.96421	1013	4.94311	1013	4.91733	1013	4.91418	1013	4.94444	1013	4.94971	1013	4.88218	1013	4.89159	1013	4.94897	1013	4.94536	1013	4.94265	1013	4.9631	1013	4.8938	1013	4.92823
1014	4.96444	1014	4.94325	1014	4.91767	1014	4.91398	1014	4.94386	1014	4.95065	1014	4.88155	1014	4.89209	1014	4.9498	1014	4.94513	1014	4.94092	1014	4.96275	1014	4.89406	1014	4.92846
1015	4.9647	1015	4.94356	1015	4.91775	1015	4.91374	1015	4.94296	1015	4.95083	1015	4.88132	1015	4.89191	1015	4.95052	1015	4.94496	1015	4.93958	1015	4.96307	1015	4.89618	1015	4.92921
1016	4.96487	1016	4.94405	1016	4.91788	1016	4.91304	1016	4.94292	1016	4.95029	1016	4.88032	1016	4.8915	1016	4.95168	1016	4.94581	1016	4.93816	1016	4.96359	1016	4.89621	1016	4.93002
1017	4.96421	1017	4.94407	1017	4.917	1017	4.91191	1017	4.94256	1017	4.94944	1017	4.88048	1017	4.89119	1017	4.95229	1017	4.94628	1017	4.93784	1017	4.96329	1017	4.89541	1017	4.93088
1018	4.96401	1018	4.94426	1018	4.91761	1018	4.9113	1018	4.9418	1018	4.94901	1018	4.88007	1018	4.89092	1018	4.95212	1018	4.94533	1018	4.93832	1018	4.96314	1018	4.89559	1018	4.93102
1019	4.9635	1019	4.94419	1019	4.91773	1019	4.91142	1019	4.94323	1019	4.94838	1019	4.88053	1019	4.89027	1019	4.95162	1019	4.94537	1019	4.93921	1019	4.96286	1019	4.89594	1019	4.93056
1020	4.96347	1020	4.94427	1020	4.91688	1020	4.91118	1020	4.94417	1020	4.94741	1020	4.87977	1020	4.88995	1020	4.9509	1020	4.94631	1020	4.94051	1020	4.96212	1020	4.89527	1020	4.93042
injection 9	injection volume= 1.9 µl	injection 9	injection volume= 1.9 µl	injection 9	injection volume= 1.9 µl	injection 9	injection volume= 1.9 µl	injection 9	injection volume= 1.9 µl	injection 9	injection volume= 1.9 µl	injection 9	injection volume= 1.9 µl	injection 9	injection volume= 1.9 µl	injection 9	injection volume= 1.9 µl	injection 9	injection volume= 1.9 µl	injection 9	injection volume= 1.9 µl	injection 9	injection volume= 1.9 µl	injection 9	injection volume= 1.9 µl	injection 9	injection volume= 1.9 µl
1021	4.96291	1021	4.94391	1021	4.91686	1021	4.91149	1021	4.94524	1021	4.94675	1021	4.88073	1021	4.89026	1021	4.95093	1021	4.94607	1021	4.94289	1021	4.96201	1021	4.89615	1021	4.93022
1022	4.9627	1022	4.94384	1022	4.91755	1022	4.91171	1022	4.94537	1022	4.94524	1022	4.88078	1022	4.8897	1022	4.95059	1022	4.94579	1022	4.94382	1022	4.96188	1022	4.89751	1022	4.92925
1023	4.95697	1023	4.93691	1023	4.91633	1023	4.91117	1023	4.9365	1023	4.93408	1023	4.87878	1023	4.88863	1023	4.94999	1023	4.94644	1023	4.94393	1023	4.96229	1023	4.89652	1023	4.9287
1024	4.94266	1024	4.92119	1024	4.91569	1024	4.90996	1024	4.91172	1024	4.90903	1024	4.87564	1024	4.88842	1024	4.9495	1024	4.94591	1024	4.94388	1024	4.96405	1024	4.8958	1024	4.92831
1025	4.92077	1025	4.89764	1025	4.91564	1025	4.90894	1025	4.8755	1025	4.8713	1025	4.87237	1025	4.88925	1025	4.94878	1025	4.94506	1025	4.94397	1025	4.96659	1025	4.89535	1025	4.92869
1026	4.89575	1026	4.87026	1026	4.91554	1026	4.90796	1026	4.83052	1026	4.82583	1026	4.86744	1026	4.8915	1026	4.94825	1026	4.94476	1026	4.9435	1026	4.96957	1026	4.89447	1026	4.92931
1027	4.86852	1027	4.84195	1027	4.91671	1027	4.90797	1027	4.78529	1027	4.7803	1027	4.86313	1027	4.89484	1027	4.94862	1027	4.94477	1027	4.94407	1027	4.97303	1027	4.89371	1027	4.9321
1028	4.84696	1028	4.82028	1028	4.91903	1028	4.90906	1028	4.75029	1028	4.74759	1028	4.86178	1028	4.89746	1028	4.95008	1028	4.94492	1028	4.94559	1028	4.97558	1028	4.8952	1028	4.93448
1029	4.83495	1029	4.8095	1029	4.92111	1029	4.91098	1029	4.73303	1029	4.7322	1029	4.86146	1029	4.89887	1029	4.9494	1029	4.94446	1029	4.94718	1029	4.97607	1029	4.89738	1029	4.93633
1030	4.83354	1030	4.80948	1030	4.92361	1030	4.91335	1030	4.7322	1030	4.73361	1030	4.86229	1030	4.89824	1030	4.94861	1030	4.94282	1030	4.94695	1030	4.97524	1030	4.89892	1030	4.93716
1031	4.83758	1031	4.81602	1031	4.92514	1031	4.91551	1031	4.74348	1031	4.74796	1031	4.8633	1031	4.89515	1031	4.94694	1031	4.9407	1031	4.9471	1031	4.97334	1031	4.9001	1031	4.93768
1032	4.84554	1032	4.82746	1032	4.92516	1032	4.91668	1032	4.76166	1032	4.76743	1032	4.86363	1032	4.8919	1032	4.94517	1032	4.93777	1032	4.94648	1032	4.97038	1032	4.90104	1032	4.93758
1033	4.85618	1033	4.84164	1033	4.92458	1033	4.91697	1033	4.78302	1033	4.78725	1033	4.86248	1033	4.88927	1033	4.94171	1033	4.93558	1033	4.94519	1033	4.96831	1033	4.90091	1033	4.93714
1034	4.86805	1034	4.85585	1034	4.9241	1034	4.91693	1034	4.80448	1034	4.80733	1034	4.86125	1034	4.88681	1034	4.9402	1034	4.93342	1034	4.94459	1034	4.96612	1034	4.90015	1034	4.9353
1035	4.87935	1035	4.86909	1035	4.92211	1035	4.91666	1035	4.82397	1035	4.82659	1035	4.85976	1035	4.88599	1035	4.93891	1035	4.93119	1035	4.944	1035	4.96462	1035	4.89978	1035	4.93412
1036	4.89109	1036	4.88262	1036	4.92027	1036	4.91559	1036	4.84285	1036	4.84408	1036	4.85838	1036	4.88582	1036	4.93806	1036	4.93005	1036	4.94346	1036	4.96403	1036	4.8998	1036	4.93304
1037	4.90145	1037	4.8936	1037	4.91942	1037	4.91476	1037	4.85861	1037	4.86024	1037	4.85771	1037	4.88496	1037	4.9373	1037	4.929	1037	4.94248	1037	4.96428	1037	4.89941	1037	4.93002
1038	4.9099	1038	4.90202	1038	4.91897	1038	4.91322	1038	4.8706	1038	4.87406	1038	4.85779	1038	4.88492	1038	4.93777	1038	4.92792	1038	4.94222	1038	4.96417	1038	4.89866	1038	4.92807
1039	4.91829	1039	4.90912	1039	4.91799	1039	4.91149	1039	4.88062	1039	4.8857	1039	4.85773	1039	4.88548	1039	4.9379	1039	4.92743	1039	4.94044	1039	4.96442	1039	4.89878	1039	4.92735
1040	4.92425	1040	4.9178	1040	4.91715	1040	4.90955	1040	4.88947	1040	4.89492	1040	4.85774	1040	4.88624	1040	4.9382	1040	4.92769	1040	4.9393	1040	4.96471	1040	4.89845	1040	4.92604
1041	4.92929	1041	4.92667	1041	4.91733	1041	4.90889	1041	4.89521	1041	4.90196	1041	4.85913	1041	4.88602	1041	4.9385	1041	4.92742	1041	4.93882	1041	4.96384	1041	4.89761	1041	4.92509
1042	4.93442	1042	4.93236	1042	4.91645	1042	4.90811	1042	4.90066	1042	4.90667	1042	4.85926	1042	4.88641	1042	4.93807	1042	4.92922	1042	4.93912	1042	4.96252	1042	4.89647	1042	4.92561
1043	4.93885	1043	4.936	1043	4.91549	1043	4.90897	1043	4.90639	1043	4.91041	1043	4.8593	1043	4.8872	1043	4.93771	1043	4.9297	1043	4.93862	1043	4.9616	1043	4.89745	1043	4.92567
1044	4.94254	1044	4.93821	1044	4.91507	1044	4.90985	1044	4.9107	1044	4.91394	1044	4.86197	1044	4.88715	1044	4.9373	1044	4.93026	1044	4.93965	1044	4.96076	1044	4.89744	1044	4.9262
1045	4.94659	1045	4.93742	1045	4.91506	1045	4.91057	1045	4.91417	1045	4.91729	1045	4.86777	1045	4.88631	1045	4.93718	1045	4.93161	1045	4.94132	1045	4.95933	1045	4.89643	1045	4.92682
1046	4.94928	1046	4.9343	1046	4.9154	1046	4.91073	1046	4.91818	1046	4.91968	1046	4.87249	1046	4.88684	1046	4.93631	1046	4.93202	1046	4.94196	1046	4.95832	1046	4.8956	1046	4.928
1047	4.95138	1047	4.93247	1047	4.91643	1047	4.91084	1047	4.9204	1047	4.92155	1047	4.87882	1047	4.8869	1047	4.93646	1047	4.93093	1047	4.94313	1047	4.95736	1047	4.89353	1047	4.92884
1048	4.953	1048	4.93242	1048	4.91751	1048	4.91047	1048	4.92189	1048	4.92401	1048	4.88262	1048	4.88606	1048	4.93612	1048	4.93121	1048	4.94486	1048	4.95652	1048	4.89048	1048	4.92916
1049	4.95392	1049	4.93355	1049	4.91803	1049	4.91018	1049	4.92376	1049	4.92558	1049	4.88325	1049	4.88533	1049	4.93662	1049	4.9312	1049	4.9455	1049	4.95776	1049	4.88734	1049	4.9295
1050	4.95496	1050	4.93446	1050	4.91944	1050	4.91033	1050	4.92592	1050	4.92679	1050	4.88253	1050	4.88458	1050	4.93656	1050	4.93048	1050	4.94497	1050	4.96173	1050	4.88611	1050	4.9292
1051	4.95576	1051	4.93487	1051	4.91936	1051	4.90994	1051	4.9272	1051	4.92851	1051	4.8813	1051	4.88434	1051	4.93718	1051	4.93091	1051	4.9445	1051	4.96744	1051	4.88575	1051	4.92819
1052	4.95645	1052	4.93629	1052	4.91846	1052	4.91038	1052	4.92901	1052	4.93	1052	4.87863	1052	4.88412	1052	4.93707	1052	4.93172	1052	4.94335	1052	4.97228	1052	4.88782	1052	4.92807
1053	4.95817	1053	4.93689	1053	4.91757	1053	4.91088	1053	4.93055	1053	4.93057	1053	4.87684	1053	4.88437	1053	4.93763	1053	4.93133	1053	4.94158	1053	4.97482	1053	4.89046	1053	4.92771
1054	4.95988	1054	4.93721	1054	4.91738	1054	4.91148	1054	4.93234	1054	4.93068	1054	4.87333	1054	4.88434	1054	4.93841	1054	4.93189	1054	4.93992	1054	4.97416	1054	4.8942	1054	4.92714
1055	4.96095	1055	4.93718	1055	4.91595	1055	4.91143	1055	4.93285	1055	4.93166	1055	4.87006	1055	4.8853	1055	4.93905	1055	4.93216	1055	4.93883	1055	4.97068	1055	4.89788	1055	4.92738
1056	4.96088	1056	4.93676	1056	4.91528	1056	4.91126	1056	4.93428	1056	4.93187	1056	4.86891	1056	4.88557	1056	4.93958	1056	4.932	1056	4.93888	1056	4.96461	1056	4.89971	1056	4.92811
1057	4.96124	1057	4.93689	1057	4.9159	1057	4.91044	1057	4.9349	1057	4.93238	1057	4.86742	1057	4.88584	1057	4.94031	1057	4.93116	1057	4.93795	1057	4.95904	1057	4.90006	1057	4.92758
1058	4.96027	1058	4.9376	1058	4.91583	1058	4.90983	1058	4.93533	1058	4.93341	1058	4.86688	1058	4.8853	1058	4.93969	1058	4.93054	1058	4.93796	1058	4.95577	1058	4.89885	1058	4.9271
1059	4.95811	1059	4.93768	1059	4.91502	1059	4.90863	1059	4.93634	1059	4.93461	1059	4.86883	1059	4.88501	1059	4.93933	1059	4.93016	1059	4.93801	1059	4.95406	1059	4.89751	1059	4.92684
1060	4.95581	1060	4.93838	1060	4.91538	1060	4.90787	1060	4.93716	1060	4.9348	1060	4.86944	1060	4.8834	1060	4.93937	1060	4.93043	1060	4.93774	1060	4.95299	1060	4.89489	1060	4.92648
1061	4.95493	1061	4.93914	1061	4.91543	1061	4.90901	1061	4.93749	1061	4.9346	1061	4.86866	1061	4.88297	1061	4.93922	1061	4.93028	1061	4.93748	1061	4.95325	1061	4.89429	1061	4.92564
1062	4.9534	1062	4.93849	1062	4.91517	1062	4.90987	1062	4.93737	1062	4.93449	1062	4.86945	1062	4.8824	1062	4.93855	1062	4.93111	1062	4.93808	1062	4.95446	1062	4.89423	1062	4.92575
1063	4.95272	1063	4.93836	1063	4.91446	1063	4.91052	1063	4.93769	1063	4.93441	1063	4.87102	1063	4.88358	1063	4.94006	1063	4.93236	1063	4.93858	1063	4.95564	1063	4.89379	1063	4.92659
1064	4.95298	1064	4.93832	1064	4.91492	1064	4.91133	1064	4.93662	1064	4.93422	1064	4.87194	1064	4.88381	1064	4.94015	1064	4.93283	1064	4.93903	1064	4.95581	1064	4.89334	1064	4.92675
1065	4.95257	1065	4.93806	1065	4.91509	1065	4.91155	1065	4.93694	1065	4.93489	1065	4.86995	1065	4.88454	1065	4.93994	1065	4.93375	1065	4.93953	1065	4.95604	1065	4.89355	1065	4.92709
1066	4.95299	1066	4.93877	1066	4.91619	1066	4.91039	1066	4.93667	1066	4.93594	1066	4.86737	1066	4.88437	1066	4.94099	1066	4.93501	1066	4.93847	1066	4.9565	1066	4.8931	1066	4.92748
1067	4.954	1067	4.9388	1067	4.91716	1067	4.9099	1067	4.93757	1067	4.93716	1067	4.86362	1067	4.88479	1067	4.94188	1067	4.93582	1067	4.93801	1067	4.95776	1067	4.89282	1067	4.92761
1068	4.95416	1068	4.93801	1068	4.91759	1068	4.9096	1068	4.93783	1068	4.93774	1068	4.85994	1068	4.88347	1068	4.94159	1068	4.9361	1068	4.93703	1068	4.95869	1068	4.89401	1068	4.92732
1069	4.9549	1069	4.93831	1069	4.91717	1069	4.90953	1069	4.93804	1069	4.93867	1069	4.8573	1069	4.88386	1069	4.9413	1069	4.93644	1069	4.9357	1069	4.96042	1069	4.89519	1069	4.92741
1070	4.95677	1070	4.93879	1070	4.9176	1070	4.90964	1070	4.93808	1070	4.9398	1070	4.85696	1070	4.88397	1070	4.9416	1070	4.93516	1070	4.93408	1070	4.96109	1070	4.89624	1070	4.92699
1071	4.95772	1071	4.93883	1071	4.91747	1071	4.9108	1071	4.9383	1071	4.94099	1071	4.85756	1071	4.88419	1071	4.94156	1071	4.93451	1071	4.93374	1071	4.9615	1071	4.89692	1071	4.92672
1072	4.95882	1072	4.9399	1072	4.91738	1072	4.91041	1072	4.93765	1072	4.94227	1072	4.85964	1072	4.8839	1072	4.94175	1072	4.93439	1072	4.93333	1072	4.96078	1072	4.89726	1072	4.92607
1073	4.96007	1073	4.9415	1073	4.9178	1073	4.91091	1073	4.93716	1073	4.94346	1073	4.86121	1073	4.88377	1073	4.94265	1073	4.93427	1073	4.93441	1073	4.96058	1073	4.89634	1073	4.92532
1074	4.96105	1074	4.94154	1074	4.91868	1074	4.91181	1074	4.93713	1074	4.94483	1074	4.86348	1074	4.88335	1074	4.9442	1074	4.93398	1074	4.93521	1074	4.96011	1074	4.89555	1074	4.92455
1075	4.96072	1075	4.94135	1075	4.91797	1075	4.91255	1075	4.93594	1075	4.94486	1075	4.86625	1075	4.88357	1075	4.9446	1075	4.93453	1075	4.93667	1075	4.96044	1075	4.89519	1075	4.92459
1076	4.96069	1076	4.94168	1076	4.91695	1076	4.91139	1076	4.93501	1076	4.9454	1076	4.86824	1076	4.88311	1076	4.94417	1076	4.93569	1076	4.93868	1076	4.96033	1076	4.89457	1076	4.92506
1077	4.96043	1077	4.94148	1077	4.91491	1077	4.9106	1077	4.93494	1077	4.94398	1077	4.86883	1077	4.88254	1077	4.94492	1077	4.93589	1077	4.93986	1077	4.96	1077	4.89508	1077	4.92586
1078	4.95955	1078	4.9408	1078	4.91492	1078	4.90916	1078	4.9347	1078	4.94345	1078	4.86934	1078	4.88246	1078	4.94427	1078	4.93671	1078	4.93929	1078	4.95967	1078	4.89567	1078	4.92637
1079	4.95837	1079	4.9406	1079	4.91473	1079	4.90839	1079	4.93477	1079	4.94183	1079	4.86981	1079	4.88206	1079	4.94242	1079	4.93724	1079	4.9391	1079	4.95978	1079	4.89569	1079	4.92763
1080	4.95847	1080	4.94086	1080	4.9144	1080	4.90743	1080	4.93637	1080	4.94119	1080	4.8695	1080	4.88125	1080	4.94142	1080	4.93828	1080	4.93997	1080	4.95879	1080	4.89481	1080	4.92706
1081	4.9589	1081	4.9404	1081	4.91444	1081	4.90834	1081	4.93734	1081	4.93963	1081	4.87015	1081	4.88099	1081	4.94188	1081	4.93846	1081	4.93928	1081	4.95903	1081	4.89483	1081	4.92684
1082	4.95945	1082	4.94124	1082	4.91575	1082	4.90952	1082	4.93913	1082	4.93963	1082	4.87133	1082	4.88076	1082	4.9407	1082	4.9386	1082	4.93893	1082	4.95877	1082	4.89372	1082	4.92676
1083	4.9607	1083	4.94198	1083	4.91568	1083	4.90979	1083	4.941	1083	4.94056	1083	4.87284	1083	4.88095	1083	4.9402	1083	4.93774	1083	4.93909	1083	4.9577	1083	4.89266	1083	4.92735
1084	4.96148	1084	4.94226	1084	4.91492	1084	4.91008	1084	4.94198	1084	4.94109	1084	4.87309	1084	4.88156	1084	4.9406	1084	4.93759	1084	4.93944	1084	4.95657	1084	4.89258	1084	4.92679
1085	4.9623	1085	4.94123	1085	4.91459	1085	4.91066	1085	4.94123	1085	4.94087	1085	4.87381	1085	4.88164	1085	4.94119	1085	4.93665	1085	4.9392	1085	4.95629	1085	4.89345	1085	4.9278
1086	4.96278	1086	4.94116	1086	4.91399	1086	4.91042	1086	4.94121	1086	4.94101	1086	4.87384	1086	4.88185	1086	4.94062	1086	4.93545	1086	4.93962	1086	4.95572	1086	4.89364	1086	4.92832
1087	4.96299	1087	4.93958	1087	4.91355	1087	4.91019	1087	4.94001	1087	4.94078	1087	4.87364	1087	4.88342	1087	4.94128	1087	4.93448	1087	4.93941	1087	4.95548	1087	4.89377	1087	4.92817
1088	4.9626	1088	4.93899	1088	4.91274	1088	4.91007	1088	4.93935	1088	4.93958	1088	4.87284	1088	4.88355	1088	4.94143	1088	4.93469	1088	4.9396	1088	4.95608	1088	4.89443	1088	4.9278
1089	4.96225	1089	4.93989	1089	4.91246	1089	4.9095	1089	4.93877	1089	4.93966	1089	4.87283	1089	4.8825	1089	4.94291	1089	4.93527	1089	4.94029	1089	4.95608	1089	4.89377	1089	4.92841
1090	4.96087	1090	4.94225	1090	4.91185	1090	4.90856	1090	4.939	1090	4.94022	1090	4.87327	1090	4.88231	1090	4.94385	1090	4.93612	1090	4.94039	1090	4.95732	1090	4.89315	1090	4.92807
1091	4.95935	1091	4.9426	1091	4.91153	1091	4.90786	1091	4.93894	1091	4.9406	1091	4.87227	1091	4.88245	1091	4.94456	1091	4.93747	1091	4.93983	1091	4.95759	1091	4.89269	1091	4.92807
1092	4.95808	1092	4.94408	1092	4.91083	1092	4.90805	1092	4.9395	1092	4.94147	1092	4.87188	1092	4.88184	1092	4.94436	1092	4.93855	1092	4.93977	1092	4.95843	1092	4.89249	1092	4.9277
1093	4.9577	1093	4.94467	1093	4.91066	1093	4.90791	1093	4.93891	1093	4.94112	1093	4.87297	1093	4.882	1093	4.94441	1093	4.9393	1093	4.93881	1093	4.95872	1093	4.89287	1093	4.92726
1094	4.95705	1094	4.9439	1094	4.91119	1094	4.90774	1094	4.93903	1094	4.94068	1094	4.87383	1094	4.88266	1094	4.94291	1094	4.94006	1094	4.93735	1094	4.95903	1094	4.893	1094	4.92675
1095	4.95753	1095	4.94291	1095	4.91259	1095	4.90797	1095	4.93891	1095	4.93986	1095	4.87341	1095	4.88342	1095	4.94243	1095	4.93983	1095	4.93651	1095	4.95784	1095	4.89369	1095	4.92657
1096	4.95793	1096	4.94346	1096	4.9135	1096	4.9087	1096	4.938	1096	4.93897	1096	4.87412	1096	4.8837	1096	4.94145	1096	4.93903	1096	4.9364	1096	4.95765	1096	4.89303	1096	4.92584
1097	4.95787	1097	4.94284	1097	4.91355	1097	4.90815	1097	4.93737	1097	4.93856	1097	4.87452	1097	4.88378	1097	4.94111	1097	4.93876	1097	4.93622	1097	4.95642	1097	4.89264	1097	4.92521
1098	4.9576	1098	4.94126	1098	4.91368	1098	4.90899	1098	4.93754	1098	4.93944	1098	4.87372	1098	4.88339	1098	4.94164	1098	4.93782	1098	4.93686	1098	4.95594	1098	4.89166	1098	4.92514
1099	4.9582	1099	4.94102	1099	4.91326	1099	4.909	1099	4.93717	1099	4.93977	1099	4.87298	1099	4.88308	1099	4.94175	1099	4.93655	1099	4.93673	1099	4.95554	1099	4.89218	1099	4.92475
1100	4.95841	1100	4.94066	1100	4.91251	1100	4.90929	1100	4.93744	1100	4.94038	1100	4.87312	1100	4.8825	1100	4.94166	1100	4.93646	1100	4.93625	1100	4.956	1100	4.89242	1100	4.92496
1101	4.9591	1101	4.94016	1101	4.91173	1101	4.9088	1101	4.93875	1101	4.94198	1101	4.87408	1101	4.882	1101	4.94223	1101	4.93604	1101	4.93594	1101	4.95674	1101	4.893	1101	4.92512
1102	4.95927	1102	4.9409	1102	4.91226	1102	4.90949	1102	4.93895	1102	4.94307	1102	4.87396	1102	4.88187	1102	4.94298	1102	4.93583	1102	4.93595	1102	4.95734	1102	4.8928	1102	4.92535
1103	4.96067	1103	4.94227	1103	4.91173	1103	4.9093	1103	4.93897	1103	4.9443	1103	4.87379	1103	4.88242	1103	4.94278	1103	4.93664	1103	4.93565	1103	4.95736	1103	4.8943	1103	4.9259
1104	4.96162	1104	4.94232	1104	4.9113	1104	4.90937	1104	4.93968	1104	4.94555	1104	4.87334	1104	4.88288	1104	4.94417	1104	4.93691	1104	4.93596	1104	4.95771	1104	4.8943	1104	4.92594
1105	4.96197	1105	4.94244	1105	4.91146	1105	4.90994	1105	4.9397	1105	4.94716	1105	4.87342	1105	4.88311	1105	4.94452	1105	4.93675	1105	4.93647	1105	4.95771	1105	4.89341	1105	4.92552
1106	4.96197	1106	4.94183	1106	4.91291	1106	4.91023	1106	4.93924	1106	4.94705	1106	4.87251	1106	4.88358	1106	4.94453	1106	4.93646	1106	4.93708	1106	4.95711	1106	4.89331	1106	4.92555
1107	4.96281	1107	4.9405	1107	4.91294	1107	4.90982	1107	4.9395	1107	4.94693	1107	4.87264	1107	4.88306	1107	4.94388	1107	4.93632	1107	4.93684	1107	4.95744	1107	4.89392	1107	4.92569
1108	4.96181	1108	4.93971	1108	4.91368	1108	4.90906	1108	4.93898	1108	4.945	1108	4.87363	1108	4.88197	1108	4.94337	1108	4.93664	1108	4.9374	1108	4.95674	1108	4.89281	1108	4.92463
1109	4.96071	1109	4.93903	1109	4.91464	1109	4.90812	1109	4.93812	1109	4.94323	1109	4.87381	1109	4.88152	1109	4.94231	1109	4.93711	1109	4.93799	1109	4.95563	1109	4.89299	1109	4.92376
1110	4.95973	1110	4.93802	1110	4.91438	1110	4.90723	1110	4.93736	1110	4.94158	1110	4.87342	1110	4.88107	1110	4.94219	1110	4.93783	1110	4.93761	1110	4.95543	1110	4.89372	1110	4.92325
1111	4.9591	1111	4.93764	1111	4.9128	1111	4.90672	1111	4.93716	1111	4.94067	1111	4.87325	1111	4.88018	1111	4.94222	1111	4.93899	1111	4.93777	1111	4.95471	1111	4.89449	1111	4.92268
1112	4.95802	1112	4.93807	1112	4.91151	1112	4.90563	1112	4.93646	1112	4.94004	1112	4.87316	1112	4.88022	1112	4.9428	1112	4.93905	1112	4.93829	1112	4.95441	1112	4.89452	1112	4.92226
1113	4.95798	1113	4.93872	1113	4.91099	1113	4.906	1113	4.93637	1113	4.941	1113	4.8727	1113	4.87985	1113	4.94326	1113	4.93867	1113	4.93797	1113	4.95511	1113	4.89396	1113	4.92295
1114	4.95829	1114	4.93918	1114	4.91015	1114	4.90693	1114	4.93653	1114	4.94191	1114	4.87309	1114	4.8792	1114	4.94384	1114	4.93781	1114	4.93749	1114	4.95581	1114	4.8925	1114	4.92369
1115	4.9592	1115	4.93982	1115	4.91064	1115	4.90695	1115	4.9366	1115	4.94209	1115	4.87361	1115	4.87955	1115	4.94361	1115	4.93775	1115	4.93669	1115	4.95554	1115	4.89022	1115	4.92367
1116	4.95958	1116	4.94094	1116	4.91134	1116	4.90707	1116	4.93637	1116	4.94167	1116	4.87376	1116	4.87958	1116	4.94388	1116	4.93752	1116	4.93544	1116	4.95621	1116	4.88739	1116	4.92347
1117	4.96029	1117	4.94072	1117	4.91256	1117	4.9078	1117	4.93567	1117	4.94162	1117	4.87389	1117	4.87962	1117	4.94392	1117	4.93697	1117	4.93497	1117	4.95651	1117	4.88643	1117	4.92307
1118	4.95981	1118	4.94043	1118	4.91308	1118	4.90837	1118	4.93632	1118	4.9408	1118	4.87316	1118	4.88021	1118	4.94412	1118	4.93724	1118	4.9348	1118	4.95615	1118	4.88591	1118	4.9227
1119	4.95938	1119	4.94018	1119	4.91344	1119	4.90803	1119	4.93558	1119	4.94048	1119	4.87217	1119	4.88204	1119	4.94331	1119	4.93811	1119	4.93506	1119	4.95695	1119	4.88651	1119	4.92326
1120	4.95836	1120	4.93938	1120	4.91303	1120	4.90799	1120	4.93604	1120	4.94082	1120	4.87157	1120	4.88262	1120	4.94299	1120	4.93837	1120	4.9359	1120	4.95788	1120	4.88834	1120	4.9238
1121	4.95815	1121	4.93794	1121	4.91277	1121	4.90815	1121	4.9358	1121	4.94244	1121	4.87184	1121	4.88311	1121	4.94281	1121	4.93922	1121	4.93595	1121	4.95888	1121	4.89078	1121	4.92315
1122	4.95807	1122	4.9381	1122	4.91265	1122	4.90847	1122	4.9365	1122	4.94352	1122	4.87201	1122	4.8829	1122	4.94339	1122	4.94004	1122	4.93623	1122	4.95925	1122	4.8915	1122	4.92356
1123	4.95798	1123	4.93759	1123	4.91226	1123	4.90831	1123	4.93573	1123	4.945	1123	4.87272	1123	4.88299	1123	4.94323	1123	4.9402	1123	4.93595	1123	4.95972	1123	4.89349	1123	4.92352
1124	4.95866	1124	4.93749	1124	4.91158	1124	4.90862	1124	4.9366	1124	4.94541	1124	4.87373	1124	4.88165	1124	4.94435	1124	4.94042	1124	4.936	1124	4.95908	1124	4.89424	1124	4.92284
1125	4.95922	1125	4.93783	1125	4.9121	1125	4.90947	1125	4.9365	1125	4.94475	1125	4.87499	1125	4.88046	1125	4.94464	1125	4.94068	1125	4.93645	1125	4.95791	1125	4.89378	1125	4.92207
1126	4.95947	1126	4.93856	1126	4.91253	1126	4.90901	1126	4.93621	1126	4.94438	1126	4.87589	1126	4.87979	1126	4.94455	1126	4.94025	1126	4.93838	1126	4.95591	1126	4.8928	1126	4.92279
1127	4.95864	1127	4.9385	1127	4.91242	1127	4.90936	1127	4.93579	1127	4.94349	1127	4.87671	1127	4.87999	1127	4.94361	1127	4.94006	1127	4.93853	1127	4.95463	1127	4.8926	1127	4.92283
1128	4.95923	1128	4.93955	1128	4.91215	1128	4.9086	1128	4.93583	1128	4.94246	1128	4.87687	1128	4.87996	1128	4.94377	1128	4.93887	1128	4.93887	1128	4.95358	1128	4.89144	1128	4.92227
1129	4.95819	1129	4.9405	1129	4.91285	1129	4.90861	1129	4.93543	1129	4.94219	1129	4.87773	1129	4.88017	1129	4.94369	1129	4.93779	1129	4.93849	1129	4.95298	1129	4.89027	1129	4.92299
1130	4.95793	1130	4.94132	1130	4.9123	1130	4.90795	1130	4.93509	1130	4.94254	1130	4.8781	1130	4.88043	1130	4.94399	1130	4.93703	1130	4.93845	1130	4.95342	1130	4.89	1130	4.92372
1131	4.95686	1131	4.94187	1131	4.91211	1131	4.90801	1131	4.93491	1131	4.94153	1131	4.87672	1131	4.88109	1131	4.94419	1131	4.93702	1131	4.93691	1131	4.95382	1131	4.88994	1131	4.92377
1132	4.95642	1132	4.94219	1132	4.91195	1132	4.90684	1132	4.93538	1132	4.94058	1132	4.87593	1132	4.88023	1132	4.94386	1132	4.93699	1132	4.93733	1132	4.95379	1132	4.88974	1132	4.92456
1133	4.95621	1133	4.94228	1133	4.91186	1133	4.90725	1133	4.93553	1133	4.93967	1133	4.87636	1133	4.8801	1133	4.94323	1133	4.93761	1133	4.93781	1133	4.95496	1133	4.88936	1133	4.92576
1134	4.95692	1134	4.94193	1134	4.91173	1134	4.90765	1134	4.93544	1134	4.94007	1134	4.87586	1134	4.88039	1134	4.94224	1134	4.93879	1134	4.93872	1134	4.95551	1134	4.88994	1134	4.92543
1135	4.95668	1135	4.94198	1135	4.91186	1135	4.90801	1135	4.93535	1135	4.94034	1135	4.87519	1135	4.88094	1135	4.94247	1135	4.93881	1135	4.93871	1135	4.95485	1135	4.89059	1135	4.92515
1136	4.95764	1136	4.94097	1136	4.91195	1136	4.90832	1136	4.93572	1136	4.94152	1136	4.87581	1136	4.88049	1136	4.94246	1136	4.9393	1136	4.93806	1136	4.95526	1136	4.89178	1136	4.92465
1137	4.95822	1137	4.94004	1137	4.91183	1137	4.90774	1137	4.9361	1137	4.9418	1137	4.87569	1137	4.88108	1137	4.94288	1137	4.94012	1137	4.93725	1137	4.95538	1137	4.89307	1137	4.92405
1138	4.95786	1138	4.93862	1138	4.91172	1138	4.90645	1138	4.93558	1138	4.94312	1138	4.87507	1138	4.88061	1138	4.94344	1138	4.94095	1138	4.93678	1138	4.95438	1138	4.89356	1138	4.9242
1139	4.95728	1139	4.93777	1139	4.91181	1139	4.90567	1139	4.93518	1139	4.9425	1139	4.87594	1139	4.88019	1139	4.94459	1139	4.94137	1139	4.93552	1139	4.9542	1139	4.89372	1139	4.92504
1140	4.95673	1140	4.93763	1140	4.9116	1140	4.90415	1140	4.93509	1140	4.94251	1140	4.87668	1140	4.87995	1140	4.94499	1140	4.94197	1140	4.9356	1140	4.95452	1140	4.89373	1140	4.92516
1141	4.95661	1141	4.93808	1141	4.91089	injection 10	injection volume= 1.9 µl	injection 10	injection volume= 1.9 µl	1141	4.94157	injection 10	injection volume= 1.9 µl	1141	4.8796	1141	4.94532	1141	4.9415	1141	4.93683	1141	4.95407	1141	4.89421	1141	4.92618
injection 10	injection volume= 1.9 µl	injection 10	injection volume= 1.9 µl	injection 10	injection volume= 1.9 µl	1141	4.90346	1141	4.93522	injection 10	injection volume= 1.9 µl	1141	4.87785	injection 10	injection volume= 1.9 µl	injection 10	injection volume= 1.9 µl	injection 10	injection volume= 1.9 µl	injection 10	injection volume= 1.9 µl	injection 10	injection volume= 1.9 µl	injection 10	injection volume= 1.9 µl	injection 10	injection volume= 1.9 µl
1142	4.95671	1142	4.93904	1142	4.91149	1142	4.90432	1142	4.93435	1142	4.94266	1142	4.87918	1142	4.8797	1142	4.94519	1142	4.94152	1142	4.93699	1142	4.95405	1142	4.8927	1142	4.92576
1143	4.95347	1143	4.93544	1143	4.91205	1143	4.90519	1143	4.92627	1143	4.93694	1143	4.87914	1143	4.88044	1143	4.94481	1143	4.94128	1143	4.93612	1143	4.95501	1143	4.89216	1143	4.92473
1144	4.94248	1144	4.92374	1144	4.91187	1144	4.90613	1144	4.90603	1144	4.91941	1144	4.87773	1144	4.88128	1144	4.94391	1144	4.94142	1144	4.93684	1144	4.95569	1144	4.89084	1144	4.92398
1145	4.927	1145	4.90498	1145	4.91279	1145	4.90712	1145	4.87685	1145	4.88978	1145	4.87661	1145	4.88272	1145	4.94251	1145	4.94164	1145	4.93752	1145	4.95802	1145	4.88952	1145	4.92557
1146	4.90583	1146	4.88209	1146	4.91445	1146	4.90819	1146	4.84151	1146	4.85376	1146	4.87699	1146	4.88509	1146	4.94245	1146	4.9412	1146	4.93828	1146	4.96121	1146	4.88838	1146	4.92567
1147	4.88449	1147	4.85812	1147	4.91578	1147	4.90975	1147	4.80549	1147	4.81542	1147	4.87794	1147	4.88757	1147	4.94421	1147	4.94098	1147	4.94087	1147	4.96458	1147	4.88966	1147	4.92719
1148	4.86597	1148	4.83842	1148	4.91777	1148	4.91228	1148	4.7787	1148	4.7841	1148	4.88159	1148	4.89064	1148	4.94515	1148	4.94054	1148	4.94475	1148	4.96727	1148	4.89255	1148	4.92893
1149	4.85737	1149	4.82722	1149	4.92047	1149	4.91475	1149	4.7657	1149	4.76739	1149	4.88498	1149	4.89253	1149	4.94471	1149	4.93938	1149	4.9471	1149	4.96955	1149	4.89451	1149	4.92943
1150	4.85402	1150	4.824	1150	4.92229	1150	4.91852	1150	4.7649	1150	4.76489	1150	4.88781	1150	4.89236	1150	4.94422	1150	4.93792	1150	4.94725	1150	4.969	1150	4.89684	1150	4.92902
1151	4.85759	1151	4.82759	1151	4.92357	1151	4.92123	1151	4.77365	1151	4.77226	1151	4.88877	1151	4.89192	1151	4.94288	1151	4.93653	1151	4.94795	1151	4.96653	1151	4.89905	1151	4.92906
1152	4.86334	1152	4.83401	1152	4.92375	1152	4.9234	1152	4.787	1152	4.78484	1152	4.88839	1152	4.89018	1152	4.94025	1152	4.93487	1152	4.94707	1152	4.96294	1152	4.89926	1152	4.92843
1153	4.87063	1153	4.84263	1153	4.92346	1153	4.92343	1153	4.80263	1153	4.79936	1153	4.88633	1153	4.88742	1153	4.9383	1153	4.93265	1153	4.94496	1153	4.95925	1153	4.89732	1153	4.92705
1154	4.87739	1154	4.85318	1154	4.92207	1154	4.92194	1154	4.81942	1154	4.81556	1154	4.88459	1154	4.88504	1154	4.93812	1154	4.93044	1154	4.94284	1154	4.95484	1154	4.89564	1154	4.92616
1155	4.88571	1155	4.86356	1155	4.92126	1155	4.91978	1155	4.83525	1155	4.83207	1155	4.88233	1155	4.88374	1155	4.93816	1155	4.92921	1155	4.94189	1155	4.95286	1155	4.8942	1155	4.92472
1156	4.89366	1156	4.87277	1156	4.91979	1156	4.91731	1156	4.8496	1156	4.84748	1156	4.87978	1156	4.8822	1156	4.93713	1156	4.92854	1156	4.94042	1156	4.95286	1156	4.89246	1156	4.92394
1157	4.90001	1157	4.88103	1157	4.91798	1157	4.91434	1157	4.86086	1157	4.86121	1157	4.8777	1157	4.88189	1157	4.93648	1157	4.92741	1157	4.93981	1157	4.95395	1157	4.89201	1157	4.92367
1158	4.90734	1158	4.88903	1158	4.91617	1158	4.91269	1158	4.87096	1158	4.87376	1158	4.87643	1158	4.8822	1158	4.93665	1158	4.9269	1158	4.93942	1158	4.95485	1158	4.89191	1158	4.92405
1159	4.91383	1159	4.89541	1159	4.91461	1159	4.91122	1159	4.87895	1159	4.88421	1159	4.87537	1159	4.88207	1159	4.93576	1159	4.92707	1159	4.93967	1159	4.95612	1159	4.89318	1159	4.92467
1160	4.91991	1160	4.901	1160	4.91256	1160	4.91021	1160	4.88526	1160	4.89167	1160	4.87534	1160	4.88209	1160	4.93476	1160	4.92694	1160	4.93999	1160	4.95662	1160	4.89403	1160	4.92458
1161	4.92444	1161	4.90567	1161	4.91127	1161	4.90969	1161	4.89137	1161	4.89822	1161	4.87576	1161	4.8825	1161	4.93478	1161	4.92636	1161	4.9398	1161	4.95653	1161	4.8947	1161	4.92385
1162	4.9283	1162	4.9102	1162	4.91149	1162	4.90937	1162	4.89739	1162	4.90381	1162	4.87655	1162	4.88269	1162	4.93445	1162	4.92622	1162	4.93857	1162	4.95616	1162	4.89514	1162	4.9236
1163	4.93143	1163	4.91477	1163	4.91057	1163	4.90904	1163	4.90229	1163	4.90877	1163	4.8765	1163	4.8819	1163	4.93455	1163	4.9255	1163	4.93787	1163	4.95649	1163	4.8952	1163	4.92386
1164	4.93405	1164	4.91986	1164	4.91066	1164	4.90858	1164	4.90691	1164	4.91189	1164	4.87698	1164	4.88167	1164	4.93466	1164	4.92462	1164	4.93786	1164	4.95743	1164	4.89555	1164	4.92329
1165	4.9355	1165	4.92385	1165	4.91115	1165	4.90798	1165	4.91139	1165	4.91511	1165	4.8762	1165	4.88154	1165	4.93527	1165	4.92361	1165	4.93764	1165	4.95596	1165	4.89467	1165	4.92367
1166	4.93614	1166	4.92778	1166	4.91128	1166	4.90731	1166	4.91359	1166	4.91856	1166	4.87582	1166	4.88094	1166	4.93495	1166	4.92313	1166	4.93714	1166	4.9552	1166	4.89309	1166	4.92449
1167	4.93785	1167	4.93083	1167	4.91093	1167	4.90639	1167	4.91547	1167	4.92157	1167	4.87486	1167	4.88002	1167	4.93469	1167	4.92291	1167	4.93692	1167	4.95488	1167	4.89125	1167	4.92451
1168	4.9394	1168	4.93217	1168	4.91233	1168	4.9063	1168	4.91667	1168	4.92348	1168	4.87436	1168	4.88013	1168	4.9337	1168	4.92365	1168	4.93641	1168	4.95443	1168	4.89053	1168	4.92407
1169	4.94005	1169	4.93159	1169	4.91315	1169	4.90568	1169	4.91765	1169	4.92511	1169	4.87313	1169	4.87935	1169	4.93253	1169	4.92483	1169	4.93573	1169	4.95491	1169	4.88939	1169	4.92427
1170	4.94142	1170	4.93173	1170	4.91317	1170	4.90575	1170	4.91794	1170	4.9267	1170	4.87349	1170	4.87862	1170	4.93148	1170	4.92594	1170	4.93491	1170	4.9572	1170	4.88912	1170	4.92388
1171	4.94316	1171	4.93133	1171	4.91262	1171	4.90507	1171	4.91842	1171	4.92762	1171	4.87303	1171	4.87888	1171	4.93134	1171	4.92736	1171	4.93461	1171	4.95785	1171	4.88975	1171	4.92327
1172	4.94544	1172	4.93093	1172	4.91193	1172	4.90537	1172	4.91951	1172	4.92825	1172	4.87321	1172	4.87868	1172	4.93168	1172	4.92758	1172	4.93401	1172	4.95766	1172	4.8912	1172	4.92274
1173	4.94627	1173	4.93035	1173	4.9107	1173	4.90514	1173	4.92051	1173	4.92855	1173	4.87334	1173	4.87738	1173	4.93143	1173	4.92738	1173	4.93395	1173	4.9571	1173	4.89184	1173	4.92215
1174	4.94733	1174	4.93036	1174	4.90958	1174	4.90537	1174	4.92128	1174	4.92935	1174	4.87312	1174	4.87768	1174	4.93184	1174	4.92684	1174	4.93323	1174	4.95649	1174	4.89165	1174	4.92116
1175	4.94732	1175	4.92991	1175	4.90945	1175	4.90511	1175	4.92233	1175	4.92995	1175	4.87225	1175	4.87833	1175	4.93281	1175	4.92672	1175	4.93281	1175	4.95514	1175	4.89136	1175	4.92124
1176	4.94836	1176	4.93026	1176	4.90955	1176	4.90627	1176	4.92402	1176	4.93077	1176	4.87147	1176	4.87801	1176	4.93395	1176	4.92649	1176	4.93245	1176	4.95453	1176	4.89172	1176	4.92162
1177	4.94777	1177	4.9302	1177	4.90933	1177	4.90671	1177	4.925	1177	4.9308	1177	4.87153	1177	4.87679	1177	4.93473	1177	4.92759	1177	4.93244	1177	4.95457	1177	4.89159	1177	4.92201
1178	4.94788	1178	4.9296	1178	4.90997	1178	4.9067	1178	4.92561	1178	4.9311	1178	4.87175	1178	4.87729	1178	4.93565	1178	4.9279	1178	4.93272	1178	4.95421	1178	4.89134	1178	4.92208
1179	4.9483	1179	4.92969	1179	4.91033	1179	4.90668	1179	4.92683	1179	4.93237	1179	4.87199	1179	4.877	1179	4.93603	1179	4.9284	1179	4.9335	1179	4.95354	1179	4.89195	1179	4.92262
1180	4.94899	1180	4.93037	1180	4.90848	1180	4.90702	1180	4.92791	1180	4.93373	1180	4.87184	1180	4.87615	1180	4.93614	1180	4.92872	1180	4.93393	1180	4.95425	1180	4.8922	1180	4.92226
1181	4.94939	1181	4.93143	1181	4.90774	1181	4.90694	1181	4.92869	1181	4.93444	1181	4.87214	1181	4.87564	1181	4.93602	1181	4.92861	1181	4.93471	1181	4.95428	1181	4.89147	1181	4.92269
1182	4.9499	1182	4.93221	1182	4.90833	1182	4.90635	1182	4.92859	1182	4.93659	1182	4.87295	1182	4.87722	1182	4.93598	1182	4.92821	1182	4.9349	1182	4.95434	1182	4.89102	1182	4.92217
1183	4.95035	1183	4.93376	1183	4.90889	1183	4.90577	1183	4.92913	1183	4.93829	1183	4.87239	1183	4.87813	1183	4.93601	1183	4.92884	1183	4.93468	1183	4.95444	1183	4.89084	1183	4.9229
1184	4.95161	1184	4.93455	1184	4.90828	1184	4.90578	1184	4.92898	1184	4.93876	1184	4.87228	1184	4.87847	1184	4.93591	1184	4.9294	1184	4.93422	1184	4.95394	1184	4.88979	1184	4.92348
1185	4.95233	1185	4.93422	1185	4.90973	1185	4.90556	1185	4.92905	1185	4.93954	1185	4.87176	1185	4.87887	1185	4.9354	1185	4.92998	1185	4.93569	1185	4.95335	1185	4.88991	1185	4.92417
1186	4.95246	1186	4.93304	1186	4.91023	1186	4.90547	1186	4.92939	1186	4.93965	1186	4.87142	1186	4.87913	1186	4.9343	1186	4.92954	1186	4.93536	1186	4.95254	1186	4.89004	1186	4.92356
1187	4.95316	1187	4.93274	1187	4.90928	1187	4.90615	1187	4.93045	1187	4.93853	1187	4.87026	1187	4.87856	1187	4.93365	1187	4.92963	1187	4.9356	1187	4.95147	1187	4.88942	1187	4.92339
1188	4.95391	1188	4.933	1188	4.90776	1188	4.90591	1188	4.93125	1188	4.93747	1188	4.87026	1188	4.87782	1188	4.9328	1188	4.92973	1188	4.93567	1188	4.95135	1188	4.88904	1188	4.92292
1189	4.95327	1189	4.93269	1189	4.90772	1189	4.90535	1189	4.93157	1189	4.93709	1189	4.87029	1189	4.87759	1189	4.93326	1189	4.92898	1189	4.93538	1189	4.95135	1189	4.89009	1189	4.92174
1190	4.95234	1190	4.93331	1190	4.90718	1190	4.90452	1190	4.93141	1190	4.93624	1190	4.87112	1190	4.87789	1190	4.93342	1190	4.92835	1190	4.93379	1190	4.95152	1190	4.89007	1190	4.92127
1191	4.95181	1191	4.93367	1191	4.90728	1191	4.9037	1191	4.93116	1191	4.93691	1191	4.87192	1191	4.87872	1191	4.9341	1191	4.92923	1191	4.93336	1191	4.95225	1191	4.88967	1191	4.92131
1192	4.9516	1192	4.93434	1192	4.90798	1192	4.9033	1192	4.93138	1192	4.9381	1192	4.87153	1192	4.87929	1192	4.93453	1192	4.92966	1192	4.93309	1192	4.95294	1192	4.8897	1192	4.92203
1193	4.95171	1193	4.93396	1193	4.90871	1193	4.90301	1193	4.93239	1193	4.93958	1193	4.8713	1193	4.87935	1193	4.93524	1193	4.92959	1193	4.93394	1193	4.95315	1193	4.88979	1193	4.92129
1194	4.95206	1194	4.93405	1194	4.90913	1194	4.9037	1194	4.93291	1194	4.94046	1194	4.87134	1194	4.87994	1194	4.93453	1194	4.93039	1194	4.93444	1194	4.95365	1194	4.88922	1194	4.92163
1195	4.95282	1195	4.93505	1195	4.90951	1195	4.90377	1195	4.93309	1195	4.94166	1195	4.87177	1195	4.87989	1195	4.93484	1195	4.93037	1195	4.93471	1195	4.95363	1195	4.88913	1195	4.9211
1196	4.95327	1196	4.93569	1196	4.91009	1196	4.90369	1196	4.9332	1196	4.94198	1196	4.87249	1196	4.87909	1196	4.93462	1196	4.9304	1196	4.93458	1196	4.95467	1196	4.88959	1196	4.92154
1197	4.95241	1197	4.93556	1197	4.91055	1197	4.90412	1197	4.9329	1197	4.94199	1197	4.87387	1197	4.8785	1197	4.93408	1197	4.92969	1197	4.93487	1197	4.95531	1197	4.89004	1197	4.92093
1198	4.9511	1198	4.93604	1198	4.91056	1198	4.90493	1198	4.93191	1198	4.94195	1198	4.87523	1198	4.87832	1198	4.9342	1198	4.92977	1198	4.93363	1198	4.9555	1198	4.89088	1198	4.92076
1199	4.95113	1199	4.93684	1199	4.91004	1199	4.90463	1199	4.93124	1199	4.94185	1199	4.87582	1199	4.87841	1199	4.93513	1199	4.9291	1199	4.93318	1199	4.95479	1199	4.89187	1199	4.91982
1200	4.95181	1200	4.93665	1200	4.90904	1200	4.90466	1200	4.93108	1200	4.9415	1200	4.87565	1200	4.87817	1200	4.93474	1200	4.92901	1200	4.93315	1200	4.95412	1200	4.89197	1200	4.92013
1201	4.95208	1201	4.93722	1201	4.90906	1201	4.90523	1201	4.9309	1201	4.94081	1201	4.87513	1201	4.87864	1201	4.93477	1201	4.9291	1201	4.93431	1201	4.95263	1201	4.89183	1201	4.91885
1202	4.95278	1202	4.93738	1202	4.90814	1202	4.90431	1202	4.93112	1202	4.94001	1202	4.87428	1202	4.87902	1202	4.93496	1202	4.92967	1202	4.93474	1202	4.95169	1202	4.892	1202	4.91931
1203	4.95402	1203	4.93752	1203	4.90754	1203	4.90412	1203	4.93065	1203	4.94004	1203	4.87312	1203	4.87868	1203	4.93419	1203	4.92999	1203	4.93449	1203	4.9513	1203	4.89108	1203	4.91938
1204	4.95334	1204	4.93695	1204	4.90762	1204	4.90413	1204	4.93071	1204	4.94007	1204	4.87204	1204	4.87762	1204	4.93423	1204	4.93063	1204	4.93527	1204	4.95164	1204	4.88993	1204	4.92027
1205	4.95213	1205	4.9362	1205	4.90884	1205	4.90445	1205	4.93086	1205	4.93992	1205	4.87105	1205	4.87644	1205	4.93498	1205	4.93096	1205	4.93528	1205	4.95179	1205	4.88957	1205	4.92059
1206	4.95196	1206	4.93513	1206	4.90831	1206	4.90405	1206	4.9308	1206	4.94009	1206	4.87045	1206	4.87525	1206	4.93566	1206	4.93133	1206	4.93438	1206	4.95184	1206	4.88938	1206	4.92126
1207	4.95203	1207	4.9351	1207	4.90787	1207	4.90415	1207	4.93107	1207	4.94077	1207	4.8699	1207	4.87472	1207	4.93659	1207	4.93148	1207	4.93402	1207	4.95186	1207	4.88921	1207	4.92085
1208	4.95129	1208	4.93459	1208	4.90796	1208	4.90418	1208	4.93094	1208	4.94109	1208	4.8704	1208	4.8744	1208	4.93826	1208	4.93136	1208	4.93484	1208	4.95163	1208	4.8894	1208	4.92112
1209	4.95113	1209	4.93478	1209	4.90729	1209	4.90465	1209	4.93089	1209	4.94124	1209	4.87112	1209	4.87401	1209	4.93899	1209	4.931	1209	4.93512	1209	4.95179	1209	4.88991	1209	4.92101
1210	4.95128	1210	4.93468	1210	4.90688	1210	4.90483	1210	4.9312	1210	4.94114	1210	4.87185	1210	4.87476	1210	4.93918	1210	4.93119	1210	4.93504	1210	4.95197	1210	4.89053	1210	4.92016
1211	4.95054	1211	4.93404	1211	4.90652	1211	4.90461	1211	4.93126	1211	4.94098	1211	4.87173	1211	4.87535	1211	4.93964	1211	4.93081	1211	4.93508	1211	4.95161	1211	4.88984	1211	4.91977
1212	4.94983	1212	4.93397	1212	4.90713	1212	4.90516	1212	4.93113	1212	4.9407	1212	4.87198	1212	4.87605	1212	4.93918	1212	4.93122	1212	4.93464	1212	4.95177	1212	4.89007	1212	4.91966
1213	4.9499	1213	4.93452	1213	4.90719	1213	4.90417	1213	4.93269	1213	4.93982	1213	4.87142	1213	4.87695	1213	4.93844	1213	4.93197	1213	4.93471	1213	4.95213	1213	4.89023	1213	4.91996
1214	4.95067	1214	4.93539	1214	4.90784	1214	4.90349	1214	4.93451	1214	4.93904	1214	4.87113	1214	4.87792	1214	4.93783	1214	4.93249	1214	4.9339	1214	4.95224	1214	4.89028	1214	4.92029
1215	4.95146	1215	4.93673	1215	4.90762	1215	4.90278	1215	4.93477	1215	4.93873	1215	4.87046	1215	4.87838	1215	4.93722	1215	4.93234	1215	4.93416	1215	4.95233	1215	4.8892	1215	4.92182
1216	4.95304	1216	4.93717	1216	4.90732	1216	4.90305	1216	4.93483	1216	4.939	1216	4.87092	1216	4.87911	1216	4.93694	1216	4.93259	1216	4.93429	1216	4.95283	1216	4.88996	1216	4.92189
1217	4.9544	1217	4.93684	1217	4.90731	1217	4.90245	1217	4.9342	1217	4.93927	1217	4.87134	1217	4.87824	1217	4.93693	1217	4.9332	1217	4.93468	1217	4.95286	1217	4.88991	1217	4.92119
1218	4.95425	1218	4.93544	1218	4.90759	1218	4.90329	1218	4.93333	1218	4.93895	1218	4.87163	1218	4.87746	1218	4.93796	1218	4.93274	1218	4.93514	1218	4.95259	1218	4.88968	1218	4.92043
1219	4.95441	1219	4.93416	1219	4.90772	1219	4.90389	1219	4.93103	1219	4.93831	1219	4.87164	1219	4.87731	1219	4.93957	1219	4.93237	1219	4.93593	1219	4.95212	1219	4.88929	1219	4.91983
1220	4.95408	1220	4.93169	1220	4.90842	1220	4.90502	1220	4.92989	1220	4.93848	1220	4.87195	1220	4.87721	1220	4.94044	1220	4.93237	1220	4.93576	1220	4.95178	1220	4.88956	1220	4.91856
1221	4.95312	1221	4.93174	1221	4.90876	1221	4.90579	1221	4.92973	1221	4.93879	1221	4.87098	1221	4.87669	1221	4.94024	1221	4.93328	1221	4.93615	1221	4.95172	1221	4.88867	1221	4.91976
1222	4.95172	1222	4.93182	1222	4.90944	1222	4.90616	1222	4.93033	1222	4.93949	1222	4.87002	1222	4.878	1222	4.94087	1222	4.93204	1222	4.93633	1222	4.95122	1222	4.88769	1222	4.92154
1223	4.95138	1223	4.9315	1223	4.90942	1223	4.90612	1223	4.92949	1223	4.94049	1223	4.86914	1223	4.87832	1223	4.94078	1223	4.93189	1223	4.93567	1223	4.95097	1223	4.88771	1223	4.92255
1224	4.95118	1224	4.9322	1224	4.91024	1224	4.9062	1224	4.93031	1224	4.9417	1224	4.86872	1224	4.8782	1224	4.93928	1224	4.93175	1224	4.9344	1224	4.94972	1224	4.88714	1224	4.92337
1225	4.95114	1225	4.9335	1225	4.91024	1225	4.90559	1225	4.93164	1225	4.94202	1225	4.86966	1225	4.87819	1225	4.93812	1225	4.9315	1225	4.93355	1225	4.94922	1225	4.88785	1225	4.92376
1226	4.95093	1226	4.93371	1226	4.91084	1226	4.9044	1226	4.93246	1226	4.94184	1226	4.87105	1226	4.87795	1226	4.93825	1226	4.9309	1226	4.93251	1226	4.94875	1226	4.88896	1226	4.9229
1227	4.952	1227	4.93358	1227	4.91106	1227	4.90383	1227	4.93192	1227	4.94079	1227	4.87147	1227	4.87674	1227	4.93719	1227	4.93158	1227	4.93183	1227	4.94865	1227	4.88948	1227	4.92156
1228	4.95237	1228	4.93524	1228	4.91115	1228	4.90377	1228	4.93211	1228	4.94012	1228	4.87265	1228	4.87692	1228	4.93672	1228	4.93258	1228	4.93122	1228	4.94866	1228	4.88934	1228	4.92089
1229	4.95127	1229	4.93488	1229	4.90998	1229	4.90328	1229	4.93127	1229	4.94033	1229	4.87076	1229	4.87657	1229	4.93688	1229	4.93348	1229	4.93098	1229	4.94986	1229	4.89008	1229	4.92046
1230	4.95154	1230	4.93465	1230	4.90881	1230	4.9033	1230	4.92965	1230	4.93975	1230	4.86691	1230	4.87643	1230	4.93769	1230	4.93464	1230	4.9317	1230	4.95092	1230	4.89033	1230	4.92057
1231	4.952	1231	4.9354	1231	4.90794	1231	4.90358	1231	4.92912	1231	4.93967	1231	4.8638	1231	4.87684	1231	4.93796	1231	4.93431	1231	4.93172	1231	4.95165	1231	4.89018	1231	4.92062
1232	4.95047	1232	4.93614	1232	4.90752	1232	4.90316	1232	4.92791	1232	4.93923	1232	4.8625	1232	4.87727	1232	4.93861	1232	4.93462	1232	4.93152	1232	4.95199	1232	4.89014	1232	4.92107
1233	4.9505	1233	4.93704	1233	4.90719	1233	4.90256	1233	4.92768	1233	4.9387	1233	4.86062	1233	4.87722	1233	4.93889	1233	4.93404	1233	4.93184	1233	4.95226	1233	4.89095	1233	4.92079
1234	4.95134	1234	4.93745	1234	4.90687	1234	4.90197	1234	4.92795	1234	4.9376	1234	4.86321	1234	4.87726	1234	4.93888	1234	4.93398	1234	4.93221	1234	4.95176	1234	4.89112	1234	4.92054
1235	4.95091	1235	4.93796	1235	4.90736	1235	4.90097	1235	4.9287	1235	4.93715	1235	4.86805	1235	4.87686	1235	4.93905	1235	4.93332	1235	4.93182	1235	4.95148	1235	4.89071	1235	4.92034
1236	4.95052	1236	4.93752	1236	4.90785	1236	4.90087	1236	4.92816	1236	4.93737	1236	4.8721	1236	4.87676	1236	4.93899	1236	4.93443	1236	4.93276	1236	4.95166	1236	4.89102	1236	4.9204
1237	4.95129	1237	4.93694	1237	4.90742	1237	4.90119	1237	4.92904	1237	4.93787	1237	4.87321	1237	4.87644	1237	4.93934	1237	4.93422	1237	4.93377	1237	4.95231	1237	4.89164	1237	4.91989
1238	4.952	1238	4.93586	1238	4.90736	1238	4.90157	1238	4.9287	1238	4.93865	1238	4.87368	1238	4.87568	1238	4.93882	1238	4.93412	1238	4.93415	1238	4.9515	1238	4.8915	1238	4.92051
1239	4.95234	1239	4.93558	1239	4.90752	1239	4.90162	1239	4.92936	1239	4.93914	1239	4.87218	1239	4.87624	1239	4.9382	1239	4.93414	1239	4.93497	1239	4.9521	1239	4.89088	1239	4.92038
1240	4.95263	1240	4.93563	1240	4.90759	1240	4.90255	1240	4.93017	1240	4.94086	1240	4.86942	1240	4.87642	1240	4.93796	1240	4.93526	1240	4.93588	1240	4.95249	1240	4.89011	1240	4.92105
1241	4.95237	1241	4.93534	1241	4.90704	1241	4.90248	1241	4.93074	1241	4.94083	1241	4.86708	1241	4.87563	1241	4.93766	1241	4.93462	1241	4.93517	1241	4.95264	1241	4.88941	1241	4.92044
1242	4.95162	1242	4.93529	1242	4.9067	1242	4.90234	1242	4.93102	1242	4.94092	1242	4.86737	1242	4.8754	1242	4.93672	1242	4.93447	1242	4.93466	1242	4.95259	1242	4.88805	1242	4.92059
1243	4.95095	1243	4.93545	1243	4.90631	1243	4.90232	1243	4.93078	1243	4.94102	1243	4.86867	1243	4.87583	1243	4.93676	1243	4.93443	1243	4.93462	1243	4.95276	1243	4.88706	1243	4.92033
1244	4.95048	1244	4.93475	1244	4.90695	1244	4.90321	1244	4.93055	1244	4.94122	1244	4.86995	1244	4.87592	1244	4.93662	1244	4.93361	1244	4.93448	1244	4.95255	1244	4.88777	1244	4.92004
1245	4.95022	1245	4.93379	1245	4.9067	1245	4.90322	1245	4.92975	1245	4.94059	1245	4.87054	1245	4.87639	1245	4.9359	1245	4.93264	1245	4.93372	1245	4.9525	1245	4.88843	1245	4.91948
1246	4.95022	1246	4.93291	1246	4.90745	1246	4.90336	1246	4.92897	1246	4.94086	1246	4.87076	1246	4.87689	1246	4.9362	1246	4.93231	1246	4.93407	1246	4.95232	1246	4.88867	1246	4.91891
1247	4.95058	1247	4.93203	1247	4.90762	1247	4.90399	1247	4.92868	1247	4.94122	1247	4.87148	1247	4.87704	1247	4.93672	1247	4.93241	1247	4.93439	1247	4.95216	1247	4.88945	1247	4.91873
1248	4.95005	1248	4.93108	1248	4.90864	1248	4.90384	1248	4.92965	1248	4.94238	1248	4.87232	1248	4.87755	1248	4.93716	1248	4.93299	1248	4.93414	1248	4.95283	1248	4.88987	1248	4.91862
1249	4.94974	1249	4.93144	1249	4.90927	1249	4.90311	1249	4.92952	1249	4.94249	1249	4.87363	1249	4.87683	1249	4.9377	1249	4.93431	1249	4.93414	1249	4.95275	1249	4.88938	1249	4.91817
1250	4.94973	1250	4.93205	1250	4.90952	1250	4.90321	1250	4.92947	1250	4.9427	1250	4.87668	1250	4.87616	1250	4.93859	1250	4.93447	1250	4.93411	1250	4.95155	1250	4.88924	1250	4.91801
1251	4.94951	1251	4.93257	1251	4.9087	1251	4.90332	1251	4.9302	1251	4.94271	1251	4.87957	1251	4.87523	1251	4.93878	1251	4.93483	1251	4.933	1251	4.95033	1251	4.88899	1251	4.91934
1252	4.95105	1252	4.9331	1252	4.90878	1252	4.90222	1252	4.93059	1252	4.94231	1252	4.8806	1252	4.875	1252	4.9386	1252	4.93477	1252	4.93242	1252	4.94914	1252	4.88923	1252	4.91915
1253	4.95277	1253	4.93356	1253	4.90799	1253	4.90237	1253	4.9311	1253	4.94164	1253	4.88035	1253	4.87406	1253	4.93849	1253	4.93513	1253	4.9324	1253	4.94775	1253	4.88964	1253	4.91889
1254	4.9546	1254	4.93361	1254	4.90678	1254	4.90263	1254	4.93095	1254	4.94281	1254	4.87929	1254	4.87496	1254	4.93893	1254	4.93469	1254	4.93211	1254	4.94716	1254	4.89047	1254	4.91894
1255	4.95531	1255	4.93393	1255	4.90604	1255	4.90269	1255	4.93124	1255	4.9424	1255	4.87665	1255	4.8753	1255	4.93922	1255	4.93418	1255	4.93174	1255	4.94717	1255	4.89053	1255	4.91835
1256	4.95624	1256	4.93375	1256	4.90664	1256	4.90354	1256	4.93107	1256	4.94188	1256	4.87407	1256	4.87554	1256	4.93926	1256	4.93389	1256	4.93172	1256	4.94738	1256	4.89008	1256	4.9179
1257	4.95465	1257	4.93452	1257	4.90619	1257	4.90468	1257	4.93158	1257	4.94276	1257	4.87124	1257	4.87578	1257	4.94003	1257	4.93428	1257	4.93155	1257	4.94749	1257	4.88957	1257	4.9177
1258	4.95368	1258	4.93414	1258	4.90555	1258	4.9049	1258	4.93192	1258	4.94239	1258	4.8696	1258	4.87605	1258	4.94022	1258	4.93352	1258	4.93173	1258	4.94754	1258	4.88918	1258	4.91667
1259	4.95161	1259	4.9337	1259	4.90549	1259	4.90473	1259	4.93286	1259	4.94142	1259	4.86935	1259	4.87494	1259	4.94005	1259	4.93271	1259	4.93199	1259	4.94831	1259	4.88766	1259	4.91656
1260	4.9501	1260	4.93264	1260	4.90487	1260	4.90347	1260	4.93329	1260	4.94187	1260	4.86915	1260	4.87432	1260	4.94013	1260	4.93276	1260	4.93286	1260	4.9494	1260	4.88806	1260	4.91677
1261	4.94895	1261	4.93253	1261	4.90391	1261	4.90196	1261	4.93314	1261	4.94272	1261	4.86901	1261	4.87451	1261	4.94034	1261	4.93325	1261	4.93406	1261	4.95	1261	4.88913	1261	4.91613
injection 11	injection volume= 1.9 µl	injection 11	injection volume= 1.9 µl	injection 11	injection volume= 1.9 µl	injection 11	injection volume= 1.9 µl	injection 11	injection volume= 1.9 µl	injection 11	injection volume= 1.9 µl	injection 11	injection volume= 1.9 µl	injection 11	injection volume= 1.9 µl	injection 11	injection volume= 1.9 µl	injection 11	injection volume= 1.9 µl	injection 11	injection volume= 1.9 µl	injection 11	injection volume= 1.9 µl	injection 11	injection volume= 1.9 µl	injection 11	injection volume= 1.9 µl
1262	4.94928	1262	4.93198	1262	4.90388	1262	4.90095	1262	4.93289	1262	4.94225	1262	4.87017	1262	4.87456	1262	4.94032	1262	4.93327	1262	4.93542	1262	4.95024	1262	4.88947	1262	4.91641
1263	4.94532	1263	4.92889	1263	4.90408	1263	4.89974	1263	4.92796	1263	4.93747	1263	4.87072	1263	4.87455	1263	4.93864	1263	4.93348	1263	4.93523	1263	4.95096	1263	4.88877	1263	4.91693
1264	4.9371	1264	4.91911	1264	4.90351	1264	4.89815	1264	4.9126	1264	4.92253	1264	4.86979	1264	4.87547	1264	4.93737	1264	4.93362	1264	4.93523	1264	4.95097	1264	4.88862	1264	4.9178
1265	4.92592	1265	4.90476	1265	4.9043	1265	4.89781	1265	4.88876	1265	4.89865	1265	4.86901	1265	4.87714	1265	4.93635	1265	4.9338	1265	4.93493	1265	4.9515	1265	4.88763	1265	4.91833
1266	4.91237	1266	4.88771	1266	4.90462	1266	4.89698	1266	4.85972	1266	4.86879	1266	4.86848	1266	4.87871	1266	4.93489	1266	4.93349	1266	4.93541	1266	4.95363	1266	4.88681	1266	4.91903
1267	4.89835	1267	4.86999	1267	4.90566	1267	4.89712	1267	4.82893	1267	4.83758	1267	4.86818	1267	4.88115	1267	4.93447	1267	4.934	1267	4.93654	1267	4.95722	1267	4.88823	1267	4.92084
1268	4.88769	1268	4.85558	1268	4.90711	1268	4.89799	1268	4.80217	1268	4.81185	1268	4.86816	1268	4.88267	1268	4.9352	1268	4.93514	1268	4.93793	1268	4.96107	1268	4.89009	1268	4.92398
1269	4.88182	1269	4.84848	1269	4.90866	1269	4.90026	1269	4.78786	1269	4.79864	1269	4.86994	1269	4.88314	1269	4.93553	1269	4.93594	1269	4.93861	1269	4.96328	1269	4.8928	1269	4.92566
1270	4.88042	1270	4.84716	1270	4.91016	1270	4.90178	1270	4.78515	1270	4.79782	1270	4.87133	1270	4.88292	1270	4.9354	1270	4.93632	1270	4.93946	1270	4.96433	1270	4.89457	1270	4.92758
1271	4.88218	1271	4.84939	1271	4.91181	1271	4.90357	1271	4.79143	1271	4.80376	1271	4.87339	1271	4.88125	1271	4.93519	1271	4.93578	1271	4.94021	1271	4.96302	1271	4.89682	1271	4.92982
1272	4.88435	1272	4.85282	1272	4.91218	1272	4.90512	1272	4.80138	1272	4.81525	1272	4.87448	1272	4.8783	1272	4.93365	1272	4.93333	1272	4.93901	1272	4.96124	1272	4.89644	1272	4.92891
1273	4.88655	1273	4.85838	1273	4.91181	1273	4.90561	1273	4.81435	1273	4.82796	1273	4.87537	1273	4.87762	1273	4.93225	1273	4.93126	1273	4.93888	1273	4.95856	1273	4.89644	1273	4.92655
1274	4.89028	1274	4.86369	1274	4.9108	1274	4.90539	1274	4.82774	1274	4.84035	1274	4.87481	1274	4.87712	1274	4.93128	1274	4.92959	1274	4.93831	1274	4.95696	1274	4.89583	1274	4.9255
1275	4.89393	1275	4.86995	1275	4.91043	1275	4.90582	1275	4.84073	1275	4.85126	1275	4.87524	1275	4.87674	1275	4.92967	1275	4.92756	1275	4.93801	1275	4.95546	1275	4.89539	1275	4.92353
1276	4.89656	1276	4.87607	1276	4.90899	1276	4.90565	1276	4.85322	1276	4.86346	1276	4.87369	1276	4.8783	1276	4.9282	1276	4.92694	1276	4.93633	1276	4.95508	1276	4.89373	1276	4.92205
1277	4.90043	1277	4.88186	1277	4.90829	1277	4.90497	1277	4.8648	1277	4.87318	1277	4.87218	1277	4.88077	1277	4.92727	1277	4.92681	1277	4.93546	1277	4.95412	1277	4.89349	1277	4.92197
1278	4.90462	1278	4.88692	1278	4.90713	1278	4.90439	1278	4.87395	1278	4.88156	1278	4.87131	1278	4.88057	1278	4.92713	1278	4.92527	1278	4.93448	1278	4.95407	1278	4.89299	1278	4.92237
1279	4.90894	1279	4.89354	1279	4.90707	1279	4.90344	1279	4.88282	1279	4.88937	1279	4.87031	1279	4.88068	1279	4.9268	1279	4.92413	1279	4.93425	1279	4.95381	1279	4.89249	1279	4.92257
1280	4.91307	1280	4.89875	1280	4.90604	1280	4.90271	1280	4.8891	1280	4.89626	1280	4.86908	1280	4.8803	1280	4.92682	1280	4.92387	1280	4.93341	1280	4.95371	1280	4.89159	1280	4.92233
1281	4.91791	1281	4.90367	1281	4.90568	1281	4.90259	1281	4.89308	1281	4.90145	1281	4.86899	1281	4.87956	1281	4.92808	1281	4.92262	1281	4.93358	1281	4.95325	1281	4.89145	1281	4.92142
1282	4.92146	1282	4.90809	1282	4.90583	1282	4.90189	1282	4.89581	1282	4.90602	1282	4.8687	1282	4.87807	1282	4.92943	1282	4.92261	1282	4.93335	1282	4.95281	1282	4.89036	1282	4.92077
1283	4.92575	1283	4.91169	1283	4.90684	1283	4.90183	1283	4.89884	1283	4.90983	1283	4.86751	1283	4.87844	1283	4.92997	1283	4.92294	1283	4.93301	1283	4.9524	1283	4.88904	1283	4.9202
1284	4.92865	1284	4.91453	1284	4.90733	1284	4.90248	1284	4.90055	1284	4.91318	1284	4.86745	1284	4.87794	1284	4.92995	1284	4.92257	1284	4.93242	1284	4.95305	1284	4.88784	1284	4.92008
1285	4.9308	1285	4.91578	1285	4.90796	1285	4.90288	1285	4.90326	1285	4.91618	1285	4.86754	1285	4.87717	1285	4.9311	1285	4.92119	1285	4.93252	1285	4.95411	1285	4.88759	1285	4.91995
1286	4.93276	1286	4.9167	1286	4.90846	1286	4.90257	1286	4.90665	1286	4.918	1286	4.86815	1286	4.87685	1286	4.93073	1286	4.92057	1286	4.93214	1286	4.95498	1286	4.88772	1286	4.91973
1287	4.93475	1287	4.91672	1287	4.90802	1287	4.90257	1287	4.90907	1287	4.91899	1287	4.86964	1287	4.87646	1287	4.92999	1287	4.91989	1287	4.9321	1287	4.95539	1287	4.88769	1287	4.91947
1288	4.93537	1288	4.91777	1288	4.90722	1288	4.90224	1288	4.91168	1288	4.92104	1288	4.87048	1288	4.87587	1288	4.92971	1288	4.91983	1288	4.93182	1288	4.955	1288	4.88862	1288	4.91888
1289	4.93614	1289	4.91821	1289	4.90687	1289	4.90194	1289	4.91332	1289	4.92206	1289	4.8712	1289	4.87555	1289	4.9307	1289	4.92027	1289	4.93138	1289	4.95386	1289	4.88882	1289	4.91786
1290	4.93692	1290	4.92018	1290	4.90659	1290	4.90011	1290	4.91429	1290	4.92331	1290	4.87113	1290	4.87608	1290	4.92955	1290	4.92115	1290	4.93105	1290	4.95258	1290	4.88883	1290	4.91807
1291	4.93769	1291	4.92219	1291	4.90626	1291	4.89956	1291	4.91471	1291	4.92518	1291	4.87034	1291	4.8758	1291	4.92948	1291	4.92202	1291	4.93066	1291	4.95203	1291	4.88807	1291	4.91773
1292	4.93802	1292	4.92481	1292	4.90632	1292	4.90031	1292	4.91592	1292	4.92666	1292	4.86892	1292	4.8752	1292	4.92931	1292	4.92242	1292	4.93109	1292	4.95111	1292	4.88833	1292	4.91769
1293	4.93887	1293	4.92571	1293	4.90566	1293	4.90026	1293	4.91685	1293	4.9283	1293	4.86913	1293	4.87408	1293	4.92932	1293	4.92198	1293	4.93226	1293	4.95022	1293	4.88786	1293	4.91734
1294	4.93996	1294	4.92559	1294	4.90478	1294	4.89976	1294	4.91805	1294	4.92915	1294	4.86853	1294	4.87453	1294	4.92885	1294	4.92286	1294	4.93266	1294	4.94855	1294	4.88733	1294	4.91737
1295	4.94048	1295	4.92577	1295	4.90423	1295	4.90131	1295	4.91877	1295	4.92888	1295	4.86881	1295	4.87474	1295	4.92931	1295	4.92433	1295	4.93307	1295	4.94667	1295	4.88772	1295	4.9168
1296	4.94112	1296	4.92531	1296	4.90455	1296	4.90241	1296	4.91933	1296	4.92834	1296	4.8681	1296	4.8748	1296	4.92955	1296	4.92449	1296	4.93314	1296	4.94504	1296	4.88805	1296	4.91679
1297	4.94208	1297	4.92474	1297	4.90468	1297	4.90189	1297	4.92063	1297	4.92875	1297	4.86758	1297	4.87486	1297	4.93017	1297	4.92515	1297	4.93254	1297	4.94388	1297	4.88793	1297	4.91612
1298	4.94315	1298	4.92487	1298	4.90506	1298	4.90197	1298	4.92109	1298	4.92857	1298	4.86687	1298	4.87564	1298	4.93037	1298	4.9264	1298	4.93155	1298	4.94323	1298	4.88769	1298	4.91598
1299	4.94313	1299	4.92587	1299	4.90466	1299	4.90212	1299	4.92173	1299	4.92926	1299	4.86688	1299	4.87515	1299	4.9303	1299	4.92559	1299	4.93184	1299	4.94366	1299	4.88811	1299	4.91502
1300	4.94362	1300	4.92598	1300	4.90454	1300	4.90153	1300	4.9221	1300	4.93032	1300	4.86604	1300	4.87455	1300	4.93065	1300	4.92464	1300	4.932	1300	4.94455	1300	4.88759	1300	4.91412
1301	4.94339	1301	4.92687	1301	4.90388	1301	4.90057	1301	4.92216	1301	4.93142	1301	4.86624	1301	4.87465	1301	4.93095	1301	4.92419	1301	4.93254	1301	4.94423	1301	4.8873	1301	4.91375
1302	4.94396	1302	4.92791	1302	4.90316	1302	4.90063	1302	4.92198	1302	4.93248	1302	4.86713	1302	4.87437	1302	4.93101	1302	4.92442	1302	4.93287	1302	4.94495	1302	4.88742	1302	4.91425
1303	4.94371	1303	4.92771	1303	4.9032	1303	4.90087	1303	4.92233	1303	4.93329	1303	4.86751	1303	4.87452	1303	4.9314	1303	4.92413	1303	4.93339	1303	4.94558	1303	4.88762	1303	4.91412
1304	4.94447	1304	4.92713	1304	4.90401	1304	4.90091	1304	4.922	1304	4.93389	1304	4.86733	1304	4.8752	1304	4.93143	1304	4.9247	1304	4.93303	1304	4.94603	1304	4.88756	1304	4.91441
1305	4.94506	1305	4.92724	1305	4.90333	1305	4.90068	1305	4.92232	1305	4.9343	1305	4.86748	1305	4.876	1305	4.93172	1305	4.92517	1305	4.93218	1305	4.9453	1305	4.888	1305	4.91485
1306	4.9454	1306	4.9274	1306	4.90305	1306	4.90081	1306	4.92247	1306	4.93537	1306	4.86755	1306	4.87555	1306	4.93089	1306	4.92557	1306	4.93202	1306	4.94564	1306	4.88765	1306	4.91548
1307	4.94456	1307	4.9277	1307	4.903	1307	4.90007	1307	4.92171	1307	4.93642	1307	4.86768	1307	4.87635	1307	4.93036	1307	4.92452	1307	4.93161	1307	4.94544	1307	4.88767	1307	4.91482
1308	4.9442	1308	4.92756	1308	4.90386	1308	4.89962	1308	4.92138	1308	4.93676	1308	4.86771	1308	4.87664	1308	4.93017	1308	4.92423	1308	4.93076	1308	4.94526	1308	4.88699	1308	4.91567
1309	4.94411	1309	4.92761	1309	4.90399	1309	4.89905	1309	4.92144	1309	4.93695	1309	4.86716	1309	4.87591	1309	4.93067	1309	4.92391	1309	4.93083	1309	4.94463	1309	4.88597	1309	4.91654
1310	4.94362	1310	4.9261	1310	4.90433	1310	4.89866	1310	4.92179	1310	4.9373	1310	4.86739	1310	4.87488	1310	4.93081	1310	4.92336	1310	4.9314	1310	4.94492	1310	4.88586	1310	4.91731
1311	4.94319	1311	4.92555	1311	4.90443	1311	4.89787	1311	4.92205	1311	4.93724	1311	4.86785	1311	4.87508	1311	4.93086	1311	4.92382	1311	4.9315	1311	4.94524	1311	4.88682	1311	4.91818
1312	4.94298	1312	4.92536	1312	4.90473	1312	4.89801	1312	4.92293	1312	4.93752	1312	4.86833	1312	4.87517	1312	4.93075	1312	4.92411	1312	4.93218	1312	4.9457	1312	4.88683	1312	4.91934
1313	4.94246	1313	4.92599	1313	4.90416	1313	4.89808	1313	4.92285	1313	4.93864	1313	4.86772	1313	4.87548	1313	4.93088	1313	4.92426	1313	4.93285	1313	4.94707	1313	4.88751	1313	4.91932
1314	4.9417	1314	4.92621	1314	4.90363	1314	4.89796	1314	4.92278	1314	4.94037	1314	4.86786	1314	4.87542	1314	4.93029	1314	4.92532	1314	4.93304	1314	4.94741	1314	4.88877	1314	4.9193
1315	4.94134	1315	4.92751	1315	4.90372	1315	4.89805	1315	4.92246	1315	4.94158	1315	4.86715	1315	4.87568	1315	4.92934	1315	4.92645	1315	4.93289	1315	4.94837	1315	4.88933	1315	4.91875
1316	4.94204	1316	4.92743	1316	4.90362	1316	4.89865	1316	4.92254	1316	4.94264	1316	4.8671	1316	4.87477	1316	4.92906	1316	4.92628	1316	4.93191	1316	4.94781	1316	4.88869	1316	4.91774
1317	4.94304	1317	4.92743	1317	4.90327	1317	4.89954	1317	4.92198	1317	4.94236	1317	4.86656	1317	4.87369	1317	4.92921	1317	4.92614	1317	4.93114	1317	4.94807	1317	4.88853	1317	4.91704
1318	4.94479	1318	4.92776	1318	4.90297	1318	4.90056	1318	4.92209	1318	4.94145	1318	4.86787	1318	4.87253	1318	4.92871	1318	4.92641	1318	4.93143	1318	4.9475	1318	4.88845	1318	4.91691
1319	4.94575	1319	4.92802	1319	4.90344	1319	4.90104	1319	4.92197	1319	4.93998	1319	4.86905	1319	4.87271	1319	4.92846	1319	4.92595	1319	4.93152	1319	4.94786	1319	4.8885	1319	4.91645
1320	4.94723	1320	4.92759	1320	4.90442	1320	4.90218	1320	4.92086	1320	4.93864	1320	4.87019	1320	4.87279	1320	4.92891	1320	4.92576	1320	4.93207	1320	4.94707	1320	4.8872	1320	4.91692
1321	4.94733	1321	4.92815	1321	4.90486	1321	4.90313	1321	4.91892	1321	4.9375	1321	4.87002	1321	4.87402	1321	4.93018	1321	4.92652	1321	4.93346	1321	4.94721	1321	4.88726	1321	4.91719
1322	4.94685	1322	4.92827	1322	4.90536	1322	4.9028	1322	4.91868	1322	4.93645	1322	4.87028	1322	4.87482	1322	4.93102	1322	4.9278	1322	4.93317	1322	4.94716	1322	4.88707	1322	4.91748
1323	4.94619	1323	4.92857	1323	4.90529	1323	4.90192	1323	4.91777	1323	4.93654	1323	4.87032	1323	4.87566	1323	4.93215	1323	4.92826	1323	4.93232	1323	4.94728	1323	4.8875	1323	4.91754
1324	4.94674	1324	4.92826	1324	4.90587	1324	4.90217	1324	4.91831	1324	4.93737	1324	4.86954	1324	4.87535	1324	4.93335	1324	4.92841	1324	4.93164	1324	4.94791	1324	4.88765	1324	4.91802
1325	4.94639	1325	4.92907	1325	4.90554	1325	4.90155	1325	4.91999	1325	4.93886	1325	4.86912	1325	4.87517	1325	4.93376	1325	4.92895	1325	4.93036	1325	4.9492	1325	4.88794	1325	4.91826
1326	4.94686	1326	4.9299	1326	4.90559	1326	4.90078	1326	4.92225	1326	4.94011	1326	4.87014	1326	4.87439	1326	4.9345	1326	4.92877	1326	4.92977	1326	4.95014	1326	4.88867	1326	4.91797
1327	4.94741	1327	4.92965	1327	4.90631	1327	4.89966	1327	4.92365	1327	4.94153	1327	4.87053	1327	4.87385	1327	4.93517	1327	4.92833	1327	4.93037	1327	4.94997	1327	4.88875	1327	4.91809
1328	4.94793	1328	4.92906	1328	4.90752	1328	4.89919	1328	4.92528	1328	4.94154	1328	4.87022	1328	4.87335	1328	4.93541	1328	4.92797	1328	4.9303	1328	4.94891	1328	4.88772	1328	4.91746
1329	4.948	1329	4.93038	1329	4.9076	1329	4.89946	1329	4.9262	1329	4.94154	1329	4.86969	1329	4.87356	1329	4.93553	1329	4.92801	1329	4.93046	1329	4.94801	1329	4.88725	1329	4.91695
1330	4.94828	1330	4.93073	1330	4.90772	1330	4.89854	1330	4.92649	1330	4.94005	1330	4.87002	1330	4.87343	1330	4.93511	1330	4.92787	1330	4.9309	1330	4.94612	1330	4.88784	1330	4.91633
1331	4.9486	1331	4.93028	1331	4.90831	1331	4.8986	1331	4.92701	1331	4.9385	1331	4.86915	1331	4.8738	1331	4.93403	1331	4.92819	1331	4.93094	1331	4.9444	1331	4.88768	1331	4.91553
1332	4.94913	1332	4.92965	1332	4.90701	1332	4.89989	1332	4.92719	1332	4.93681	1332	4.86892	1332	4.87372	1332	4.93261	1332	4.92851	1332	4.93039	1332	4.9439	1332	4.88749	1332	4.9145
1333	4.94912	1333	4.93015	1333	4.90562	1333	4.9007	1333	4.92706	1333	4.93585	1333	4.869	1333	4.87389	1333	4.93165	1333	4.92891	1333	4.92977	1333	4.94491	1333	4.88802	1333	4.91502
1334	4.94876	1334	4.92894	1334	4.90498	1334	4.90034	1334	4.92664	1334	4.93474	1334	4.86916	1334	4.87433	1334	4.93104	1334	4.92815	1334	4.92938	1334	4.94604	1334	4.88839	1334	4.91506
1335	4.94815	1335	4.92842	1335	4.90502	1335	4.90044	1335	4.92624	1335	4.9345	1335	4.8687	1335	4.87544	1335	4.93119	1335	4.92794	1335	4.92902	1335	4.94768	1335	4.88886	1335	4.91528
1336	4.94789	1336	4.9283	1336	4.90431	1336	4.89996	1336	4.92602	1336	4.93471	1336	4.86853	1336	4.87558	1336	4.93021	1336	4.92743	1336	4.9282	1336	4.94933	1336	4.88897	1336	4.91616
1337	4.94733	1337	4.92972	1337	4.90426	1337	4.89879	1337	4.92661	1337	4.93549	1337	4.86739	1337	4.87521	1337	4.93033	1337	4.92769	1337	4.92796	1337	4.94942	1337	4.88962	1337	4.91614
1338	4.94723	1338	4.92983	1338	4.90471	1338	4.89802	1338	4.92718	1338	4.93645	1338	4.86628	1338	4.87489	1338	4.93004	1338	4.92797	1338	4.92791	1338	4.94893	1338	4.88926	1338	4.91602
1339	4.94793	1339	4.93069	1339	4.90448	1339	4.89793	1339	4.9274	1339	4.93662	1339	4.8661	1339	4.87436	1339	4.92981	1339	4.92889	1339	4.92761	1339	4.94763	1339	4.8883	1339	4.91524
1340	4.9481	1340	4.93064	1340	4.90343	1340	4.89833	1340	4.92754	1340	4.93821	1340	4.86594	1340	4.87299	1340	4.9289	1340	4.9285	1340	4.92821	1340	4.94662	1340	4.88691	1340	4.91461
1341	4.94786	1341	4.92976	1341	4.90241	1341	4.89835	1341	4.92725	1341	4.93941	1341	4.8664	1341	4.87248	1341	4.92913	1341	4.92816	1341	4.92903	1341	4.94626	1341	4.88583	1341	4.9146
1342	4.94858	1342	4.92886	1342	4.90182	1342	4.89874	1342	4.92636	1342	4.94016	1342	4.86722	1342	4.8726	1342	4.92998	1342	4.92748	1342	4.92972	1342	4.94575	1342	4.88495	1342	4.91603
1343	4.94884	1343	4.92815	1343	4.90243	1343	4.89877	1343	4.92654	1343	4.94027	1343	4.8676	1343	4.87255	1343	4.93057	1343	4.9264	1343	4.93064	1343	4.94482	1343	4.88477	1343	4.91715
1344	4.94832	1344	4.92759	1344	4.90239	1344	4.89893	1344	4.92629	1344	4.94158	1344	4.86877	1344	4.87215	1344	4.93126	1344	4.92659	1344	4.93203	1344	4.94423	1344	4.88399	1344	4.91801
1345	4.94853	1345	4.92797	1345	4.90277	1345	4.8994	1345	4.9261	1345	4.94061	1345	4.86937	1345	4.8717	1345	4.93201	1345	4.92668	1345	4.93271	1345	4.94417	1345	4.88387	1345	4.91843
1346	4.94884	1346	4.9282	1346	4.90399	1346	4.89926	1346	4.92758	1346	4.93989	1346	4.86814	1346	4.87157	1346	4.93263	1346	4.92772	1346	4.93323	1346	4.9432	1346	4.88455	1346	4.91814
1347	4.94795	1347	4.92804	1347	4.90513	1347	4.89894	1347	4.9281	1347	4.93978	1347	4.86738	1347	4.87195	1347	4.93212	1347	4.92854	1347	4.93372	1347	4.94354	1347	4.88529	1347	4.91707
1348	4.94729	1348	4.92837	1348	4.90416	1348	4.89954	1348	4.9275	1348	4.94105	1348	4.86701	1348	4.87179	1348	4.93201	1348	4.93005	1348	4.93456	1348	4.94453	1348	4.88651	1348	4.91551
1349	4.94684	1349	4.92917	1349	4.90416	1349	4.89954	1349	4.92763	1349	4.94084	1349	4.8661	1349	4.87233	1349	4.93155	1349	4.92994	1349	4.9342	1349	4.94497	1349	4.88878	1349	4.91489
1350	4.94682	1350	4.9293	1350	4.90377	1350	4.89982	1350	4.92721	1350	4.94125	1350	4.86535	1350	4.87425	1350	4.93194	1350	4.93007	1350	4.93411	1350	4.94509	1350	4.89061	1350	4.91392
1351	4.94634	1351	4.92972	1351	4.90313	1351	4.90054	1351	4.92559	1351	4.941	1351	4.86605	1351	4.87413	1351	4.9322	1351	4.92931	1351	4.93444	1351	4.94596	1351	4.89161	1351	4.91351
1352	4.94634	1352	4.93015	1352	4.902	1352	4.90089	1352	4.92424	1352	4.94059	1352	4.86705	1352	4.87344	1352	4.93279	1352	4.9288	1352	4.93451	1352	4.94618	1352	4.89214	1352	4.91378
1353	4.94653	1353	4.93039	1353	4.90152	1353	4.90027	1353	4.92347	1353	4.9395	1353	4.86732	1353	4.87298	1353	4.9332	1353	4.92874	1353	4.93283	1353	4.94652	1353	4.89202	1353	4.91445
1354	4.94597	1354	4.92997	1354	4.90106	1354	4.90016	1354	4.92382	1354	4.93813	1354	4.86766	1354	4.87254	1354	4.93383	1354	4.92955	1354	4.93212	1354	4.94739	1354	4.89084	1354	4.91475
1355	4.94596	1355	4.93002	1355	4.90092	1355	4.89972	1355	4.92444	1355	4.93695	1355	4.86768	1355	4.87185	1355	4.93393	1355	4.93032	1355	4.93139	1355	4.9485	1355	4.8896	1355	4.91552
1356	4.94613	1356	4.93019	1356	4.90074	1356	4.89962	1356	4.92463	1356	4.93738	1356	4.86786	1356	4.87202	1356	4.93396	1356	4.931	1356	4.93037	1356	4.94782	1356	4.88846	1356	4.916
1357	4.94617	1357	4.9302	1357	4.90115	1357	4.8993	1357	4.92507	1357	4.9382	1357	4.8671	1357	4.87216	1357	4.93319	1357	4.9314	1357	4.9292	1357	4.94814	1357	4.88696	1357	4.91607
1358	4.94599	1358	4.92985	1358	4.90175	1358	4.89977	1358	4.92599	1358	4.93781	1358	4.86743	1358	4.87261	1358	4.93303	1358	4.93104	1358	4.9293	1358	4.94668	1358	4.88662	1358	4.91604
1359	4.946	1359	4.92956	1359	4.90157	1359	4.90034	1359	4.9256	1359	4.9388	1359	4.86804	1359	4.8731	1359	4.93332	1359	4.93032	1359	4.9297	1359	4.94541	1359	4.88626	1359	4.91646
1360	4.94617	1360	4.92917	1360	4.90113	1360	4.90006	1360	4.92573	1360	4.93916	1360	4.86854	1360	4.87296	1360	4.93387	1360	4.93018	1360	4.92954	1360	4.94345	1360	4.88567	1360	4.91617
1361	4.94632	1361	4.92919	1361	4.90071	1361	4.89945	1361	4.92604	1361	4.93852	1361	4.86836	1361	4.87343	1361	4.93467	1361	4.93001	1361	4.92823	1361	4.9437	1361	4.88518	1361	4.9163
1362	4.94638	1362	4.92896	1362	4.90053	1362	4.89969	1362	4.92566	1362	4.9376	1362	4.86899	1362	4.87395	1362	4.93532	1362	4.92994	1362	4.92828	1362	4.94336	1362	4.8859	1362	4.91666
1363	4.94713	1363	4.9292	1363	4.90017	1363	4.89873	1363	4.92438	1363	4.93735	1363	4.86871	1363	4.87403	1363	4.93502	1363	4.9296	1363	4.92818	1363	4.94428	1363	4.88576	1363	4.91651
1364	4.94772	1364	4.92932	1364	4.90082	1364	4.89785	1364	4.92303	1364	4.93698	1364	4.86789	1364	4.87409	1364	4.93411	1364	4.9298	1364	4.9277	1364	4.94515	1364	4.88597	1364	4.91697
1365	4.94672	1365	4.92941	1365	4.90103	1365	4.89764	1365	4.922	1365	4.93745	1365	4.86772	1365	4.87484	1365	4.93352	1365	4.93018	1365	4.92726	1365	4.94592	1365	4.88583	1365	4.91716
1366	4.94585	1366	4.92797	1366	4.90122	1366	4.89747	1366	4.92109	1366	4.93764	1366	4.86711	1366	4.87519	1366	4.93368	1366	4.93087	1366	4.92812	1366	4.94715	1366	4.88622	1366	4.91672
1367	4.94553	1367	4.92779	1367	4.9013	1367	4.89683	1367	4.92052	1367	4.93792	1367	4.86609	1367	4.87648	1367	4.93392	1367	4.93055	1367	4.92738	1367	4.94726	1367	4.88587	1367	4.91638
1368	4.94553	1368	4.92695	1368	4.90099	1368	4.89774	1368	4.92079	1368	4.93816	1368	4.86584	1368	4.87865	1368	4.93463	1368	4.93083	1368	4.92729	1368	4.94743	1368	4.8849	1368	4.91639
1369	4.94519	1369	4.92558	1369	4.90058	1369	4.89763	1369	4.9215	1369	4.9384	1369	4.86481	1369	4.87993	1369	4.93503	1369	4.93113	1369	4.92649	1369	4.94816	1369	4.8852	1369	4.91523
1370	4.94593	1370	4.92414	1370	4.90116	1370	4.89757	1370	4.92272	1370	4.93835	1370	4.86402	1370	4.88002	1370	4.93467	1370	4.93	1370	4.92618	1370	4.9493	1370	4.88573	1370	4.91582
1371	4.94671	1371	4.92467	1371	4.90124	1371	4.89795	1371	4.92307	1371	4.9377	1371	4.86474	1371	4.88138	1371	4.93409	1371	4.9297	1371	4.92638	1371	4.94872	1371	4.88574	1371	4.91607
1372	4.94816	1372	4.92533	1372	4.90053	1372	4.89813	1372	4.92456	1372	4.9376	1372	4.86479	1372	4.88134	1372	4.93403	1372	4.93018	1372	4.92721	1372	4.94872	1372	4.88586	1372	4.91607
1373	4.94748	1373	4.92628	1373	4.90098	1373	4.89669	1373	4.92527	1373	4.93744	1373	4.86446	1373	4.88108	1373	4.93401	1373	4.9306	1373	4.92691	1373	4.94837	1373	4.88717	1373	4.91594
1374	4.9475	1374	4.92695	1374	4.90105	1374	4.89672	1374	4.92627	1374	4.9369	1374	4.8653	1374	4.88066	1374	4.93462	1374	4.93061	1374	4.92777	1374	4.94767	1374	4.88757	1374	4.91568
1375	4.94727	1375	4.92804	1375	4.90097	1375	4.89585	1375	4.92588	1375	4.93747	1375	4.86619	1375	4.88002	1375	4.93537	1375	4.93278	1375	4.92863	1375	4.9469	1375	4.8881	1375	4.91486
1376	4.94747	1376	4.92888	1376	4.90138	1376	4.8953	1376	4.92631	1376	4.93822	1376	4.8664	1376	4.8783	1376	4.93546	1376	4.93327	1376	4.92924	1376	4.94641	1376	4.88816	1376	4.91403
1377	4.9457	1377	4.92901	1377	4.90224	1377	4.89534	1377	4.92583	1377	4.93825	1377	4.86698	1377	4.87757	1377	4.93505	1377	4.93291	1377	4.92945	1377	4.94606	1377	4.88846	1377	4.91318
1378	4.94534	1378	4.92826	1378	4.90305	1378	4.89613	1378	4.92629	1378	4.93864	1378	4.8681	1378	4.87647	1378	4.9344	1378	4.93192	1378	4.93004	1378	4.94582	1378	4.88795	1378	4.91245
1379	4.94569	1379	4.92839	1379	4.9036	1379	4.89627	1379	4.92613	1379	4.93955	1379	4.86843	1379	4.87574	1379	4.9339	1379	4.93139	1379	4.92989	1379	4.94552	1379	4.88742	1379	4.91248
1380	4.94636	1380	4.92829	1380	4.90437	1380	4.8975	1380	4.92583	1380	4.93908	1380	4.86823	1380	4.87573	1380	4.9335	1380	4.93005	1380	4.92927	1380	4.94504	1380	4.88731	1380	4.91334
1381	4.94587	1381	4.92742	1381	4.90487	1381	4.89756	1381	4.92635	1381	4.93934	1381	4.86815	1381	4.87585	1381	4.93284	1381	4.92948	1381	4.92864	1381	4.94493	1381	4.8866	1381	4.91376
injection 12	injection volume= 1.9 µl	injection 12	injection volume= 1.9 µl	injection 12	injection volume= 1.9 µl	injection 12	injection volume= 1.9 µl	injection 12	injection volume= 1.9 µl	injection 12	injection volume= 1.9 µl	injection 12	injection volume= 1.9 µl	injection 12	injection volume= 1.9 µl	injection 12	injection volume= 1.9 µl	injection 12	injection volume= 1.9 µl	injection 12	injection volume= 1.9 µl	injection 12	injection volume= 1.9 µl	injection 12	injection volume= 1.9 µl	injection 12	injection volume= 1.9 µl
1382	4.94628	1382	4.92644	1382	4.90549	1382	4.89778	1382	4.92604	1382	4.94016	1382	4.86763	1382	4.876	1382	4.9329	1382	4.92953	1382	4.92908	1382	4.94471	1382	4.886	1382	4.91428
1383	4.94522	1383	4.92447	1383	4.90442	1383	4.8978	1383	4.92103	1383	4.93742	1383	4.86668	1383	4.87617	1383	4.93316	1383	4.93089	1383	4.9297	1383	4.94435	1383	4.88457	1383	4.91383
1384	4.94007	1384	4.91741	1384	4.90405	1384	4.89666	1384	4.90838	1384	4.92571	1384	4.86661	1384	4.87699	1384	4.93271	1384	4.93099	1384	4.93	1384	4.9443	1384	4.88336	1384	4.91438
1385	4.93101	1385	4.90678	1385	4.90351	1385	4.89573	1385	4.89049	1385	4.90741	1385	4.86742	1385	4.87854	1385	4.93242	1385	4.93072	1385	4.93074	1385	4.94536	1385	4.88246	1385	4.91455
1386	4.92132	1386	4.89404	1386	4.90398	1386	4.89543	1386	4.86655	1386	4.88475	1386	4.86845	1386	4.88124	1386	4.93249	1386	4.92997	1386	4.93146	1386	4.94778	1386	4.88202	1386	4.91604
1387	4.91267	1387	4.88017	1387	4.90527	1387	4.89666	1387	4.843	1387	4.85978	1387	4.87033	1387	4.88479	1387	4.93218	1387	4.9301	1387	4.9319	1387	4.95038	1387	4.8834	1387	4.91777
1388	4.90473	1388	4.86919	1388	4.90758	1388	4.89804	1388	4.82369	1388	4.83875	1388	4.87377	1388	4.88734	1388	4.93199	1388	4.92956	1388	4.93389	1388	4.95231	1388	4.8862	1388	4.92017
1389	4.90015	1389	4.8645	1389	4.91061	1389	4.90114	1389	4.81349	1389	4.82836	1389	4.87656	1389	4.88879	1389	4.93225	1389	4.92933	1389	4.93613	1389	4.95451	1389	4.88941	1389	4.92141
1390	4.89954	1390	4.86291	1390	4.9124	1390	4.90427	1390	4.81114	1390	4.82676	1390	4.87855	1390	4.88884	1390	4.93255	1390	4.92835	1390	4.93771	1390	4.95462	1390	4.8916	1390	4.92167
1391	4.90044	1391	4.86445	1391	4.91395	1391	4.90736	1391	4.81598	1391	4.83118	1391	4.87997	1391	4.88788	1391	4.93216	1391	4.92743	1391	4.93799	1391	4.95284	1391	4.89426	1391	4.92089
1392	4.90028	1392	4.86776	1392	4.91454	1392	4.9087	1392	4.82382	1392	4.83898	1392	4.88148	1392	4.88473	1392	4.93163	1392	4.92594	1392	4.93792	1392	4.95079	1392	4.89411	1392	4.9196
1393	4.90099	1393	4.87157	1393	4.91441	1393	4.90934	1393	4.83286	1393	4.84811	1393	4.88072	1393	4.88206	1393	4.93002	1393	4.92435	1393	4.93711	1393	4.95015	1393	4.89418	1393	4.91831
1394	4.9026	1394	4.87509	1394	4.91292	1394	4.90896	1394	4.84196	1394	4.85663	1394	4.87929	1394	4.88048	1394	4.92863	1394	4.9225	1394	4.93631	1394	4.9487	1394	4.8937	1394	4.9171
1395	4.90462	1395	4.88	1395	4.91179	1395	4.90793	1395	4.85085	1395	4.86494	1395	4.87757	1395	4.88036	1395	4.92749	1395	4.92122	1395	4.9355	1395	4.9488	1395	4.89336	1395	4.91692
1396	4.90735	1396	4.88499	1396	4.91087	1396	4.90649	1396	4.85899	1396	4.8739	1396	4.87635	1396	4.88025	1396	4.92746	1396	4.92079	1396	4.93553	1396	4.94938	1396	4.89327	1396	4.91724
1397	4.90987	1397	4.88951	1397	4.90872	1397	4.90481	1397	4.86673	1397	4.88241	1397	4.87445	1397	4.88145	1397	4.92716	1397	4.92029	1397	4.9349	1397	4.94975	1397	4.89306	1397	4.91736
1398	4.91325	1398	4.89323	1398	4.90726	1398	4.90414	1398	4.87537	1398	4.88989	1398	4.87344	1398	4.88274	1398	4.9278	1398	4.92032	1398	4.93471	1398	4.94915	1398	4.89332	1398	4.91735
1399	4.91612	1399	4.89802	1399	4.90659	1399	4.90317	1399	4.88425	1399	4.89652	1399	4.87257	1399	4.88392	1399	4.92777	1399	4.92118	1399	4.93374	1399	4.94832	1399	4.89274	1399	4.91663
1400	4.91833	1400	4.90178	1400	4.90627	1400	4.90238	1400	4.89182	1400	4.90261	1400	4.87227	1400	4.88329	1400	4.92763	1400	4.92183	1400	4.93329	1400	4.94685	1400	4.89196	1400	4.91605
1401	4.92043	1401	4.9055	1401	4.90499	1401	4.90189	1401	4.89909	1401	4.90695	1401	4.87115	1401	4.88253	1401	4.92756	1401	4.92192	1401	4.93242	1401	4.94515	1401	4.89088	1401	4.91649
1402	4.924	1402	4.90793	1402	4.90496	1402	4.90175	1402	4.90325	1402	4.90983	1402	4.87125	1402	4.88126	1402	4.92738	1402	4.9228	1402	4.93239	1402	4.94448	1402	4.89049	1402	4.91691
1403	4.9267	1403	4.91027	1403	4.90522	1403	4.90149	1403	4.90433	1403	4.91315	1403	4.87071	1403	4.88003	1403	4.92724	1403	4.92261	1403	4.93087	1403	4.94344	1403	4.88884	1403	4.91753
1404	4.92919	1404	4.91214	1404	4.90467	1404	4.90166	1404	4.90394	1404	4.91554	1404	4.87087	1404	4.87903	1404	4.92703	1404	4.92207	1404	4.9296	1404	4.94248	1404	4.88842	1404	4.91836
1405	4.93172	1405	4.91353	1405	4.90428	1405	4.90128	1405	4.90283	1405	4.91737	1405	4.87084	1405	4.87887	1405	4.92683	1405	4.92274	1405	4.92803	1405	4.9418	1405	4.88798	1405	4.91801
1406	4.9328	1406	4.91452	1406	4.90347	1406	4.90086	1406	4.9012	1406	4.91889	1406	4.87059	1406	4.87874	1406	4.92616	1406	4.92263	1406	4.92736	1406	4.94216	1406	4.88804	1406	4.91737
1407	4.93356	1407	4.91649	1407	4.90313	1407	4.90042	1407	4.90087	1407	4.92046	1407	4.86927	1407	4.87882	1407	4.92638	1407	4.92107	1407	4.9268	1407	4.94216	1407	4.8879	1407	4.91704
1408	4.93443	1408	4.91742	1408	4.90235	1408	4.89867	1408	4.90275	1408	4.9231	1408	4.8684	1408	4.87825	1408	4.92602	1408	4.92055	1408	4.92652	1408	4.94331	1408	4.88823	1408	4.9163
1409	4.93606	1409	4.91728	1409	4.9021	1409	4.89737	1409	4.9053	1409	4.92597	1409	4.86772	1409	4.87725	1409	4.92608	1409	4.92065	1409	4.92707	1409	4.94365	1409	4.88909	1409	4.91596
1410	4.93746	1410	4.91932	1410	4.90239	1410	4.89672	1410	4.90825	1410	4.92746	1410	4.867	1410	4.8759	1410	4.92589	1410	4.92102	1410	4.9286	1410	4.94374	1410	4.88939	1410	4.9159
1411	4.93912	1411	4.9221	1411	4.90313	1411	4.89709	1411	4.91063	1411	4.92936	1411	4.86632	1411	4.87524	1411	4.92494	1411	4.92508	1411	4.92973	1411	4.94343	1411	4.88898	1411	4.91561
1412	4.94017	1412	4.92418	1412	4.90335	1412	4.89736	1412	4.91343	1412	4.93027	1412	4.86564	1412	4.87486	1412	4.92355	1412	4.93074	1412	4.92996	1412	4.94312	1412	4.88937	1412	4.91498
1413	4.94056	1413	4.92585	1413	4.90415	1413	4.89811	1413	4.91497	1413	4.9291	1413	4.86509	1413	4.87444	1413	4.92246	1413	4.93554	1413	4.92957	1413	4.94234	1413	4.88963	1413	4.91544
1414	4.94024	1414	4.92582	1414	4.90405	1414	4.89884	1414	4.91554	1414	4.92831	1414	4.86497	1414	4.87432	1414	4.92158	1414	4.93975	1414	4.92969	1414	4.94255	1414	4.88825	1414	4.91521
1415	4.93965	1415	4.92456	1415	4.90375	1415	4.89942	1415	4.91601	1415	4.92803	1415	4.8651	1415	4.87485	1415	4.92079	1415	4.94204	1415	4.92909	1415	4.94277	1415	4.88778	1415	4.91466
1416	4.93984	1416	4.92163	1416	4.90332	1416	4.89953	1416	4.91732	1416	4.92691	1416	4.86517	1416	4.87429	1416	4.92124	1416	4.94143	1416	4.92866	1416	4.94214	1416	4.88662	1416	4.91406
1417	4.94037	1417	4.91876	1417	4.90345	1417	4.89831	1417	4.91818	1417	4.9279	1417	4.86582	1417	4.87326	1417	4.92185	1417	4.93854	1417	4.92896	1417	4.94155	1417	4.88511	1417	4.91292
1418	4.941	1418	4.91711	1418	4.90336	1418	4.89786	1418	4.91834	1418	4.92858	1418	4.86646	1418	4.87363	1418	4.92258	1418	4.93615	1418	4.92958	1418	4.94086	1418	4.88427	1418	4.91228
1419	4.94129	1419	4.91726	1419	4.90309	1419	4.89759	1419	4.9184	1419	4.92877	1419	4.86677	1419	4.8732	1419	4.92326	1419	4.93427	1419	4.93002	1419	4.93973	1419	4.88438	1419	4.91212
1420	4.94199	1420	4.917	1420	4.90263	1420	4.89679	1420	4.91852	1420	4.92972	1420	4.86706	1420	4.87275	1420	4.92452	1420	4.9322	1420	4.93003	1420	4.93924	1420	4.88404	1420	4.91307
1421	4.94215	1421	4.91773	1421	4.90243	1421	4.89649	1421	4.91773	1421	4.93108	1421	4.86744	1421	4.87231	1421	4.9249	1421	4.92948	1421	4.9294	1421	4.93963	1421	4.88561	1421	4.91377
1422	4.9422	1422	4.91885	1422	4.90178	1422	4.89656	1422	4.91713	1422	4.93157	1422	4.86766	1422	4.87283	1422	4.92611	1422	4.92882	1422	4.92972	1422	4.94011	1422	4.88694	1422	4.91505
1423	4.94227	1423	4.92035	1423	4.90109	1423	4.89667	1423	4.91655	1423	4.9323	1423	4.86776	1423	4.87228	1423	4.92721	1423	4.92816	1423	4.93057	1423	4.94106	1423	4.88721	1423	4.91507
1424	4.94192	1424	4.92143	1424	4.90144	1424	4.89574	1424	4.91659	1424	4.93367	1424	4.86745	1424	4.87156	1424	4.92769	1424	4.92723	1424	4.93079	1424	4.94254	1424	4.88691	1424	4.91576
1425	4.94142	1425	4.9233	1425	4.90205	1425	4.89517	1425	4.91572	1425	4.93413	1425	4.8667	1425	4.87025	1425	4.92772	1425	4.92754	1425	4.9304	1425	4.94323	1425	4.88715	1425	4.9158
1426	4.94116	1426	4.92416	1426	4.9015	1426	4.89455	1426	4.91566	1426	4.93457	1426	4.86715	1426	4.87052	1426	4.92849	1426	4.92851	1426	4.92986	1426	4.94419	1426	4.88665	1426	4.91624
1427	4.94052	1427	4.92497	1427	4.90159	1427	4.89506	1427	4.91478	1427	4.93435	1427	4.86658	1427	4.87069	1427	4.92779	1427	4.92882	1427	4.92848	1427	4.9451	1427	4.88651	1427	4.91625
1428	4.94029	1428	4.92592	1428	4.90149	1428	4.89591	1428	4.91433	1428	4.93346	1428	4.86697	1428	4.87093	1428	4.92736	1428	4.92862	1428	4.92683	1428	4.94536	1428	4.88691	1428	4.91639
1429	4.9412	1429	4.92606	1429	4.90132	1429	4.89662	1429	4.91372	1429	4.93243	1429	4.86695	1429	4.87188	1429	4.92752	1429	4.92855	1429	4.92505	1429	4.94568	1429	4.88747	1429	4.91537
1430	4.9421	1430	4.92443	1430	4.90141	1430	4.89767	1430	4.91446	1430	4.93188	1430	4.86701	1430	4.87292	1430	4.92715	1430	4.92862	1430	4.92421	1430	4.94615	1430	4.88837	1430	4.91436
1431	4.9431	1431	4.9231	1431	4.90161	1431	4.89811	1431	4.91525	1431	4.93036	1431	4.86648	1431	4.87348	1431	4.92615	1431	4.92792	1431	4.92493	1431	4.94512	1431	4.88876	1431	4.91308
1432	4.94324	1432	4.92195	1432	4.90172	1432	4.89803	1432	4.91618	1432	4.92979	1432	4.86613	1432	4.87357	1432	4.92551	1432	4.92758	1432	4.92475	1432	4.94331	1432	4.88796	1432	4.9128
1433	4.94311	1433	4.92042	1433	4.90138	1433	4.897	1433	4.91727	1433	4.92937	1433	4.86567	1433	4.87345	1433	4.9248	1433	4.92802	1433	4.92485	1433	4.94232	1433	4.88727	1433	4.91309
1434	4.94275	1434	4.91931	1434	4.90089	1434	4.89632	1434	4.91866	1434	4.92971	1434	4.86558	1434	4.87365	1434	4.92389	1434	4.92796	1434	4.92565	1434	4.94125	1434	4.88739	1434	4.91394
1435	4.94201	1435	4.91955	1435	4.90049	1435	4.8951	1435	4.91974	1435	4.9306	1435	4.8661	1435	4.87378	1435	4.92322	1435	4.92685	1435	4.92645	1435	4.94089	1435	4.88676	1435	4.91451
1436	4.94152	1436	4.9201	1436	4.90027	1436	4.89312	1436	4.91992	1436	4.93247	1436	4.8663	1436	4.87292	1436	4.9236	1436	4.92628	1436	4.92629	1436	4.94084	1436	4.88541	1436	4.9147
1437	4.94231	1437	4.92121	1437	4.8994	1437	4.89285	1437	4.92058	1437	4.93305	1437	4.8671	1437	4.87185	1437	4.92466	1437	4.92538	1437	4.9271	1437	4.94132	1437	4.8854	1437	4.91481
1438	4.94357	1438	4.92229	1438	4.89923	1438	4.89277	1438	4.92105	1438	4.93409	1438	4.86734	1438	4.87153	1438	4.92483	1438	4.92436	1438	4.92693	1438	4.94227	1438	4.88558	1438	4.91489
1439	4.94323	1439	4.92343	1439	4.89928	1439	4.89272	1439	4.92084	1439	4.9346	1439	4.86729	1439	4.87055	1439	4.92553	1439	4.92465	1439	4.92627	1439	4.94285	1439	4.88543	1439	4.91478
1440	4.94355	1440	4.9243	1440	4.89879	1440	4.89289	1440	4.9203	1440	4.93442	1440	4.8664	1440	4.87069	1440	4.92614	1440	4.92563	1440	4.92587	1440	4.9433	1440	4.8853	1440	4.91417
1441	4.94318	1441	4.925	1441	4.89916	1441	4.89419	1441	4.92003	1441	4.93414	1441	4.86615	1441	4.87094	1441	4.92642	1441	4.92719	1441	4.92577	1441	4.94379	1441	4.88608	1441	4.91413
1442	4.94301	1442	4.9253	1442	4.89983	1442	4.89467	1442	4.9198	1442	4.93524	1442	4.8658	1442	4.87111	1442	4.92597	1442	4.92792	1442	4.92657	1442	4.9445	1442	4.88642	1442	4.91378
1443	4.94241	1443	4.92534	1443	4.90117	1443	4.89534	1443	4.91996	1443	4.93612	1443	4.86522	1443	4.87188	1443	4.92643	1443	4.92857	1443	4.92794	1443	4.94352	1443	4.88664	1443	4.91302
1444	4.94268	1444	4.92518	1444	4.90163	1444	4.89577	1444	4.92028	1444	4.93638	1444	4.86586	1444	4.87286	1444	4.92722	1444	4.92846	1444	4.92906	1444	4.94354	1444	4.88644	1444	4.9131
1445	4.94306	1445	4.92518	1445	4.90214	1445	4.89638	1445	4.92012	1445	4.93689	1445	4.86543	1445	4.87235	1445	4.92736	1445	4.92808	1445	4.93047	1445	4.94231	1445	4.88645	1445	4.91334
1446	4.94406	1446	4.92492	1446	4.90202	1446	4.89656	1446	4.91969	1446	4.93761	1446	4.86451	1446	4.87262	1446	4.92769	1446	4.92757	1446	4.93162	1446	4.94161	1446	4.88634	1446	4.91327
1447	4.94382	1447	4.92501	1447	4.90225	1447	4.89605	1447	4.91875	1447	4.93842	1447	4.86437	1447	4.87321	1447	4.9279	1447	4.92854	1447	4.93118	1447	4.94117	1447	4.8855	1447	4.91389
1448	4.94372	1448	4.92448	1448	4.90143	1448	4.89592	1448	4.91708	1448	4.93869	1448	4.86455	1448	4.8725	1448	4.92833	1448	4.92868	1448	4.93054	1448	4.94121	1448	4.88468	1448	4.91421
1449	4.94436	1449	4.92465	1449	4.9004	1449	4.89552	1449	4.91501	1449	4.93878	1449	4.86379	1449	4.87255	1449	4.92823	1449	4.92875	1449	4.93013	1449	4.94091	1449	4.88455	1449	4.91405
1450	4.94401	1450	4.92516	1450	4.89931	1450	4.89568	1450	4.91391	1450	4.93967	1450	4.86353	1450	4.87289	1450	4.92879	1450	4.92941	1450	4.92923	1450	4.94116	1450	4.885	1450	4.91446
1451	4.94426	1451	4.92522	1451	4.89917	1451	4.89514	1451	4.9137	1451	4.93964	1451	4.86378	1451	4.87303	1451	4.92845	1451	4.9299	1451	4.92854	1451	4.94133	1451	4.88601	1451	4.91399
1452	4.94389	1452	4.92465	1452	4.8988	1452	4.89507	1452	4.91407	1452	4.93904	1452	4.86385	1452	4.87332	1452	4.92932	1452	4.92874	1452	4.9281	1452	4.94103	1452	4.88721	1452	4.9132
1453	4.94339	1453	4.92542	1453	4.89842	1453	4.89588	1453	4.91569	1453	4.93926	1453	4.86373	1453	4.87357	1453	4.92947	1453	4.92792	1453	4.92801	1453	4.94027	1453	4.889	1453	4.91263
1454	4.9431	1454	4.92629	1454	4.89906	1454	4.89736	1454	4.91832	1454	4.93903	1454	4.8643	1454	4.87277	1454	4.9291	1454	4.92745	1454	4.92765	1454	4.93927	1454	4.88969	1454	4.91285
1455	4.94347	1455	4.92536	1455	4.89912	1455	4.8983	1455	4.92106	1455	4.93776	1455	4.86585	1455	4.87317	1455	4.92848	1455	4.92657	1455	4.92781	1455	4.93864	1455	4.89029	1455	4.91223
1456	4.94259	1456	4.92529	1456	4.89949	1456	4.89834	1456	4.92295	1456	4.93644	1456	4.86739	1456	4.87286	1456	4.92847	1456	4.9257	1456	4.9278	1456	4.93823	1456	4.89047	1456	4.91383
1457	4.9427	1457	4.92539	1457	4.89942	1457	4.89853	1457	4.92543	1457	4.93474	1457	4.86745	1457	4.87225	1457	4.92734	1457	4.92646	1457	4.92797	1457	4.93769	1457	4.89123	1457	4.91508
1458	4.94275	1458	4.92556	1458	4.89948	1458	4.89773	1458	4.92528	1458	4.93275	1458	4.86778	1458	4.87214	1458	4.92642	1458	4.9268	1458	4.92819	1458	4.93847	1458	4.89066	1458	4.91584
1459	4.94274	1459	4.92518	1459	4.8995	1459	4.8963	1459	4.92419	1459	4.93124	1459	4.86736	1459	4.87176	1459	4.9263	1459	4.92706	1459	4.92846	1459	4.93931	1459	4.89017	1459	4.91551
1460	4.94285	1460	4.92567	1460	4.89935	1460	4.89447	1460	4.92295	1460	4.93031	1460	4.86699	1460	4.87182	1460	4.92729	1460	4.92759	1460	4.92893	1460	4.94062	1460	4.8899	1460	4.91597
1461	4.94393	1461	4.92558	1461	4.89861	1461	4.89459	1461	4.92195	1461	4.93021	1461	4.86594	1461	4.87297	1461	4.92781	1461	4.92866	1461	4.92952	1461	4.94123	1461	4.88971	1461	4.91511
1462	4.9456	1462	4.92626	1462	4.89888	1462	4.8942	1462	4.9199	1462	4.92946	1462	4.86659	1462	4.87273	1462	4.92867	1462	4.92885	1462	4.9298	1462	4.94253	1462	4.88894	1462	4.91377
1463	4.94604	1463	4.92578	1463	4.89893	1463	4.89413	1463	4.91956	1463	4.93033	1463	4.86607	1463	4.87218	1463	4.92933	1463	4.92887	1463	4.92872	1463	4.94282	1463	4.88817	1463	4.91359
1464	4.94514	1464	4.92496	1464	4.89861	1464	4.89409	1464	4.91968	1464	4.93176	1464	4.86615	1464	4.8729	1464	4.92932	1464	4.92948	1464	4.92924	1464	4.94302	1464	4.88826	1464	4.91327
1465	4.94405	1465	4.92443	1465	4.89962	1465	4.89542	1465	4.91959	1465	4.93351	1465	4.86631	1465	4.8725	1465	4.92917	1465	4.92919	1465	4.92877	1465	4.94202	1465	4.8881	1465	4.91329
1466	4.94195	1466	4.92478	1466	4.90027	1466	4.89731	1466	4.91913	1466	4.93336	1466	4.86667	1466	4.87156	1466	4.93009	1466	4.92897	1466	4.92804	1466	4.9414	1466	4.88712	1466	4.9135
1467	4.93993	1467	4.92442	1467	4.89947	1467	4.89919	1467	4.9188	1467	4.93451	1467	4.86623	1467	4.87152	1467	4.92944	1467	4.92862	1467	4.92775	1467	4.94053	1467	4.88621	1467	4.91382
1468	4.93898	1468	4.92423	1468	4.89926	1468	4.90132	1468	4.91742	1468	4.9329	1468	4.86603	1468	4.87277	1468	4.92949	1468	4.92951	1468	4.9293	1468	4.94088	1468	4.88598	1468	4.91399
1469	4.93932	1469	4.92478	1469	4.89987	1469	4.9038	1469	4.91687	1469	4.93187	1469	4.86527	1469	4.87337	1469	4.93055	1469	4.92963	1469	4.92996	1469	4.94152	1469	4.8851	1469	4.91424
1470	4.93926	1470	4.92498	1470	4.89966	1470	4.90523	1470	4.91551	1470	4.93063	1470	4.86389	1470	4.87286	1470	4.93026	1470	4.92974	1470	4.93116	1470	4.94295	1470	4.88427	1470	4.91451
1471	4.94042	1471	4.92516	1471	4.89927	1471	4.90564	1471	4.91494	1471	4.93102	1471	4.86342	1471	4.87213	1471	4.92979	1471	4.93002	1471	4.93189	1471	4.94441	1471	4.8844	1471	4.91439
1472	4.94094	1472	4.92476	1472	4.90043	1472	4.90509	1472	4.91493	1472	4.93188	1472	4.86374	1472	4.87208	1472	4.93113	1472	4.93114	1472	4.93222	1472	4.94411	1472	4.88476	1472	4.91449
1473	4.94215	1473	4.92476	1473	4.90131	1473	4.90296	1473	4.91565	1473	4.93475	1473	4.86412	1473	4.87099	1473	4.93172	1473	4.93135	1473	4.93233	1473	4.94315	1473	4.88506	1473	4.91475
1474	4.94215	1474	4.92525	1474	4.90126	1474	4.90085	1474	4.91575	1474	4.93666	1474	4.86464	1474	4.86968	1474	4.93157	1474	4.93134	1474	4.93187	1474	4.94263	1474	4.88534	1474	4.91567
1475	4.94259	1475	4.92489	1475	4.90159	1475	4.89916	1475	4.9166	1475	4.93781	1475	4.8651	1475	4.87004	1475	4.93188	1475	4.93179	1475	4.93069	1475	4.94139	1475	4.88593	1475	4.91522
1476	4.94195	1476	4.92367	1476	4.90235	1476	4.89694	1476	4.91722	1476	4.9395	1476	4.86559	1476	4.87069	1476	4.93128	1476	4.93206	1476	4.92992	1476	4.94037	1476	4.88668	1476	4.91514
1477	4.94115	1477	4.92271	1477	4.90198	1477	4.89546	1477	4.91786	1477	4.94012	1477	4.8645	1477	4.87057	1477	4.92967	1477	4.93182	1477	4.92979	1477	4.94141	1477	4.88713	1477	4.91557
1478	4.94	1478	4.92209	1478	4.9015	1478	4.89513	1478	4.91852	1478	4.93938	1478	4.86396	1478	4.87078	1478	4.9296	1478	4.93242	1478	4.9291	1478	4.94244	1478	4.88721	1478	4.9152
1479	4.93995	1479	4.92102	1479	4.90155	1479	4.89439	1479	4.91888	1479	4.93908	1479	4.86344	1479	4.87087	1479	4.92939	1479	4.93267	1479	4.92828	1479	4.94155	1479	4.88753	1479	4.9151
1480	4.94034	1480	4.92149	1480	4.90089	1480	4.89309	1480	4.91926	1480	4.93836	1480	4.86444	1480	4.87083	1480	4.92914	1480	4.93285	1480	4.92854	1480	4.94052	1480	4.88701	1480	4.9162
1481	4.9409	1481	4.92225	1481	4.90002	1481	4.89273	1481	4.91904	1481	4.93729	1481	4.86404	1481	4.8705	1481	4.92891	1481	4.93272	1481	4.92858	1481	4.93962	1481	4.88622	1481	4.91609
1482	4.9422	1482	4.92354	1482	4.90015	1482	4.89258	1482	4.91862	1482	4.93737	1482	4.86501	1482	4.8707	1482	4.92951	1482	4.93281	1482	4.92812	1482	4.93881	1482	4.88629	1482	4.91565
1483	4.94284	1483	4.92403	1483	4.89934	1483	4.89208	1483	4.91809	1483	4.93825	1483	4.86478	1483	4.87089	1483	4.92893	1483	4.93157	1483	4.92758	1483	4.93793	1483	4.88648	1483	4.91538
1484	4.94306	1484	4.92371	1484	4.89814	1484	4.89199	1484	4.91835	1484	4.93886	1484	4.86461	1484	4.87202	1484	4.92792	1484	4.93141	1484	4.92807	1484	4.93834	1484	4.88701	1484	4.91425
1485	4.94307	1485	4.92181	1485	4.89845	1485	4.892	1485	4.91859	1485	4.93961	1485	4.86346	1485	4.87253	1485	4.92764	1485	4.93117	1485	4.92639	1485	4.93923	1485	4.8875	1485	4.91373
1486	4.94264	1486	4.92066	1486	4.89898	1486	4.8921	1486	4.91902	1486	4.93957	1486	4.86307	1486	4.87232	1486	4.92802	1486	4.93023	1486	4.92546	1486	4.93944	1486	4.88788	1486	4.91416
1487	4.94161	1487	4.91986	1487	4.89772	1487	4.89101	1487	4.91974	1487	4.93891	1487	4.86195	1487	4.87233	1487	4.92748	1487	4.92936	1487	4.92459	1487	4.93971	1487	4.88792	1487	4.91512
1488	4.94148	1488	4.91938	1488	4.89744	1488	4.89034	1488	4.9207	1488	4.9378	1488	4.86293	1488	4.87213	1488	4.92692	1488	4.93004	1488	4.92473	1488	4.94058	1488	4.88741	1488	4.91498
1489	4.94252	1489	4.9198	1489	4.89702	1489	4.88985	1489	4.92042	1489	4.93666	1489	4.86466	1489	4.87144	1489	4.92757	1489	4.9302	1489	4.92444	1489	4.94162	1489	4.88781	1489	4.91471
1490	4.9427	1490	4.92126	1490	4.89599	1490	4.88901	1490	4.92079	1490	4.93542	1490	4.86708	1490	4.87161	1490	4.92863	1490	4.9305	1490	4.92551	1490	4.94234	1490	4.88785	1490	4.91396
1491	4.94304	1491	4.92266	1491	4.89544	1491	4.88826	1491	4.92055	1491	4.9357	1491	4.8683	1491	4.87249	1491	4.92821	1491	4.93111	1491	4.92682	1491	4.94351	1491	4.88739	1491	4.91304
1492	4.94319	1492	4.92342	1492	4.89675	1492	4.8892	1492	4.92066	1492	4.9349	1492	4.86895	1492	4.87357	1492	4.92818	1492	4.93166	1492	4.9276	1492	4.94317	1492	4.88629	1492	4.91198
1493	4.9434	1493	4.92382	1493	4.89765	1493	4.89046	1493	4.9205	1493	4.93413	1493	4.86898	1493	4.87359	1493	4.92886	1493	4.9319	1493	4.92802	1493	4.94206	1493	4.88651	1493	4.91186
1494	4.94306	1494	4.9242	1494	4.89898	1494	4.89107	1494	4.92108	1494	4.9339	1494	4.8674	1494	4.87365	1494	4.929	1494	4.93175	1494	4.92878	1494	4.94048	1494	4.88558	1494	4.91171
1495	4.94245	1495	4.92463	1495	4.89981	1495	4.89216	1495	4.92084	1495	4.93447	1495	4.86567	1495	4.87297	1495	4.9277	1495	4.93239	1495	4.92949	1495	4.93943	1495	4.88526	1495	4.91195
1496	4.94239	1496	4.92537	1496	4.90083	1496	4.89292	1496	4.92158	1496	4.93401	1496	4.86422	1496	4.87242	1496	4.92818	1496	4.93307	1496	4.92986	1496	4.9385	1496	4.88502	1496	4.91332
1497	4.94232	1497	4.9253	1497	4.90021	1497	4.89243	1497	4.9213	1497	4.93553	1497	4.86345	1497	4.87127	1497	4.92783	1497	4.93277	1497	4.93097	1497	4.93854	1497	4.88549	1497	4.91448
1498	4.94213	1498	4.92545	1498	4.89977	1498	4.89169	1498	4.92091	1498	4.93656	1498	4.86263	1498	4.8713	1498	4.92783	1498	4.93213	1498	4.93077	1498	4.93849	1498	4.88529	1498	4.91493
1499	4.94196	1499	4.92475	1499	4.89928	1499	4.89218	1499	4.92089	1499	4.93753	1499	4.86271	1499	4.87142	1499	4.92762	1499	4.9317	1499	4.92998	1499	4.93866	1499	4.88471	1499	4.91522
1500	4.94267	1500	4.92433	1500	4.89916	1500	4.89316	1500	4.92081	1500	4.93804	1500	4.8626	1500	4.87166	1500	4.9287	1500	4.93138	1500	4.92969	1500	4.93842	1500	4.88372	1500	4.91527
1501	4.94371	1501	4.92347	1501	4.8989	1501	4.89311	1501	4.92025	1501	4.93833	1501	4.86299	1501	4.87164	1501	4.92858	1501	4.93119	1501	4.92968	1501	4.93789	1501	4.88337	1501	4.91408
injection 13	injection volume= 1.9 µl	injection 13	injection volume= 1.9 µl	injection 13	injection volume= 1.9 µl	injection 13	injection volume= 1.9 µl	injection 13	injection volume= 1.9 µl	injection 13	injection volume= 1.9 µl	injection 13	injection volume= 1.9 µl	injection 13	injection volume= 1.9 µl	injection 13	injection volume= 1.9 µl	injection 13	injection volume= 1.9 µl	injection 13	injection volume= 1.9 µl	injection 13	injection volume= 1.9 µl	injection 13	injection volume= 1.9 µl	injection 13	injection volume= 1.9 µl
1502	4.94436	1502	4.92276	1502	4.89856	1502	4.89418	1502	4.91944	1502	4.93724	1502	4.86343	1502	4.87149	1502	4.93076	1502	4.93107	1502	4.92796	1502	4.9377	1502	4.88338	1502	4.91321
1503	4.94411	1503	4.92188	1503	4.89722	1503	4.89439	1503	4.91737	1503	4.93469	1503	4.86394	1503	4.87137	1503	4.93091	1503	4.93074	1503	4.92697	1503	4.93772	1503	4.88297	1503	4.91281
1504	4.94146	1504	4.9181	1504	4.89596	1504	4.89262	1504	4.90888	1504	4.9254	1504	4.86359	1504	4.87124	1504	4.9308	1504	4.9306	1504	4.92569	1504	4.93883	1504	4.88292	1504	4.91261
1505	4.93732	1505	4.91087	1505	4.8957	1505	4.8905	1505	4.8943	1505	4.91201	1505	4.86348	1505	4.87268	1505	4.93025	1505	4.92999	1505	4.92447	1505	4.94154	1505	4.88328	1505	4.91273
1506	4.93119	1506	4.90221	1506	4.89456	1506	4.88919	1506	4.87721	1506	4.89523	1506	4.86413	1506	4.87401	1506	4.92892	1506	4.92963	1506	4.9235	1506	4.9444	1506	4.88365	1506	4.91317
1507	4.92639	1507	4.89443	1507	4.89577	1507	4.88857	1507	4.85945	1507	4.877	1507	4.86458	1507	4.87664	1507	4.92793	1507	4.93092	1507	4.92523	1507	4.94791	1507	4.88492	1507	4.91418
1508	4.92186	1508	4.88689	1508	4.89774	1508	4.88856	1508	4.8444	1508	4.86194	1508	4.86617	1508	4.87893	1508	4.92819	1508	4.93201	1508	4.92812	1508	4.95146	1508	4.88739	1508	4.91699
1509	4.9196	1509	4.883	1509	4.89993	1509	4.89075	1509	4.83636	1509	4.85357	1509	4.86821	1509	4.88013	1509	4.92765	1509	4.9325	1509	4.93093	1509	4.95268	1509	4.88993	1509	4.92026
1510	4.91814	1510	4.88244	1510	4.90195	1510	4.89387	1510	4.83546	1510	4.85038	1510	4.86954	1510	4.87914	1510	4.92646	1510	4.93247	1510	4.93333	1510	4.95161	1510	4.89248	1510	4.92153
1511	4.91874	1511	4.88331	1511	4.9037	1511	4.8974	1511	4.83899	1511	4.85266	1511	4.87046	1511	4.87808	1511	4.92646	1511	4.9326	1511	4.93451	1511	4.95079	1511	4.89444	1511	4.92257
1512	4.91871	1512	4.88442	1512	4.90404	1512	4.89947	1512	4.84528	1512	4.85887	1512	4.87149	1512	4.87614	1512	4.92548	1512	4.93085	1512	4.93435	1512	4.9486	1512	4.89475	1512	4.92192
1513	4.9185	1513	4.88639	1513	4.90396	1513	4.90083	1513	4.85249	1513	4.86454	1513	4.87039	1513	4.87523	1513	4.92358	1513	4.92946	1513	4.93347	1513	4.94576	1513	4.89482	1513	4.92056
1514	4.9188	1514	4.88845	1514	4.90387	1514	4.9014	1514	4.859	1514	4.87101	1514	4.86952	1514	4.87506	1514	4.92223	1514	4.92754	1514	4.93264	1514	4.9442	1514	4.8945	1514	4.91907
1515	4.9194	1515	4.89118	1515	4.90469	1515	4.90117	1515	4.86475	1515	4.87849	1515	4.86822	1515	4.87477	1515	4.92222	1515	4.9265	1515	4.93134	1515	4.94422	1515	4.8936	1515	4.91858
1516	4.92026	1516	4.89383	1516	4.90577	1516	4.8999	1516	4.87005	1516	4.88468	1516	4.86624	1516	4.87488	1516	4.92125	1516	4.92419	1516	4.93088	1516	4.9434	1516	4.89357	1516	4.91844
1517	4.92138	1517	4.89635	1517	4.90533	1517	4.89828	1517	4.87496	1517	4.88968	1517	4.86556	1517	4.87452	1517	4.92029	1517	4.92356	1517	4.93078	1517	4.94277	1517	4.89365	1517	4.91877
1518	4.92292	1518	4.89811	1518	4.90621	1518	4.89743	1518	4.87893	1518	4.89507	1518	4.86524	1518	4.87331	1518	4.92017	1518	4.9228	1518	4.9302	1518	4.9432	1518	4.89274	1518	4.91806
1519	4.92466	1519	4.901	1519	4.90656	1519	4.89676	1519	4.88274	1519	4.90036	1519	4.86453	1519	4.87219	1519	4.92085	1519	4.92327	1519	4.92979	1519	4.94294	1519	4.89151	1519	4.91816
1520	4.92658	1520	4.90359	1520	4.90442	1520	4.89552	1520	4.88733	1520	4.90442	1520	4.86427	1520	4.87185	1520	4.92101	1520	4.92258	1520	4.92918	1520	4.94218	1520	4.89127	1520	4.91809
1521	4.92726	1521	4.90578	1521	4.90327	1521	4.89453	1521	4.89117	1521	4.90852	1521	4.86639	1521	4.8716	1521	4.9211	1521	4.92363	1521	4.92759	1521	4.94194	1521	4.89026	1521	4.9183
1522	4.92745	1522	4.9075	1522	4.90342	1522	4.89434	1522	4.89439	1522	4.91287	1522	4.86595	1522	4.87209	1522	4.92122	1522	4.92335	1522	4.92626	1522	4.94134	1522	4.88963	1522	4.9185
1523	4.92911	1523	4.90892	1523	4.90365	1523	4.89403	1523	4.89644	1523	4.91681	1523	4.86578	1523	4.87214	1523	4.92164	1523	4.92351	1523	4.92595	1523	4.93968	1523	4.88801	1523	4.91928
1524	4.92946	1524	4.90935	1524	4.903	1524	4.8937	1524	4.89883	1524	4.91938	1524	4.86592	1524	4.87207	1524	4.92134	1524	4.92294	1524	4.92487	1524	4.93909	1524	4.88688	1524	4.91927
1525	4.92926	1525	4.90958	1525	4.90224	1525	4.89395	1525	4.90089	1525	4.92145	1525	4.86626	1525	4.87275	1525	4.92102	1525	4.92288	1525	4.92517	1525	4.93912	1525	4.88635	1525	4.91937
1526	4.92989	1526	4.90977	1526	4.90148	1526	4.89434	1526	4.90238	1526	4.92317	1526	4.86526	1526	4.87257	1526	4.92188	1526	4.92225	1526	4.92614	1526	4.93906	1526	4.88559	1526	4.9188
1527	4.93132	1527	4.91044	1527	4.9005	1527	4.89415	1527	4.90345	1527	4.9239	1527	4.86523	1527	4.87148	1527	4.92096	1527	4.92199	1527	4.92579	1527	4.93875	1527	4.88432	1527	4.91816
1528	4.93107	1528	4.91141	1528	4.89953	1528	4.89395	1528	4.90555	1528	4.9238	1528	4.86513	1528	4.87165	1528	4.92072	1528	4.92182	1528	4.92429	1528	4.93942	1528	4.8846	1528	4.9173
1529	4.93257	1529	4.9119	1529	4.89945	1529	4.89454	1529	4.90673	1529	4.92391	1529	4.8652	1529	4.87183	1529	4.92047	1529	4.92287	1529	4.9239	1529	4.93902	1529	4.88542	1529	4.91617
1530	4.93398	1530	4.91251	1530	4.89963	1530	4.89399	1530	4.90761	1530	4.92428	1530	4.8652	1530	4.87156	1530	4.92022	1530	4.92376	1530	4.92362	1530	4.93834	1530	4.88471	1530	4.91425
1531	4.93459	1531	4.91367	1531	4.89938	1531	4.89413	1531	4.90841	1531	4.92449	1531	4.86443	1531	4.87204	1531	4.91985	1531	4.92437	1531	4.92349	1531	4.93812	1531	4.88416	1531	4.91298
1532	4.93458	1532	4.9154	1532	4.90034	1532	4.89452	1532	4.90969	1532	4.92481	1532	4.86432	1532	4.87315	1532	4.92094	1532	4.9254	1532	4.92438	1532	4.939	1532	4.88363	1532	4.91221
1533	4.93492	1533	4.91602	1533	4.89997	1533	4.89478	1533	4.9103	1533	4.92562	1533	4.86388	1533	4.87334	1533	4.92092	1533	4.92568	1533	4.92563	1533	4.93899	1533	4.88391	1533	4.912
1534	4.9343	1534	4.91697	1534	4.89974	1534	4.89466	1534	4.91113	1534	4.92677	1534	4.86343	1534	4.87286	1534	4.92202	1534	4.92512	1534	4.9267	1534	4.93853	1534	4.88402	1534	4.9113
1535	4.935	1535	4.91694	1535	4.89996	1535	4.89523	1535	4.91195	1535	4.92836	1535	4.86398	1535	4.87239	1535	4.92216	1535	4.92514	1535	4.92687	1535	4.93775	1535	4.88418	1535	4.91153
1536	4.93523	1536	4.91636	1536	4.8997	1536	4.8949	1536	4.91249	1536	4.92925	1536	4.86409	1536	4.87202	1536	4.92227	1536	4.92566	1536	4.92687	1536	4.93706	1536	4.88589	1536	4.91172
1537	4.93642	1537	4.91482	1537	4.89845	1537	4.89488	1537	4.91219	1537	4.93067	1537	4.86405	1537	4.87143	1537	4.92234	1537	4.92567	1537	4.92717	1537	4.93552	1537	4.88712	1537	4.91175
1538	4.93734	1538	4.91371	1538	4.89827	1538	4.8943	1538	4.91189	1538	4.93166	1538	4.86448	1538	4.8715	1538	4.92249	1538	4.92626	1538	4.92777	1538	4.93466	1538	4.88777	1538	4.9109
1539	4.93827	1539	4.9128	1539	4.89854	1539	4.89367	1539	4.91165	1539	4.93228	1539	4.86483	1539	4.87218	1539	4.92139	1539	4.92675	1539	4.92761	1539	4.9355	1539	4.88892	1539	4.91105
1540	4.93852	1540	4.91298	1540	4.89818	1540	4.89351	1540	4.91131	1540	4.93207	1540	4.86407	1540	4.87225	1540	4.92192	1540	4.92662	1540	4.92703	1540	4.93527	1540	4.88946	1540	4.91186
1541	4.93915	1541	4.91395	1541	4.89846	1541	4.89326	1541	4.91178	1541	4.93281	1541	4.8642	1541	4.87174	1541	4.92221	1541	4.92662	1541	4.92696	1541	4.93505	1541	4.88989	1541	4.91202
1542	4.93842	1542	4.91417	1542	4.89813	1542	4.89349	1542	4.91286	1542	4.93219	1542	4.86413	1542	4.87141	1542	4.92233	1542	4.9267	1542	4.92652	1542	4.93547	1542	4.89015	1542	4.9117
1543	4.93846	1543	4.91566	1543	4.89711	1543	4.8937	1543	4.91393	1543	4.93237	1543	4.86448	1543	4.87047	1543	4.92204	1543	4.92684	1543	4.92563	1543	4.9366	1543	4.88996	1543	4.91228
1544	4.93691	1544	4.91734	1544	4.89581	1544	4.89294	1544	4.91465	1544	4.93208	1544	4.86398	1544	4.8701	1544	4.92277	1544	4.92589	1544	4.92576	1544	4.93547	1544	4.88873	1544	4.91263
1545	4.9358	1545	4.91787	1545	4.8954	1545	4.89254	1545	4.91519	1545	4.9318	1545	4.86397	1545	4.87018	1545	4.92225	1545	4.92618	1545	4.92752	1545	4.93608	1545	4.88914	1545	4.91246
1546	4.93609	1546	4.91843	1546	4.89467	1546	4.89277	1546	4.91619	1546	4.9325	1546	4.86391	1546	4.87058	1546	4.92182	1546	4.9252	1546	4.92775	1546	4.93585	1546	4.88793	1546	4.91269
1547	4.93725	1547	4.91989	1547	4.89474	1547	4.89185	1547	4.91682	1547	4.93285	1547	4.8636	1547	4.87148	1547	4.92122	1547	4.92476	1547	4.92775	1547	4.9358	1547	4.88844	1547	4.91379
1548	4.9368	1548	4.92049	1548	4.89537	1548	4.89171	1548	4.91781	1548	4.93326	1548	4.86254	1548	4.87146	1548	4.92132	1548	4.92421	1548	4.92827	1548	4.93519	1548	4.88871	1548	4.91413
1549	4.9375	1549	4.92131	1549	4.89644	1549	4.89197	1549	4.91857	1549	4.93413	1549	4.86219	1549	4.87179	1549	4.92172	1549	4.9247	1549	4.92814	1549	4.93575	1549	4.88882	1549	4.91394
1550	4.93781	1550	4.92272	1550	4.89696	1550	4.89292	1550	4.91785	1550	4.93494	1550	4.86241	1550	4.87148	1550	4.92222	1550	4.92339	1550	4.92697	1550	4.93539	1550	4.8894	1550	4.91301
1551	4.93758	1551	4.9225	1551	4.89802	1551	4.89278	1551	4.91649	1551	4.93392	1551	4.86208	1551	4.87168	1551	4.92325	1551	4.92356	1551	4.9273	1551	4.93567	1551	4.89028	1551	4.91239
1552	4.9367	1552	4.92222	1552	4.89862	1552	4.89329	1552	4.91513	1552	4.93365	1552	4.86238	1552	4.87095	1552	4.92385	1552	4.92387	1552	4.92668	1552	4.9359	1552	4.88968	1552	4.91161
1553	4.9371	1553	4.92287	1553	4.89891	1553	4.89361	1553	4.91298	1553	4.93232	1553	4.86243	1553	4.87124	1553	4.92404	1553	4.92446	1553	4.92574	1553	4.93635	1553	4.88994	1553	4.91134
1554	4.9375	1554	4.92192	1554	4.89899	1554	4.89404	1554	4.91167	1554	4.93071	1554	4.86289	1554	4.87079	1554	4.92301	1554	4.92573	1554	4.92517	1554	4.93724	1554	4.88995	1554	4.91114
1555	4.93833	1555	4.92066	1555	4.89883	1555	4.89276	1555	4.91182	1555	4.9292	1555	4.86259	1555	4.87143	1555	4.9229	1555	4.92806	1555	4.92457	1555	4.93813	1555	4.88942	1555	4.91166
1556	4.93854	1556	4.92036	1556	4.89774	1556	4.89265	1556	4.91235	1556	4.92816	1556	4.86281	1556	4.87074	1556	4.92268	1556	4.92886	1556	4.92368	1556	4.93899	1556	4.88851	1556	4.9118
1557	4.93894	1557	4.92052	1557	4.89804	1557	4.8924	1557	4.91285	1557	4.92757	1557	4.86251	1557	4.87076	1557	4.92191	1557	4.92966	1557	4.92395	1557	4.93956	1557	4.88835	1557	4.91213
1558	4.93894	1558	4.91929	1558	4.89795	1558	4.89232	1558	4.91288	1558	4.92743	1558	4.86343	1558	4.87099	1558	4.9217	1558	4.92973	1558	4.92397	1558	4.93906	1558	4.88786	1558	4.91235
1559	4.93985	1559	4.91906	1559	4.89765	1559	4.89232	1559	4.91304	1559	4.92835	1559	4.86406	1559	4.87117	1559	4.92218	1559	4.92995	1559	4.92426	1559	4.93804	1559	4.88724	1559	4.9123
1560	4.9397	1560	4.91863	1560	4.89703	1560	4.8926	1560	4.91373	1560	4.92933	1560	4.86432	1560	4.87045	1560	4.92301	1560	4.92949	1560	4.92461	1560	4.93737	1560	4.88688	1560	4.9121
1561	4.93933	1561	4.91897	1561	4.89747	1561	4.89254	1561	4.91331	1561	4.93014	1561	4.86328	1561	4.87033	1561	4.92383	1561	4.92954	1561	4.92401	1561	4.93741	1561	4.88687	1561	4.91284
1562	4.93973	1562	4.91845	1562	4.89656	1562	4.89262	1562	4.91353	1562	4.93032	1562	4.86324	1562	4.87108	1562	4.92438	1562	4.9283	1562	4.92334	1562	4.93636	1562	4.88608	1562	4.91351
1563	4.94031	1563	4.91781	1563	4.89592	1563	4.89294	1563	4.91456	1563	4.93142	1563	4.86274	1563	4.87154	1563	4.92528	1563	4.92831	1563	4.92312	1563	4.93571	1563	4.88533	1563	4.91323
1564	4.93983	1564	4.91669	1564	4.89503	1564	4.89324	1564	4.91536	1564	4.93088	1564	4.86288	1564	4.87195	1564	4.92501	1564	4.92796	1564	4.92212	1564	4.93667	1564	4.88623	1564	4.91394
1565	4.94018	1565	4.91706	1565	4.89453	1565	4.89382	1565	4.91587	1565	4.93109	1565	4.86258	1565	4.87187	1565	4.92361	1565	4.92857	1565	4.92136	1565	4.93636	1565	4.88584	1565	4.91399
1566	4.94038	1566	4.91651	1566	4.89495	1566	4.89459	1566	4.9165	1566	4.93163	1566	4.86339	1566	4.872	1566	4.92255	1566	4.92848	1566	4.92063	1566	4.93549	1566	4.88514	1566	4.91397
1567	4.93901	1567	4.91611	1567	4.89513	1567	4.89467	1567	4.91624	1567	4.93211	1567	4.86365	1567	4.87102	1567	4.92318	1567	4.92898	1567	4.92004	1567	4.93598	1567	4.88545	1567	4.91353
1568	4.9392	1568	4.917	1568	4.89532	1568	4.8945	1568	4.91601	1568	4.93201	1568	4.86358	1568	4.87048	1568	4.92275	1568	4.9289	1568	4.9187	1568	4.93621	1568	4.88556	1568	4.91406
1569	4.93821	1569	4.91792	1569	4.89597	1569	4.89414	1569	4.91576	1569	4.93231	1569	4.86279	1569	4.87074	1569	4.92312	1569	4.92827	1569	4.91861	1569	4.93552	1569	4.88464	1569	4.91352
1570	4.93712	1570	4.91851	1570	4.89714	1570	4.89359	1570	4.91513	1570	4.93202	1570	4.86192	1570	4.87103	1570	4.92388	1570	4.92746	1570	4.91869	1570	4.93623	1570	4.88417	1570	4.91339
1571	4.93712	1571	4.91984	1571	4.89597	1571	4.89309	1571	4.91496	1571	4.93209	1571	4.86155	1571	4.87145	1571	4.92355	1571	4.92701	1571	4.92058	1571	4.93683	1571	4.8847	1571	4.91305
1572	4.93814	1572	4.92146	1572	4.89571	1572	4.89364	1572	4.91494	1572	4.93276	1572	4.86165	1572	4.87168	1572	4.92254	1572	4.92748	1572	4.92178	1572	4.93645	1572	4.88455	1572	4.91325
1573	4.93796	1573	4.92179	1573	4.89568	1573	4.89375	1573	4.91541	1573	4.93301	1573	4.86129	1573	4.87192	1573	4.92243	1573	4.92778	1573	4.92403	1573	4.9373	1573	4.88369	1573	4.91258
1574	4.9391	1574	4.92204	1574	4.89581	1574	4.89348	1574	4.91518	1574	4.93441	1574	4.861	1574	4.87146	1574	4.92238	1574	4.92854	1574	4.92556	1574	4.938	1574	4.88377	1574	4.91384
1575	4.93903	1575	4.92177	1575	4.8959	1575	4.89327	1575	4.91486	1575	4.93501	1575	4.86248	1575	4.87166	1575	4.92242	1575	4.92891	1575	4.92671	1575	4.93798	1575	4.88431	1575	4.91567
1576	4.93776	1576	4.92199	1576	4.89686	1576	4.89278	1576	4.9155	1576	4.93486	1576	4.86288	1576	4.87129	1576	4.9231	1576	4.92967	1576	4.92717	1576	4.93811	1576	4.88473	1576	4.9158
1577	4.93776	1577	4.9219	1577	4.89735	1577	4.893	1577	4.91595	1577	4.93452	1577	4.86246	1577	4.8722	1577	4.92298	1577	4.92968	1577	4.92736	1577	4.9383	1577	4.88496	1577	4.91527
1578	4.937	1578	4.92194	1578	4.89822	1578	4.89395	1578	4.91611	1578	4.93469	1578	4.86292	1578	4.87276	1578	4.92258	1578	4.92932	1578	4.92792	1578	4.93777	1578	4.88608	1578	4.91602
1579	4.93637	1579	4.92213	1579	4.89787	1579	4.89499	1579	4.91703	1579	4.93351	1579	4.8633	1579	4.87273	1579	4.92246	1579	4.92934	1579	4.92872	1579	4.93737	1579	4.88619	1579	4.91508
1580	4.93747	1580	4.92139	1580	4.89725	1580	4.89468	1580	4.91849	1580	4.93362	1580	4.86225	1580	4.87304	1580	4.92209	1580	4.92902	1580	4.9289	1580	4.93675	1580	4.88624	1580	4.91355
1581	4.93981	1581	4.92046	1581	4.89612	1581	4.89464	1581	4.91902	1581	4.93412	1581	4.86203	1581	4.87384	1581	4.92128	1581	4.92905	1581	4.92919	1581	4.93574	1581	4.88557	1581	4.91292
1582	4.9404	1582	4.92066	1582	4.89565	1582	4.89386	1582	4.91952	1582	4.93399	1582	4.86266	1582	4.87303	1582	4.92164	1582	4.9287	1582	4.92981	1582	4.93561	1582	4.88529	1582	4.91191
1583	4.94112	1583	4.92132	1583	4.89443	1583	4.89273	1583	4.92062	1583	4.93427	1583	4.86231	1583	4.87199	1583	4.92176	1583	4.92938	1583	4.92932	1583	4.93551	1583	4.8849	1583	4.91075
1584	4.94151	1584	4.92168	1584	4.89423	1584	4.89189	1584	4.92111	1584	4.93529	1584	4.86261	1584	4.87193	1584	4.92235	1584	4.92905	1584	4.92855	1584	4.93564	1584	4.88525	1584	4.91054
1585	4.94131	1585	4.92247	1585	4.89436	1585	4.89269	1585	4.92047	1585	4.93592	1585	4.86339	1585	4.87136	1585	4.92259	1585	4.92943	1585	4.92775	1585	4.93606	1585	4.88544	1585	4.91124
1586	4.93993	1586	4.92259	1586	4.89511	1586	4.89307	1586	4.92062	1586	4.93522	1586	4.86334	1586	4.87124	1586	4.92352	1586	4.9292	1586	4.926	1586	4.937	1586	4.88601	1586	4.91143
1587	4.93855	1587	4.92195	1587	4.89568	1587	4.89353	1587	4.92101	1587	4.93517	1587	4.86233	1587	4.87095	1587	4.92312	1587	4.92944	1587	4.92547	1587	4.93769	1587	4.88634	1587	4.91223
1588	4.938	1588	4.9217	1588	4.89668	1588	4.8935	1588	4.92053	1588	4.9345	1588	4.86275	1588	4.87144	1588	4.92299	1588	4.9294	1588	4.92495	1588	4.93776	1588	4.88629	1588	4.91287
1589	4.93775	1589	4.9219	1589	4.89708	1589	4.89303	1589	4.91998	1589	4.93319	1589	4.86288	1589	4.87101	1589	4.92293	1589	4.93036	1589	4.92486	1589	4.938	1589	4.88653	1589	4.91251
1590	4.93704	1590	4.92283	1590	4.89692	1590	4.89272	1590	4.91973	1590	4.93192	1590	4.8625	1590	4.87093	1590	4.92287	1590	4.93069	1590	4.92487	1590	4.93801	1590	4.88709	1590	4.91178
1591	4.93708	1591	4.92386	1591	4.89712	1591	4.89236	1591	4.91989	1591	4.93217	1591	4.8627	1591	4.87046	1591	4.92256	1591	4.93108	1591	4.92593	1591	4.93809	1591	4.88741	1591	4.91147
1592	4.93777	1592	4.92492	1592	4.89705	1592	4.89154	1592	4.9193	1592	4.93234	1592	4.86313	1592	4.87018	1592	4.92417	1592	4.93129	1592	4.92549	1592	4.93853	1592	4.8875	1592	4.9122
1593	4.93779	1593	4.92577	1593	4.8964	1593	4.89174	1593	4.91765	1593	4.93185	1593	4.86283	1593	4.86956	1593	4.92503	1593	4.93124	1593	4.92561	1593	4.93789	1593	4.88859	1593	4.91223
1594	4.93807	1594	4.92569	1594	4.89578	1594	4.8927	1594	4.91685	1594	4.93183	1594	4.86242	1594	4.86983	1594	4.9254	1594	4.93131	1594	4.92591	1594	4.93641	1594	4.88843	1594	4.91219
1595	4.93862	1595	4.92576	1595	4.89584	1595	4.89301	1595	4.91646	1595	4.93236	1595	4.86226	1595	4.87012	1595	4.9256	1595	4.93107	1595	4.92674	1595	4.93519	1595	4.88748	1595	4.91308
1596	4.93854	1596	4.92548	1596	4.89492	1596	4.89301	1596	4.91473	1596	4.93191	1596	4.86248	1596	4.87059	1596	4.92627	1596	4.93111	1596	4.92645	1596	4.93354	1596	4.88772	1596	4.91389
1597	4.93827	1597	4.92409	1597	4.89434	1597	4.89302	1597	4.91359	1597	4.9317	1597	4.86346	1597	4.87189	1597	4.9262	1597	4.93087	1597	4.92636	1597	4.93191	1597	4.88793	1597	4.91373
1598	4.93812	1598	4.92285	1598	4.89533	1598	4.89266	1598	4.91418	1598	4.93185	1598	4.86417	1598	4.87283	1598	4.9271	1598	4.93088	1598	4.92616	1598	4.93225	1598	4.88744	1598	4.91414
1599	4.93848	1599	4.92204	1599	4.89622	1599	4.89252	1599	4.91434	1599	4.93246	1599	4.86422	1599	4.87347	1599	4.92603	1599	4.9302	1599	4.92473	1599	4.93253	1599	4.88728	1599	4.915
1600	4.93841	1600	4.92083	1600	4.89643	1600	4.89249	1600	4.91498	1600	4.9327	1600	4.86462	1600	4.87403	1600	4.92533	1600	4.93058	1600	4.9233	1600	4.93359	1600	4.88777	1600	4.91482
1601	4.9389	1601	4.91991	1601	4.89714	1601	4.89305	1601	4.91583	1601	4.93357	1601	4.86472	1601	4.87352	1601	4.92472	1601	4.93119	1601	4.92271	1601	4.93403	1601	4.88727	1601	4.91426
1602	4.93927	1602	4.91975	1602	4.89656	1602	4.89266	1602	4.91617	1602	4.93361	1602	4.86435	1602	4.87218	1602	4.92437	1602	4.93162	1602	4.92254	1602	4.93454	1602	4.8871	1602	4.91383
1603	4.93909	1603	4.91951	1603	4.89575	1603	4.89272	1603	4.91556	1603	4.934	1603	4.8637	1603	4.87143	1603	4.9239	1603	4.93166	1603	4.92185	1603	4.93392	1603	4.88675	1603	4.91295
1604	4.93797	1604	4.91894	1604	4.89528	1604	4.89292	1604	4.91565	1604	4.93446	1604	4.86385	1604	4.87061	1604	4.92451	1604	4.93196	1604	4.92218	1604	4.93384	1604	4.88612	1604	4.91204
1605	4.93695	1605	4.91878	1605	4.89511	1605	4.89248	1605	4.91525	1605	4.93317	1605	4.86347	1605	4.87024	1605	4.92492	1605	4.93265	1605	4.92254	1605	4.93349	1605	4.88477	1605	4.9115
1606	4.93657	1606	4.91817	1606	4.89479	1606	4.89222	1606	4.91482	1606	4.9324	1606	4.86351	1606	4.87095	1606	4.92435	1606	4.93298	1606	4.92321	1606	4.93297	1606	4.88448	1606	4.91194
1607	4.93565	1607	4.91847	1607	4.89605	1607	4.89281	1607	4.91519	1607	4.93274	1607	4.86303	1607	4.87138	1607	4.92401	1607	4.9327	1607	4.92384	1607	4.93218	1607	4.88497	1607	4.9127
1608	4.93568	1608	4.9181	1608	4.89608	1608	4.89266	1608	4.91615	1608	4.93302	1608	4.86274	1608	4.87116	1608	4.92325	1608	4.93298	1608	4.9254	1608	4.93279	1608	4.88534	1608	4.91344
1609	4.9368	1609	4.91851	1609	4.89634	1609	4.89152	1609	4.91597	1609	4.93199	1609	4.86328	1609	4.87136	1609	4.923	1609	4.93241	1609	4.92619	1609	4.93386	1609	4.88576	1609	4.91444
1610	4.93893	1610	4.91883	1610	4.89599	1610	4.89174	1610	4.91618	1610	4.93278	1610	4.8631	1610	4.87073	1610	4.92391	1610	4.93108	1610	4.92682	1610	4.93466	1610	4.88768	1610	4.91463
1611	4.93884	1611	4.92033	1611	4.89674	1611	4.89192	1611	4.91672	1611	4.93212	1611	4.86256	1611	4.8699	1611	4.92559	1611	4.92919	1611	4.9261	1611	4.93618	1611	4.88789	1611	4.91504
1612	4.93892	1612	4.92002	1612	4.89622	1612	4.89222	1612	4.91658	1612	4.93132	1612	4.86253	1612	4.87016	1612	4.92645	1612	4.92936	1612	4.92672	1612	4.93636	1612	4.88746	1612	4.91418
1613	4.93867	1613	4.91997	1613	4.89623	1613	4.89293	1613	4.91666	1613	4.9314	1613	4.86385	1613	4.87039	1613	4.92673	1613	4.92939	1613	4.9265	1613	4.936	1613	4.8875	1613	4.91285
1614	4.93791	1614	4.92013	1614	4.89595	1614	4.89407	1614	4.91665	1614	4.93166	1614	4.86364	1614	4.86989	1614	4.92769	1614	4.92983	1614	4.9251	1614	4.93492	1614	4.88812	1614	4.91231
1615	4.93665	1615	4.92054	1615	4.89578	1615	4.89465	1615	4.9164	1615	4.93148	1615	4.86387	1615	4.86889	1615	4.92678	1615	4.93021	1615	4.92363	1615	4.93377	1615	4.88749	1615	4.91266
1616	4.93772	1616	4.91997	1616	4.89501	1616	4.89445	1616	4.91535	1616	4.9323	1616	4.86416	1616	4.86884	1616	4.92578	1616	4.93175	1616	4.92299	1616	4.93334	1616	4.8866	1616	4.91279
1617	4.93961	1617	4.92011	1617	4.89404	1617	4.89382	1617	4.91553	1617	4.93223	1617	4.86359	1617	4.86808	1617	4.92483	1617	4.93204	1617	4.92151	1617	4.93382	1617	4.88663	1617	4.91273
1618	4.94054	1618	4.92075	1618	4.89411	1618	4.89403	1618	4.91567	1618	4.93153	1618	4.86275	1618	4.86725	1618	4.92545	1618	4.93199	1618	4.92061	1618	4.93405	1618	4.88652	1618	4.91409
1619	4.94107	1619	4.92127	1619	4.89389	1619	4.89454	1619	4.91588	1619	4.93123	1619	4.86177	1619	4.86672	1619	4.92617	1619	4.93216	1619	4.92149	1619	4.93476	1619	4.88601	1619	4.91426
1620	4.94132	1620	4.92095	1620	4.89461	1620	4.89406	1620	4.91669	1620	4.93111	1620	4.86102	1620	4.86792	1620	4.92739	1620	4.93307	1620	4.92245	1620	4.93526	1620	4.88543	1620	4.91428
1621	4.94065	1621	4.92037	1621	4.8952	1621	4.89451	1621	4.91786	1621	4.93211	1621	4.86091	1621	4.86836	1621	4.92833	1621	4.93341	1621	4.92402	1621	4.93489	1621	4.88534	1621	4.91372
injection 14	injection volume= 1.9 µl	injection 14	injection volume= 1.9 µl	injection 14	injection volume= 1.9 µl	injection 14	injection volume= 1.9 µl	injection 14	injection volume= 1.9 µl	injection 14	injection volume= 1.9 µl	injection 14	injection volume= 1.9 µl	injection 14	injection volume= 1.9 µl	injection 14	injection volume= 1.9 µl	injection 14	injection volume= 1.9 µl	injection 14	injection volume= 1.9 µl	injection 14	injection volume= 1.9 µl	injection 14	injection volume= 1.9 µl	injection 14	injection volume= 1.9 µl
1622	4.94027	1622	4.92072	1622	4.89643	1622	4.89447	1622	4.91688	1622	4.9337	1622	4.86273	1622	4.86972	1622	4.92934	1622	4.934	1622	4.92497	1622	4.93524	1622	4.88467	1622	4.91312
1623	4.93917	1623	4.92009	1623	4.89553	1623	4.89297	1623	4.91522	1623	4.93225	1623	4.8631	1623	4.87083	1623	4.92881	1623	4.9347	1623	4.9251	1623	4.93611	1623	4.88352	1623	4.91178
1624	4.93718	1624	4.91685	1624	4.89426	1624	4.89064	1624	4.90864	1624	4.92628	1624	4.86443	1624	4.8721	1624	4.92746	1624	4.93554	1624	4.92494	1624	4.93614	1624	4.88226	1624	4.91145
1625	4.93413	1625	4.91237	1625	4.89322	1625	4.88952	1625	4.89719	1625	4.91622	1625	4.86526	1625	4.87362	1625	4.92587	1625	4.93514	1625	4.92515	1625	4.93697	1625	4.88171	1625	4.91158
1626	4.93036	1626	4.90704	1626	4.89193	1626	4.88791	1626	4.88279	1626	4.90194	1626	4.8659	1626	4.87523	1626	4.92399	1626	4.93469	1626	4.925	1626	4.93856	1626	4.88147	1626	4.91223
1627	4.92741	1627	4.9013	1627	4.89174	1627	4.88777	1627	4.8689	1627	4.88662	1627	4.86661	1627	4.87727	1627	4.92324	1627	4.93511	1627	4.92582	1627	4.94138	1627	4.88185	1627	4.91404
1628	4.92575	1628	4.89745	1628	4.89359	1628	4.88937	1628	4.85684	1628	4.87405	1628	4.86839	1628	4.87943	1628	4.92359	1628	4.93467	1628	4.92802	1628	4.94278	1628	4.88297	1628	4.91582
1629	4.92466	1629	4.89582	1629	4.89717	1629	4.89219	1629	4.84988	1629	4.86797	1629	4.86961	1629	4.88119	1629	4.92389	1629	4.93431	1629	4.92935	1629	4.94468	1629	4.88529	1629	4.91817
1630	4.92417	1630	4.89581	1630	4.90009	1630	4.8947	1630	4.84873	1630	4.86658	1630	4.87216	1630	4.88141	1630	4.92447	1630	4.93377	1630	4.93032	1630	4.94436	1630	4.88722	1630	4.91958
1631	4.92475	1631	4.89689	1631	4.90281	1631	4.89734	1631	4.85227	1631	4.86975	1631	4.87526	1631	4.88037	1631	4.92489	1631	4.93285	1631	4.93084	1631	4.94416	1631	4.89008	1631	4.91986
1632	4.92417	1632	4.8983	1632	4.90471	1632	4.89925	1632	4.85725	1632	4.87501	1632	4.87523	1632	4.87866	1632	4.92465	1632	4.93069	1632	4.93063	1632	4.94184	1632	4.89171	1632	4.91939
1633	4.92412	1633	4.8986	1633	4.90454	1633	4.89944	1633	4.86223	1633	4.88113	1633	4.8748	1633	4.87753	1633	4.92364	1633	4.92966	1633	4.92928	1633	4.93993	1633	4.89294	1633	4.91996
1634	4.92445	1634	4.89974	1634	4.90345	1634	4.89868	1634	4.86862	1634	4.88663	1634	4.87437	1634	4.87563	1634	4.92289	1634	4.92795	1634	4.92885	1634	4.93708	1634	4.89349	1634	4.91845
1635	4.92619	1635	4.90163	1635	4.90257	1635	4.89855	1635	4.8747	1635	4.89179	1635	4.87229	1635	4.87479	1635	4.92248	1635	4.92711	1635	4.92846	1635	4.93676	1635	4.89345	1635	4.91715
1636	4.92747	1636	4.90457	1636	4.90202	1636	4.8981	1636	4.88011	1636	4.89631	1636	4.86926	1636	4.87522	1636	4.92268	1636	4.92605	1636	4.92742	1636	4.93526	1636	4.89188	1636	4.91658
1637	4.92821	1637	4.90688	1637	4.9012	1637	4.89623	1637	4.88541	1637	4.9005	1637	4.86713	1637	4.87482	1637	4.92339	1637	4.92585	1637	4.92707	1637	4.93456	1637	4.89064	1637	4.91629
1638	4.92938	1638	4.90862	1638	4.90119	1638	4.8944	1638	4.88952	1638	4.9043	1638	4.86615	1638	4.87388	1638	4.9233	1638	4.92529	1638	4.92626	1638	4.93372	1638	4.88947	1638	4.91421
1639	4.93086	1639	4.91	1639	4.90114	1639	4.89384	1639	4.89183	1639	4.90729	1639	4.86498	1639	4.87351	1639	4.92303	1639	4.92526	1639	4.92601	1639	4.93342	1639	4.88753	1639	4.91301
1640	4.93142	1640	4.91055	1640	4.90045	1640	4.89196	1640	4.89384	1640	4.91058	1640	4.86489	1640	4.8726	1640	4.92315	1640	4.9249	1640	4.92562	1640	4.93221	1640	4.8862	1640	4.91305
1641	4.93149	1641	4.91074	1641	4.89986	1641	4.89153	1641	4.89465	1641	4.91256	1641	4.8647	1641	4.87273	1641	4.92232	1641	4.92607	1641	4.92594	1641	4.93217	1641	4.88636	1641	4.91243
1642	4.93299	1642	4.91076	1642	4.89983	1642	4.89231	1642	4.89525	1642	4.91357	1642	4.86515	1642	4.8728	1642	4.92088	1642	4.92693	1642	4.92548	1642	4.93216	1642	4.88676	1642	4.9124
1643	4.93385	1643	4.91157	1643	4.8991	1643	4.89344	1643	4.89585	1643	4.91524	1643	4.86483	1643	4.87313	1643	4.9206	1643	4.92766	1643	4.92595	1643	4.93289	1643	4.88639	1643	4.91458
1644	4.93363	1644	4.91199	1644	4.89742	1644	4.89332	1644	4.89753	1644	4.91679	1644	4.86499	1644	4.87337	1644	4.92091	1644	4.92815	1644	4.926	1644	4.93309	1644	4.88677	1644	4.91645
1645	4.93456	1645	4.91217	1645	4.89722	1645	4.89317	1645	4.89922	1645	4.91671	1645	4.86428	1645	4.87443	1645	4.92001	1645	4.92832	1645	4.92543	1645	4.93353	1645	4.88676	1645	4.91606
1646	4.93629	1646	4.91185	1646	4.8958	1646	4.89206	1646	4.90087	1646	4.91806	1646	4.86417	1646	4.87353	1646	4.92013	1646	4.92732	1646	4.92567	1646	4.93364	1646	4.88645	1646	4.9171
1647	4.93703	1647	4.91129	1647	4.89396	1647	4.89178	1647	4.90256	1647	4.92011	1647	4.86369	1647	4.87302	1647	4.92044	1647	4.92637	1647	4.92537	1647	4.93292	1647	4.88613	1647	4.91739
1648	4.93741	1648	4.91141	1648	4.89363	1648	4.89091	1648	4.90413	1648	4.92004	1648	4.86347	1648	4.87275	1648	4.92025	1648	4.92558	1648	4.92487	1648	4.93267	1648	4.88585	1648	4.91613
1649	4.93825	1649	4.91165	1649	4.8942	1649	4.89101	1649	4.90557	1649	4.92094	1649	4.86262	1649	4.87303	1649	4.91945	1649	4.92537	1649	4.92508	1649	4.93268	1649	4.88578	1649	4.9155
1650	4.93822	1650	4.91239	1650	4.89337	1650	4.89104	1650	4.90632	1650	4.92332	1650	4.86271	1650	4.87232	1650	4.91872	1650	4.92542	1650	4.92564	1650	4.93268	1650	4.88625	1650	4.91547
1651	4.93728	1651	4.91297	1651	4.89427	1651	4.89102	1651	4.9073	1651	4.9246	1651	4.86283	1651	4.87265	1651	4.91837	1651	4.92614	1651	4.92514	1651	4.93205	1651	4.88612	1651	4.9153
1652	4.93659	1652	4.91497	1652	4.89473	1652	4.89018	1652	4.90846	1652	4.92447	1652	4.8669	1652	4.87249	1652	4.9178	1652	4.92629	1652	4.92555	1652	4.93181	1652	4.88613	1652	4.91483
1653	4.9355	1653	4.91729	1653	4.89407	1653	4.88989	1653	4.90987	1653	4.92496	1653	4.87309	1653	4.87233	1653	4.91778	1653	4.92647	1653	4.92622	1653	4.93196	1653	4.88605	1653	4.91482
1654	4.93484	1654	4.91903	1654	4.89415	1654	4.88892	1654	4.91095	1654	4.92496	1654	4.87758	1654	4.87158	1654	4.91786	1654	4.92622	1654	4.92571	1654	4.93337	1654	4.88695	1654	4.91335
1655	4.93413	1655	4.91969	1655	4.89496	1655	4.88908	1655	4.91206	1655	4.92418	1655	4.87953	1655	4.8703	1655	4.91861	1655	4.92582	1655	4.92572	1655	4.93414	1655	4.88663	1655	4.91261
1656	4.93369	1656	4.91997	1656	4.89494	1656	4.88897	1656	4.91267	1656	4.92363	1656	4.87848	1656	4.87	1656	4.9188	1656	4.92593	1656	4.92502	1656	4.93421	1656	4.88645	1656	4.91171
1657	4.93165	1657	4.91914	1657	4.89524	1657	4.88969	1657	4.91299	1657	4.92353	1657	4.87299	1657	4.86995	1657	4.9182	1657	4.9267	1657	4.92574	1657	4.93493	1657	4.88579	1657	4.91173
1658	4.93213	1658	4.91709	1658	4.89557	1658	4.89028	1658	4.91223	1658	4.92418	1658	4.86398	1658	4.86987	1658	4.91807	1658	4.92639	1658	4.92576	1658	4.93469	1658	4.88638	1658	4.91147
1659	4.93213	1659	4.91563	1659	4.89589	1659	4.891	1659	4.9123	1659	4.92455	1659	4.85755	1659	4.87098	1659	4.91857	1659	4.92693	1659	4.92588	1659	4.93426	1659	4.88629	1659	4.91292
1660	4.93223	1660	4.91497	1660	4.89552	1660	4.89026	1660	4.91196	1660	4.92493	1660	4.85356	1660	4.87235	1660	4.91879	1660	4.92723	1660	4.92582	1660	4.93434	1660	4.88704	1660	4.91333
1661	4.93354	1661	4.91489	1661	4.89469	1661	4.89038	1661	4.91187	1661	4.92424	1661	4.85167	1661	4.87273	1661	4.91892	1661	4.92812	1661	4.92633	1661	4.935	1661	4.88723	1661	4.91382
1662	4.93593	1662	4.91533	1662	4.89421	1662	4.89005	1662	4.91133	1662	4.92494	1662	4.85204	1662	4.87284	1662	4.92036	1662	4.92779	1662	4.92542	1662	4.935	1662	4.88701	1662	4.91375
1663	4.93636	1663	4.91602	1663	4.89386	1663	4.89041	1663	4.91115	1663	4.92571	1663	4.85272	1663	4.87276	1663	4.92038	1663	4.92828	1663	4.92556	1663	4.935	1663	4.88636	1663	4.91358
1664	4.93641	1664	4.91662	1664	4.89335	1664	4.89057	1664	4.91025	1664	4.92508	1664	4.85388	1664	4.87239	1664	4.92013	1664	4.92755	1664	4.92535	1664	4.93398	1664	4.88561	1664	4.91289
1665	4.93638	1665	4.91727	1665	4.89268	1665	4.89157	1665	4.90909	1665	4.92524	1665	4.85521	1665	4.87157	1665	4.92038	1665	4.92697	1665	4.92547	1665	4.93333	1665	4.88477	1665	4.91277
1666	4.93582	1666	4.91738	1666	4.89279	1666	4.89207	1666	4.9081	1666	4.92671	1666	4.85678	1666	4.87057	1666	4.92074	1666	4.92496	1666	4.92517	1666	4.93292	1666	4.88483	1666	4.91235
1667	4.93516	1667	4.91833	1667	4.89226	1667	4.89197	1667	4.90848	1667	4.92772	1667	4.85791	1667	4.87048	1667	4.92014	1667	4.92447	1667	4.92469	1667	4.93288	1667	4.88516	1667	4.91279
1668	4.93446	1668	4.91734	1668	4.89254	1668	4.89071	1668	4.90923	1668	4.92806	1668	4.85899	1668	4.8703	1668	4.92041	1668	4.92458	1668	4.92405	1668	4.93228	1668	4.88474	1668	4.91404
1669	4.93434	1669	4.91679	1669	4.89216	1669	4.88941	1669	4.90907	1669	4.92817	1669	4.85977	1669	4.87008	1669	4.9204	1669	4.92513	1669	4.92377	1669	4.93243	1669	4.88474	1669	4.91381
1670	4.9343	1670	4.91628	1670	4.89259	1670	4.88838	1670	4.91022	1670	4.92766	1670	4.86032	1670	4.87044	1670	4.92007	1670	4.92698	1670	4.92275	1670	4.93276	1670	4.88462	1670	4.91452
1671	4.93394	1671	4.91695	1671	4.89362	1671	4.88805	1671	4.91202	1671	4.92726	1671	4.86118	1671	4.87018	1671	4.91946	1671	4.92782	1671	4.92332	1671	4.93297	1671	4.88454	1671	4.91435
1672	4.93405	1672	4.91695	1672	4.89438	1672	4.88789	1672	4.91209	1672	4.92765	1672	4.86115	1672	4.86962	1672	4.91946	1672	4.92819	1672	4.92407	1672	4.93264	1672	4.88483	1672	4.91385
1673	4.93383	1673	4.91843	1673	4.89474	1673	4.88813	1673	4.91207	1673	4.92838	1673	4.86069	1673	4.86957	1673	4.91912	1673	4.92717	1673	4.92539	1673	4.93364	1673	4.88612	1673	4.91312
1674	4.93414	1674	4.91889	1674	4.89572	1674	4.88857	1674	4.91269	1674	4.93022	1674	4.86028	1674	4.86996	1674	4.91924	1674	4.92781	1674	4.9263	1674	4.93476	1674	4.88653	1674	4.91333
1675	4.93409	1675	4.9197	1675	4.89604	1675	4.88942	1675	4.91319	1675	4.93247	1675	4.86028	1675	4.87012	1675	4.91982	1675	4.92761	1675	4.92732	1675	4.93488	1675	4.88674	1675	4.91339
1676	4.93431	1676	4.91938	1676	4.89616	1676	4.88997	1676	4.91282	1676	4.93391	1676	4.86067	1676	4.87123	1676	4.92043	1676	4.92958	1676	4.92726	1676	4.93519	1676	4.88644	1676	4.91395
1677	4.93449	1677	4.9185	1677	4.89618	1677	4.89041	1677	4.91268	1677	4.9335	1677	4.86102	1677	4.87147	1677	4.92095	1677	4.93011	1677	4.92471	1677	4.93548	1677	4.88623	1677	4.91425
1678	4.93502	1678	4.91802	1678	4.89572	1678	4.89142	1678	4.91323	1678	4.93247	1678	4.86172	1678	4.8718	1678	4.92235	1678	4.93177	1678	4.92084	1678	4.93518	1678	4.88628	1678	4.91397
1679	4.93546	1679	4.91836	1679	4.89498	1679	4.89153	1679	4.91335	1679	4.93214	1679	4.86222	1679	4.87169	1679	4.92286	1679	4.93137	1679	4.91843	1679	4.93431	1679	4.88585	1679	4.91358
1680	4.93635	1680	4.91808	1680	4.89428	1680	4.8907	1680	4.91302	1680	4.93147	1680	4.86149	1680	4.8709	1680	4.92344	1680	4.93163	1680	4.91651	1680	4.9338	1680	4.88559	1680	4.91381
1681	4.93707	1681	4.91832	1681	4.89342	1681	4.88974	1681	4.91284	1681	4.93033	1681	4.85994	1681	4.87024	1681	4.92343	1681	4.92996	1681	4.91568	1681	4.9335	1681	4.88608	1681	4.91431
1682	4.93751	1682	4.91845	1682	4.89291	1682	4.88939	1682	4.91392	1682	4.93035	1682	4.85951	1682	4.87017	1682	4.92318	1682	4.92981	1682	4.91769	1682	4.93326	1682	4.88637	1682	4.91429
1683	4.93792	1683	4.91884	1683	4.89365	1683	4.88965	1683	4.91374	1683	4.93037	1683	4.8594	1683	4.86983	1683	4.92207	1683	4.92958	1683	4.92049	1683	4.93312	1683	4.8862	1683	4.91405
1684	4.93792	1684	4.9187	1684	4.89379	1684	4.89053	1684	4.91351	1684	4.92901	1684	4.8595	1684	4.86906	1684	4.92177	1684	4.92989	1684	4.92332	1684	4.93308	1684	4.88679	1684	4.91434
1685	4.93682	1685	4.91906	1685	4.89429	1685	4.8914	1685	4.91285	1685	4.9281	1685	4.85992	1685	4.87032	1685	4.92132	1685	4.92969	1685	4.92529	1685	4.93321	1685	4.88728	1685	4.91331
1686	4.93645	1686	4.91867	1686	4.89344	1686	4.89252	1686	4.91257	1686	4.92782	1686	4.86109	1686	4.87078	1686	4.92098	1686	4.93087	1686	4.9259	1686	4.93387	1686	4.88653	1686	4.91305
1687	4.93563	1687	4.91912	1687	4.89371	1687	4.89347	1687	4.91218	1687	4.92744	1687	4.86135	1687	4.87102	1687	4.92105	1687	4.9315	1687	4.92545	1687	4.93428	1687	4.88683	1687	4.91322
1688	4.93528	1688	4.91927	1688	4.89351	1688	4.89246	1688	4.9121	1688	4.92765	1688	4.86189	1688	4.87086	1688	4.92106	1688	4.93188	1688	4.92425	1688	4.93392	1688	4.88704	1688	4.91373
1689	4.93514	1689	4.91995	1689	4.89327	1689	4.89197	1689	4.91242	1689	4.92881	1689	4.86221	1689	4.87113	1689	4.9199	1689	4.93179	1689	4.92204	1689	4.93381	1689	4.8867	1689	4.91384
1690	4.93534	1690	4.91947	1690	4.89298	1690	4.89204	1690	4.91235	1690	4.92876	1690	4.86281	1690	4.87053	1690	4.9197	1690	4.93237	1690	4.92133	1690	4.93403	1690	4.88636	1690	4.91375
1691	4.93515	1691	4.92022	1691	4.89364	1691	4.8911	1691	4.91257	1691	4.92875	1691	4.8631	1691	4.87009	1691	4.91978	1691	4.93183	1691	4.92104	1691	4.93259	1691	4.8876	1691	4.91302
1692	4.93566	1692	4.92006	1692	4.89441	1692	4.88999	1692	4.91249	1692	4.9288	1692	4.86291	1692	4.86984	1692	4.91992	1692	4.93107	1692	4.92128	1692	4.93159	1692	4.88795	1692	4.91283
1693	4.93615	1693	4.91915	1693	4.89448	1693	4.89018	1693	4.9126	1693	4.92878	1693	4.86321	1693	4.87057	1693	4.92026	1693	4.93044	1693	4.92226	1693	4.93112	1693	4.88806	1693	4.913
1694	4.93655	1694	4.91898	1694	4.89437	1694	4.88938	1694	4.91234	1694	4.92835	1694	4.86286	1694	4.8707	1694	4.92162	1694	4.92999	1694	4.92283	1694	4.93104	1694	4.88731	1694	4.91319
1695	4.9375	1695	4.91918	1695	4.89424	1695	4.88872	1695	4.91287	1695	4.92861	1695	4.86233	1695	4.87124	1695	4.92239	1695	4.92835	1695	4.92213	1695	4.9308	1695	4.88646	1695	4.91374
1696	4.93755	1696	4.9178	1696	4.89443	1696	4.88879	1696	4.91268	1696	4.92961	1696	4.86191	1696	4.8706	1696	4.92212	1696	4.92766	1696	4.92207	1696	4.93102	1696	4.88485	1696	4.91495
1697	4.9385	1697	4.91724	1697	4.89294	1697	4.88949	1697	4.91211	1697	4.9289	1697	4.86155	1697	4.87059	1697	4.92204	1697	4.92769	1697	4.92244	1697	4.93229	1697	4.88352	1697	4.91531
1698	4.939	1698	4.91844	1698	4.89205	1698	4.88899	1698	4.91174	1698	4.92865	1698	4.86086	1698	4.87015	1698	4.92159	1698	4.92721	1698	4.92255	1698	4.93332	1698	4.88318	1698	4.91578
1699	4.93836	1699	4.91861	1699	4.89222	1699	4.88915	1699	4.9116	1699	4.92936	1699	4.86048	1699	4.8701	1699	4.92182	1699	4.92727	1699	4.92297	1699	4.93398	1699	4.88454	1699	4.91637
1700	4.93804	1700	4.9204	1700	4.89257	1700	4.88973	1700	4.9109	1700	4.92929	1700	4.86116	1700	4.86948	1700	4.92106	1700	4.92746	1700	4.92354	1700	4.93431	1700	4.88573	1700	4.91685
1701	4.93807	1701	4.92385	1701	4.89183	1701	4.88943	1701	4.91051	1701	4.92953	1701	4.8616	1701	4.86968	1701	4.92151	1701	4.9274	1701	4.92311	1701	4.93493	1701	4.88697	1701	4.91585
1702	4.93712	1702	4.92603	1702	4.89226	1702	4.88909	1702	4.91026	1702	4.93085	1702	4.86195	1702	4.86956	1702	4.9218	1702	4.92772	1702	4.92281	1702	4.93437	1702	4.88801	1702	4.91553
1703	4.93586	1703	4.92738	1703	4.89277	1703	4.88903	1703	4.90982	1703	4.931	1703	4.86179	1703	4.86959	1703	4.92186	1703	4.92851	1703	4.92261	1703	4.93435	1703	4.88826	1703	4.91462
1704	4.93573	1704	4.9268	1704	4.8932	1704	4.88931	1704	4.91049	1704	4.93105	1704	4.86174	1704	4.86905	1704	4.9213	1704	4.92858	1704	4.9228	1704	4.93399	1704	4.88793	1704	4.91356
1705	4.93554	1705	4.92472	1705	4.89361	1705	4.88876	1705	4.91166	1705	4.93183	1705	4.86109	1705	4.869	1705	4.92113	1705	4.92974	1705	4.92204	1705	4.93378	1705	4.88756	1705	4.91267
1706	4.93511	1706	4.92185	1706	4.89459	1706	4.8893	1706	4.91202	1706	4.93168	1706	4.85994	1706	4.86939	1706	4.92067	1706	4.93035	1706	4.92227	1706	4.93338	1706	4.88773	1706	4.91275
1707	4.93514	1707	4.91983	1707	4.89532	1707	4.88878	1707	4.91208	1707	4.93076	1707	4.85939	1707	4.86935	1707	4.92044	1707	4.93037	1707	4.92212	1707	4.93234	1707	4.88736	1707	4.91277
1708	4.9353	1708	4.91771	1708	4.8955	1708	4.8901	1708	4.91288	1708	4.93054	1708	4.85942	1708	4.8697	1708	4.921	1708	4.93011	1708	4.92163	1708	4.93164	1708	4.88724	1708	4.91272
1709	4.93567	1709	4.9179	1709	4.89566	1709	4.89087	1709	4.91235	1709	4.93039	1709	4.85964	1709	4.87011	1709	4.92228	1709	4.93084	1709	4.92111	1709	4.93137	1709	4.88698	1709	4.9131
1710	4.93598	1710	4.91826	1710	4.89463	1710	4.89124	1710	4.91162	1710	4.92944	1710	4.86006	1710	4.86973	1710	4.92259	1710	4.9312	1710	4.9215	1710	4.93087	1710	4.88774	1710	4.91355
1711	4.93657	1711	4.91774	1711	4.89327	1711	4.89123	1711	4.91262	1711	4.92864	1711	4.8602	1711	4.86955	1711	4.92293	1711	4.93164	1711	4.92157	1711	4.9304	1711	4.88728	1711	4.91324
1712	4.93599	1712	4.91753	1712	4.89294	1712	4.89191	1712	4.91388	1712	4.92904	1712	4.85997	1712	4.87053	1712	4.92275	1712	4.93154	1712	4.92146	1712	4.93125	1712	4.88678	1712	4.91351
1713	4.93574	1713	4.9173	1713	4.89235	1713	4.8908	1713	4.913	1713	4.92901	1713	4.86032	1713	4.87014	1713	4.92268	1713	4.93227	1713	4.92162	1713	4.93043	1713	4.8873	1713	4.91408
1714	4.93469	1714	4.91697	1714	4.8917	1714	4.89014	1714	4.91264	1714	4.92905	1714	4.86078	1714	4.8705	1714	4.92203	1714	4.93214	1714	4.92231	1714	4.92962	1714	4.88727	1714	4.91484
1715	4.93373	1715	4.91719	1715	4.89126	1715	4.88988	1715	4.91257	1715	4.93008	1715	4.86059	1715	4.87108	1715	4.92239	1715	4.9316	1715	4.92246	1715	4.92918	1715	4.88704	1715	4.91454
1716	4.93314	1716	4.91776	1716	4.89171	1716	4.88977	1716	4.91288	1716	4.93127	1716	4.86109	1716	4.87168	1716	4.92284	1716	4.9305	1716	4.92268	1716	4.92966	1716	4.88738	1716	4.91528
1717	4.9332	1717	4.91841	1717	4.89105	1717	4.88998	1717	4.9123	1717	4.93141	1717	4.86239	1717	4.87162	1717	4.92352	1717	4.9305	1717	4.92277	1717	4.92914	1717	4.88788	1717	4.91518
1718	4.93349	1718	4.91885	1718	4.8908	1718	4.89021	1718	4.91404	1718	4.93197	1718	4.86253	1718	4.87199	1718	4.92299	1718	4.92997	1718	4.92236	1718	4.93066	1718	4.88682	1718	4.91443
1719	4.93442	1719	4.91965	1719	4.89062	1719	4.88954	1719	4.91503	1719	4.93196	1719	4.86184	1719	4.87196	1719	4.92262	1719	4.92991	1719	4.92194	1719	4.93127	1719	4.88625	1719	4.91336
1720	4.93473	1720	4.91984	1720	4.89147	1720	4.88962	1720	4.91568	1720	4.93189	1720	4.86112	1720	4.87092	1720	4.92235	1720	4.93047	1720	4.92135	1720	4.93205	1720	4.88583	1720	4.91343
1721	4.93462	1721	4.92056	1721	4.8923	1721	4.88861	1721	4.9155	1721	4.93092	1721	4.8612	1721	4.86992	1721	4.92274	1721	4.93214	1721	4.92086	1721	4.93252	1721	4.88536	1721	4.91298
1722	4.93521	1722	4.92069	1722	4.8936	1722	4.88805	1722	4.91623	1722	4.9304	1722	4.86073	1722	4.86964	1722	4.92279	1722	4.93292	1722	4.91999	1722	4.93304	1722	4.88547	1722	4.91228
1723	4.93679	1723	4.92069	1723	4.89515	1723	4.88865	1723	4.91613	1723	4.92992	1723	4.86032	1723	4.86941	1723	4.92309	1723	4.93332	1723	4.91942	1723	4.93223	1723	4.88508	1723	4.91169
1724	4.93714	1724	4.91955	1724	4.89557	1724	4.88912	1724	4.91626	1724	4.92954	1724	4.86169	1724	4.8693	1724	4.9226	1724	4.93312	1724	4.91841	1724	4.93219	1724	4.88548	1724	4.91174
1725	4.9376	1725	4.91861	1725	4.89572	1725	4.88949	1725	4.91638	1725	4.92943	1725	4.86327	1725	4.8707	1725	4.92261	1725	4.93231	1725	4.91837	1725	4.93185	1725	4.88521	1725	4.91224
1726	4.93831	1726	4.91767	1726	4.89548	1726	4.8899	1726	4.91521	1726	4.93018	1726	4.86317	1726	4.87084	1726	4.92256	1726	4.93178	1726	4.91791	1726	4.93215	1726	4.88567	1726	4.9123
1727	4.93877	1727	4.9169	1727	4.89465	1727	4.88945	1727	4.91396	1727	4.93124	1727	4.86278	1727	4.8697	1727	4.92268	1727	4.932	1727	4.91844	1727	4.93248	1727	4.88572	1727	4.91238
1728	4.93794	1728	4.91649	1728	4.89363	1728	4.88883	1728	4.91327	1728	4.93164	1728	4.86261	1728	4.86936	1728	4.92368	1728	4.93302	1728	4.91964	1728	4.93333	1728	4.88581	1728	4.91338
1729	4.93711	1729	4.91711	1729	4.89358	1729	4.8892	1729	4.91344	1729	4.93112	1729	4.86219	1729	4.86932	1729	4.92441	1729	4.93405	1729	4.91989	1729	4.93325	1729	4.88545	1729	4.91371
1730	4.9375	1730	4.91743	1730	4.89356	1730	4.8885	1730	4.91263	1730	4.93025	1730	4.86111	1730	4.8685	1730	4.92474	1730	4.93483	1730	4.921	1730	4.93335	1730	4.88639	1730	4.913
1731	4.93751	1731	4.91851	1731	4.89333	1731	4.88894	1731	4.91286	1731	4.92921	1731	4.86068	1731	4.86814	1731	4.9243	1731	4.93467	1731	4.92167	1731	4.93245	1731	4.88618	1731	4.91237
1732	4.9364	1732	4.91895	1732	4.89386	1732	4.88901	1732	4.9124	1732	4.92896	1732	4.86007	1732	4.86846	1732	4.92426	1732	4.93402	1732	4.92193	1732	4.93202	1732	4.88521	1732	4.91265
1733	4.93568	1733	4.91871	1733	4.89385	1733	4.88881	1733	4.91172	1733	4.92887	1733	4.85929	1733	4.86873	1733	4.9229	1733	4.93263	1733	4.92225	1733	4.9313	1733	4.88562	1733	4.91237
1734	4.93548	1734	4.91828	1734	4.89378	1734	4.88848	1734	4.91099	1734	4.9286	1734	4.85833	1734	4.86846	1734	4.92175	1734	4.93173	1734	4.92285	1734	4.93172	1734	4.88578	1734	4.91266
1735	4.93488	1735	4.91875	1735	4.89404	1735	4.88874	1735	4.91115	1735	4.92762	1735	4.85757	1735	4.86934	1735	4.92099	1735	4.93241	1735	4.92286	1735	4.93135	1735	4.8852	1735	4.91325
1736	4.93484	1736	4.91812	1736	4.89477	1736	4.88779	1736	4.9114	1736	4.92819	1736	4.85764	1736	4.87074	1736	4.92153	1736	4.93262	1736	4.92297	1736	4.93158	1736	4.88555	1736	4.91363
1737	4.93598	1737	4.91833	1737	4.89587	1737	4.88797	1737	4.91276	1737	4.9274	1737	4.85768	1737	4.87153	1737	4.92048	1737	4.93275	1737	4.92291	1737	4.93149	1737	4.88673	1737	4.9138
1738	4.93719	1738	4.919	1738	4.89621	1738	4.8879	1738	4.91339	1738	4.92688	1738	4.859	1738	4.87193	1738	4.92067	1738	4.93325	1738	4.92269	1738	4.9319	1738	4.88697	1738	4.91336
1739	4.93831	1739	4.91947	1739	4.8961	1739	4.88795	1739	4.91357	1739	4.92796	1739	4.85947	1739	4.87213	1739	4.92215	1739	4.93471	1739	4.92261	1739	4.93122	1739	4.88721	1739	4.91268
1740	4.93816	1740	4.9194	1740	4.89623	1740	4.88809	1740	4.91369	1740	4.92959	1740	4.86042	1740	4.87216	1740	4.92342	1740	4.93402	1740	4.92172	1740	4.93101	1740	4.88741	1740	4.91189
1741	4.93752	1741	4.91963	1741	4.89491	1741	4.88889	1741	4.91354	1741	4.92954	1741	4.86041	1741	4.87243	1741	4.92319	1741	4.93409	1741	4.92215	1741	4.93037	1741	4.88764	1741	4.91228
injection 15	injection volume= 1.9 µl	injection 15	injection volume= 1.9 µl	injection 15	injection volume= 1.9 µl	injection 15	injection volume= 1.9 µl	injection 15	injection volume= 1.9 µl	injection 15	injection volume= 1.9 µl	injection 15	injection volume= 1.9 µl	injection 15	injection volume= 1.9 µl	injection 15	injection volume= 1.9 µl	injection 15	injection volume= 1.9 µl	injection 15	injection volume= 1.9 µl	injection 15	injection volume= 1.9 µl	injection 15	injection volume= 1.9 µl	injection 15	injection volume= 1.9 µl
1742	4.93627	1742	4.91935	1742	4.8925	1742	4.88804	1742	4.91239	1742	4.93073	1742	4.86135	1742	4.87191	1742	4.92401	1742	4.93428	1742	4.92186	1742	4.93028	1742	4.88845	1742	4.91193
1743	4.93491	1743	4.91842	1743	4.89151	1743	4.88796	1743	4.91048	1743	4.93047	1743	4.86046	1743	4.87105	1743	4.92392	1743	4.93423	1743	4.92068	1743	4.93003	1743	4.88903	1743	4.91245
1744	4.9332	1744	4.91653	1744	4.8915	1744	4.88665	1744	4.9066	1744	4.92619	1744	4.85901	1744	4.87029	1744	4.92288	1744	4.93283	1744	4.91996	1744	4.93027	1744	4.88816	1744	4.91199
1745	4.93126	1745	4.9135	1745	4.8902	1745	4.88516	1745	4.89913	1745	4.91798	1745	4.85762	1745	4.86936	1745	4.92213	1745	4.93229	1745	4.92059	1745	4.93222	1745	4.88667	1745	4.91216
1746	4.92933	1746	4.91031	1746	4.88978	1746	4.88328	1746	4.88896	1746	4.90818	1746	4.8564	1746	4.86969	1746	4.92214	1746	4.93208	1746	4.92046	1746	4.93468	1746	4.88603	1746	4.91203
1747	4.92837	1747	4.9073	1747	4.89118	1747	4.8833	1747	4.87871	1747	4.89745	1747	4.85583	1747	4.87109	1747	4.92299	1747	4.93261	1747	4.92193	1747	4.93774	1747	4.88612	1747	4.91337
1748	4.92749	1748	4.90585	1748	4.89346	1748	4.88411	1748	4.87021	1748	4.88878	1748	4.85756	1748	4.87315	1748	4.92415	1748	4.93336	1748	4.92437	1748	4.94071	1748	4.88699	1748	4.91547
1749	4.92744	1749	4.90464	1749	4.89578	1749	4.88667	1749	4.86456	1749	4.88406	1749	4.86049	1749	4.87507	1749	4.92523	1749	4.93358	1749	4.9273	1749	4.94391	1749	4.8889	1749	4.91809
1750	4.9284	1750	4.90476	1750	4.89995	1750	4.89007	1750	4.86414	1750	4.88433	1750	4.86342	1750	4.8764	1750	4.92534	1750	4.93318	1750	4.92898	1750	4.9447	1750	4.89208	1750	4.91914
1751	4.92916	1751	4.90598	1751	4.90321	1751	4.894	1751	4.86695	1751	4.88709	1751	4.86673	1751	4.87598	1751	4.92486	1751	4.93226	1751	4.92996	1751	4.94421	1751	4.89379	1751	4.92077
1752	4.92866	1752	4.90645	1752	4.90398	1752	4.89709	1752	4.87051	1752	4.88986	1752	4.86879	1752	4.87571	1752	4.92311	1752	4.93092	1752	4.93096	1752	4.94199	1752	4.89363	1752	4.92052
1753	4.92833	1753	4.90643	1753	4.90429	1753	4.89836	1753	4.87434	1753	4.89372	1753	4.86845	1753	4.87433	1753	4.92123	1753	4.92807	1753	4.92998	1753	4.93942	1753	4.89287	1753	4.91881
1754	4.92851	1754	4.90747	1754	4.90395	1754	4.89884	1754	4.87765	1754	4.89734	1754	4.86715	1754	4.87352	1754	4.91969	1754	4.92712	1754	4.92957	1754	4.93605	1754	4.8936	1754	4.91695
1755	4.92874	1755	4.90853	1755	4.9017	1755	4.89795	1755	4.87994	1755	4.89933	1755	4.86647	1755	4.87255	1755	4.91845	1755	4.92642	1755	4.92888	1755	4.93412	1755	4.89288	1755	4.91721
1756	4.92905	1756	4.90928	1756	4.90039	1756	4.89669	1756	4.88267	1756	4.90114	1756	4.86471	1756	4.87153	1756	4.9175	1756	4.92644	1756	4.92832	1756	4.93317	1756	4.89187	1756	4.91624
1757	4.93	1757	4.91057	1757	4.89879	1757	4.89511	1757	4.88594	1757	4.90345	1757	4.86338	1757	4.87119	1757	4.91734	1757	4.92576	1757	4.92687	1757	4.93207	1757	4.89135	1757	4.91666
1758	4.93075	1758	4.91215	1758	4.89695	1758	4.89396	1758	4.88829	1758	4.90474	1758	4.86303	1758	4.87181	1758	4.91766	1758	4.92638	1758	4.92633	1758	4.93051	1758	4.89108	1758	4.91634
1759	4.93194	1759	4.91358	1759	4.89591	1759	4.89204	1759	4.89114	1759	4.90653	1759	4.86251	1759	4.87228	1759	4.91752	1759	4.92653	1759	4.92454	1759	4.93076	1759	4.88923	1759	4.91645
1760	4.93244	1760	4.91468	1760	4.89633	1760	4.89081	1760	4.89387	1760	4.90966	1760	4.86135	1760	4.87346	1760	4.91746	1760	4.92675	1760	4.92356	1760	4.9303	1760	4.88823	1760	4.91537
1761	4.93328	1761	4.91565	1761	4.89671	1761	4.89008	1761	4.89586	1761	4.91178	1761	4.861	1761	4.87433	1761	4.9173	1761	4.9265	1761	4.92239	1761	4.9292	1761	4.8881	1761	4.91506
1762	4.93359	1762	4.91556	1762	4.89819	1762	4.8901	1762	4.89773	1762	4.91372	1762	4.86126	1762	4.87439	1762	4.91639	1762	4.92638	1762	4.92161	1762	4.92902	1762	4.88812	1762	4.9149
1763	4.9336	1763	4.91498	1763	4.8979	1763	4.89065	1763	4.89995	1763	4.91467	1763	4.86157	1763	4.87339	1763	4.91643	1763	4.92652	1763	4.92127	1763	4.92963	1763	4.8879	1763	4.91496
1764	4.93276	1764	4.9152	1764	4.89656	1764	4.89189	1764	4.9011	1764	4.91532	1764	4.86224	1764	4.87299	1764	4.91666	1764	4.92525	1764	4.92161	1764	4.92927	1764	4.88821	1764	4.9147
1765	4.93176	1765	4.91535	1765	4.89483	1765	4.89295	1765	4.90284	1765	4.91494	1765	4.86353	1765	4.8718	1765	4.91604	1765	4.924	1765	4.92172	1765	4.92855	1765	4.88822	1765	4.9142
1766	4.93067	1766	4.91527	1766	4.89357	1766	4.89314	1766	4.90429	1766	4.91529	1766	4.86398	1766	4.8714	1766	4.91608	1766	4.92315	1766	4.92229	1766	4.92806	1766	4.88715	1766	4.91377
1767	4.92983	1767	4.91601	1767	4.89271	1767	4.89317	1767	4.90485	1767	4.91577	1767	4.86324	1767	4.87041	1767	4.91637	1767	4.92316	1767	4.92166	1767	4.92803	1767	4.88639	1767	4.91252
1768	4.93037	1768	4.91611	1768	4.89295	1768	4.89231	1768	4.90494	1768	4.91656	1768	4.86296	1768	4.87014	1768	4.91495	1768	4.92265	1768	4.92097	1768	4.92769	1768	4.88619	1768	4.91159
1769	4.93092	1769	4.91516	1769	4.89352	1769	4.89184	1769	4.90528	1769	4.91682	1769	4.86315	1769	4.86995	1769	4.91377	1769	4.92284	1769	4.91986	1769	4.92756	1769	4.88657	1769	4.91141
1770	4.93162	1770	4.91483	1770	4.89389	1770	4.89107	1770	4.90459	1770	4.91885	1770	4.86286	1770	4.87021	1770	4.91377	1770	4.92324	1770	4.91913	1770	4.92843	1770	4.88697	1770	4.91132
1771	4.93347	1771	4.91374	1771	4.89403	1771	4.89099	1771	4.90513	1771	4.92	1771	4.86275	1771	4.87024	1771	4.91355	1771	4.92324	1771	4.918	1771	4.92975	1771	4.88756	1771	4.91103
1772	4.93464	1772	4.91368	1772	4.89339	1772	4.8906	1772	4.90488	1772	4.92073	1772	4.86303	1772	4.8707	1772	4.91377	1772	4.92369	1772	4.91786	1772	4.93008	1772	4.88809	1772	4.90993
1773	4.93456	1773	4.91444	1773	4.89273	1773	4.88991	1773	4.9057	1773	4.92233	1773	4.86206	1773	4.87098	1773	4.91478	1773	4.92465	1773	4.9172	1773	4.92976	1773	4.88798	1773	4.91
1774	4.93407	1774	4.91444	1774	4.89267	1774	4.88948	1774	4.90589	1774	4.92414	1774	4.86121	1774	4.87081	1774	4.91564	1774	4.92553	1774	4.91709	1774	4.93051	1774	4.88682	1774	4.91061
1775	4.93364	1775	4.91444	1775	4.89244	1775	4.88896	1775	4.90448	1775	4.92439	1775	4.85964	1775	4.87081	1775	4.91587	1775	4.92622	1775	4.91717	1775	4.9303	1775	4.88657	1775	4.91208
1776	4.93223	1776	4.91575	1776	4.89204	1776	4.88811	1776	4.90136	1776	4.92488	1776	4.85859	1776	4.87017	1776	4.91581	1776	4.92701	1776	4.9177	1776	4.92981	1776	4.88727	1776	4.91255
1777	4.93188	1777	4.9165	1777	4.89277	1777	4.88709	1777	4.89965	1777	4.92586	1777	4.85749	1777	4.87	1777	4.91522	1777	4.92687	1777	4.91764	1777	4.93022	1777	4.88755	1777	4.9134
1778	4.93178	1778	4.91872	1778	4.89309	1778	4.8869	1778	4.89732	1778	4.92639	1778	4.85759	1778	4.86968	1778	4.91477	1778	4.92614	1778	4.9196	1778	4.93138	1778	4.88721	1778	4.9145
1779	4.93207	1779	4.9222	1779	4.89331	1779	4.8866	1779	4.89711	1779	4.92678	1779	4.85734	1779	4.86962	1779	4.91438	1779	4.92594	1779	4.92055	1779	4.93205	1779	4.88775	1779	4.91461
1780	4.93273	1780	4.92527	1780	4.89378	1780	4.88595	1780	4.89866	1780	4.92752	1780	4.85764	1780	4.86956	1780	4.91529	1780	4.92579	1780	4.92067	1780	4.93235	1780	4.88711	1780	4.91383
1781	4.93345	1781	4.92712	1781	4.89388	1781	4.88615	1781	4.90163	1781	4.92842	1781	4.85796	1781	4.86981	1781	4.91535	1781	4.92642	1781	4.92131	1781	4.93216	1781	4.8866	1781	4.91399
1782	4.93427	1782	4.92825	1782	4.89311	1782	4.8871	1782	4.90509	1782	4.92901	1782	4.85804	1782	4.86916	1782	4.91601	1782	4.92634	1782	4.92221	1782	4.93144	1782	4.88582	1782	4.91456
1783	4.9344	1783	4.92679	1783	4.89332	1783	4.88725	1783	4.90876	1783	4.92921	1783	4.85699	1783	4.86945	1783	4.91734	1783	4.9265	1783	4.92188	1783	4.93124	1783	4.88594	1783	4.91404
1784	4.93533	1784	4.92429	1784	4.89366	1784	4.88643	1784	4.9108	1784	4.92829	1784	4.85593	1784	4.8689	1784	4.9184	1784	4.92695	1784	4.92148	1784	4.9303	1784	4.88538	1784	4.91341
1785	4.93616	1785	4.9212	1785	4.89391	1785	4.88695	1785	4.91304	1785	4.927	1785	4.8561	1785	4.86869	1785	4.91812	1785	4.92738	1785	4.92217	1785	4.92929	1785	4.8854	1785	4.91318
1786	4.93725	1786	4.91781	1786	4.89456	1786	4.88729	1786	4.91424	1786	4.92651	1786	4.85645	1786	4.86824	1786	4.91829	1786	4.92703	1786	4.92152	1786	4.92871	1786	4.88424	1786	4.91228
1787	4.93663	1787	4.91508	1787	4.89499	1787	4.88698	1787	4.91409	1787	4.92558	1787	4.85752	1787	4.86851	1787	4.9189	1787	4.92704	1787	4.92198	1787	4.92844	1787	4.88397	1787	4.91169
1788	4.9372	1788	4.91279	1788	4.8948	1788	4.88682	1788	4.91343	1788	4.92506	1788	4.85953	1788	4.86859	1788	4.91854	1788	4.92807	1788	4.92139	1788	4.92782	1788	4.88447	1788	4.91203
1789	4.9366	1789	4.91202	1789	4.89346	1789	4.88771	1789	4.91268	1789	4.92552	1789	4.86086	1789	4.86854	1789	4.91791	1789	4.92816	1789	4.92175	1789	4.92696	1789	4.88476	1789	4.91268
1790	4.93656	1790	4.91224	1790	4.89209	1790	4.88779	1790	4.91242	1790	4.92639	1790	4.86114	1790	4.86822	1790	4.91804	1790	4.92864	1790	4.92171	1790	4.9271	1790	4.88538	1790	4.91238
1791	4.93665	1791	4.91309	1791	4.89183	1791	4.88766	1791	4.91214	1791	4.92654	1791	4.86102	1791	4.86893	1791	4.9183	1791	4.92912	1791	4.92188	1791	4.92739	1791	4.88678	1791	4.91239
1792	4.93824	1792	4.91426	1792	4.89213	1792	4.88737	1792	4.91239	1792	4.92666	1792	4.86086	1792	4.86907	1792	4.91747	1792	4.92938	1792	4.92111	1792	4.92737	1792	4.88695	1792	4.91288
1793	4.93881	1793	4.91546	1793	4.89266	1793	4.88795	1793	4.91106	1793	4.92613	1793	4.86051	1793	4.86878	1793	4.91661	1793	4.92921	1793	4.92127	1793	4.92757	1793	4.88623	1793	4.91239
1794	4.94064	1794	4.91538	1794	4.89317	1794	4.88766	1794	4.91046	1794	4.92568	1794	4.85981	1794	4.86922	1794	4.91677	1794	4.92984	1794	4.92061	1794	4.92747	1794	4.88651	1794	4.91178
1795	4.94121	1795	4.91546	1795	4.89348	1795	4.88756	1795	4.90941	1795	4.9251	1795	4.85964	1795	4.86981	1795	4.91582	1795	4.92993	1795	4.92002	1795	4.92753	1795	4.88513	1795	4.9127
1796	4.94088	1796	4.91628	1796	4.89258	1796	4.88731	1796	4.90834	1796	4.92466	1796	4.85907	1796	4.86958	1796	4.91581	1796	4.92975	1796	4.92042	1796	4.927	1796	4.88373	1796	4.91403
1797	4.93976	1797	4.91684	1797	4.89167	1797	4.88715	1797	4.90813	1797	4.92397	1797	4.85804	1797	4.86944	1797	4.91583	1797	4.92982	1797	4.92079	1797	4.92705	1797	4.88274	1797	4.91337
1798	4.93882	1798	4.91715	1798	4.89162	1798	4.88696	1798	4.90945	1798	4.92374	1798	4.85768	1798	4.86902	1798	4.91665	1798	4.92995	1798	4.9209	1798	4.927	1798	4.88217	1798	4.91438
1799	4.93755	1799	4.91843	1799	4.89117	1799	4.88688	1799	4.91003	1799	4.92395	1799	4.85804	1799	4.86885	1799	4.91616	1799	4.92927	1799	4.92083	1799	4.92759	1799	4.8817	1799	4.91502
1800	4.93746	1800	4.91871	1800	4.89124	1800	4.88652	1800	4.91087	1800	4.92364	1800	4.85812	1800	4.86889	1800	4.91646	1800	4.92904	1800	4.92063	1800	4.92781	1800	4.88257	1800	4.9148
1801	4.93747	1801	4.91812	1801	4.89121	1801	4.88625	1801	4.91155	1801	4.92285	1801	4.85913	1801	4.86908	1801	4.91617	1801	4.92898	1801	4.92024	1801	4.9285	1801	4.88359	1801	4.91417
1802	4.93804	1802	4.91755	1802	4.89118	1802	4.88679	1802	4.91205	1802	4.92341	1802	4.8597	1802	4.86932	1802	4.91745	1802	4.92902	1802	4.91957	1802	4.92913	1802	4.8843	1802	4.91461
1803	4.93825	1803	4.91743	1803	4.89021	1803	4.8866	1803	4.91201	1803	4.92378	1803	4.85954	1803	4.86981	1803	4.91865	1803	4.92854	1803	4.9204	1803	4.92897	1803	4.88489	1803	4.91428
1804	4.93713	1804	4.91784	1804	4.89062	1804	4.88688	1804	4.91261	1804	4.9236	1804	4.859	1804	4.86998	1804	4.92043	1804	4.92803	1804	4.92066	1804	4.92867	1804	4.88502	1804	4.91501
1805	4.93532	1805	4.91873	1805	4.89055	1805	4.88708	1805	4.9122	1805	4.92472	1805	4.8589	1805	4.86979	1805	4.92175	1805	4.9284	1805	4.92009	1805	4.92838	1805	4.88424	1805	4.91546
1806	4.93442	1806	4.91938	1806	4.89084	1806	4.88736	1806	4.9117	1806	4.92566	1806	4.85884	1806	4.86961	1806	4.92168	1806	4.92875	1806	4.91962	1806	4.92814	1806	4.88381	1806	4.91553
1807	4.93437	1807	4.91946	1807	4.89135	1807	4.88683	1807	4.91116	1807	4.92512	1807	4.85943	1807	4.87002	1807	4.92076	1807	4.92905	1807	4.91981	1807	4.92783	1807	4.88377	1807	4.9149
1808	4.93428	1808	4.91954	1808	4.89221	1808	4.88587	1808	4.91044	1808	4.92597	1808	4.86013	1808	4.87001	1808	4.91943	1808	4.92918	1808	4.91916	1808	4.92801	1808	4.88366	1808	4.91425
1809	4.93506	1809	4.9183	1809	4.89279	1809	4.88495	1809	4.9101	1809	4.92731	1809	4.86101	1809	4.86924	1809	4.9177	1809	4.92995	1809	4.91919	1809	4.92873	1809	4.88326	1809	4.91348
1810	4.93619	1810	4.91727	1810	4.89246	1810	4.88456	1810	4.91035	1810	4.92644	1810	4.86112	1810	4.86965	1810	4.9171	1810	4.9297	1810	4.91936	1810	4.92926	1810	4.88459	1810	4.9127
1811	4.93615	1811	4.91685	1811	4.89178	1811	4.88459	1811	4.91081	1811	4.92627	1811	4.86148	1811	4.86968	1811	4.91784	1811	4.93004	1811	4.92006	1811	4.92907	1811	4.88466	1811	4.91235
1812	4.93518	1812	4.91735	1812	4.89104	1812	4.88497	1812	4.91104	1812	4.92707	1812	4.86084	1812	4.86936	1812	4.91729	1812	4.93065	1812	4.92032	1812	4.92898	1812	4.88486	1812	4.91397
1813	4.9348	1813	4.91736	1813	4.89023	1813	4.88626	1813	4.91119	1813	4.92654	1813	4.86066	1813	4.8696	1813	4.91674	1813	4.93145	1813	4.91965	1813	4.92888	1813	4.88557	1813	4.91497
1814	4.93446	1814	4.91787	1814	4.88995	1814	4.88731	1814	4.91106	1814	4.92612	1814	4.86102	1814	4.87087	1814	4.9172	1814	4.93228	1814	4.92003	1814	4.9278	1814	4.88674	1814	4.9147
1815	4.93342	1815	4.91724	1815	4.89095	1815	4.88808	1815	4.91044	1815	4.9276	1815	4.86148	1815	4.87018	1815	4.9166	1815	4.93358	1815	4.92093	1815	4.92723	1815	4.88609	1815	4.91461
1816	4.93312	1816	4.91607	1816	4.89197	1816	4.88878	1816	4.90997	1816	4.92843	1816	4.86121	1816	4.86974	1816	4.91578	1816	4.93402	1816	4.92075	1816	4.9272	1816	4.88626	1816	4.91559
1817	4.93327	1817	4.9149	1817	4.89215	1817	4.88859	1817	4.90959	1817	4.92858	1817	4.86218	1817	4.86995	1817	4.91641	1817	4.93332	1817	4.92069	1817	4.92692	1817	4.88634	1817	4.9155
1818	4.93396	1818	4.91504	1818	4.89271	1818	4.88881	1818	4.91021	1818	4.92858	1818	4.86265	1818	4.87013	1818	4.91786	1818	4.9324	1818	4.92118	1818	4.92716	1818	4.88537	1818	4.91459
1819	4.93401	1819	4.91589	1819	4.89298	1819	4.88881	1819	4.9101	1819	4.92761	1819	4.86184	1819	4.86957	1819	4.91883	1819	4.93222	1819	4.92079	1819	4.92794	1819	4.88472	1819	4.91431
1820	4.93445	1820	4.91741	1820	4.89299	1820	4.88878	1820	4.91032	1820	4.92627	1820	4.86177	1820	4.86885	1820	4.91993	1820	4.9317	1820	4.92076	1820	4.92745	1820	4.88502	1820	4.91389
1821	4.93579	1821	4.9193	1821	4.89335	1821	4.88847	1821	4.91115	1821	4.9261	1821	4.86185	1821	4.86817	1821	4.92174	1821	4.93093	1821	4.92039	1821	4.92724	1821	4.88524	1821	4.91296
1822	4.93643	1822	4.92075	1822	4.89415	1822	4.88917	1822	4.91055	1822	4.92653	1822	4.86156	1822	4.86777	1822	4.92216	1822	4.93125	1822	4.921	1822	4.92762	1822	4.88528	1822	4.91159
1823	4.93599	1823	4.92076	1823	4.89421	1823	4.88863	1823	4.90934	1823	4.92692	1823	4.86011	1823	4.86742	1823	4.92185	1823	4.9324	1823	4.92107	1823	4.92857	1823	4.88629	1823	4.91132
1824	4.93571	1824	4.92006	1824	4.89363	1824	4.88849	1824	4.90864	1824	4.92743	1824	4.86014	1824	4.86755	1824	4.92149	1824	4.93161	1824	4.92089	1824	4.92827	1824	4.88671	1824	4.91193
1825	4.93632	1825	4.92028	1825	4.89357	1825	4.88814	1825	4.90833	1825	4.9275	1825	4.85981	1825	4.8684	1825	4.92144	1825	4.9305	1825	4.92006	1825	4.92873	1825	4.8865	1825	4.91207
1826	4.93642	1826	4.91983	1826	4.89317	1826	4.88713	1826	4.90868	1826	4.92727	1826	4.85971	1826	4.86911	1826	4.92123	1826	4.93032	1826	4.9204	1826	4.92848	1826	4.88619	1826	4.91114
1827	4.93635	1827	4.91978	1827	4.89265	1827	4.88632	1827	4.90991	1827	4.92697	1827	4.85924	1827	4.86896	1827	4.92125	1827	4.9299	1827	4.91949	1827	4.92848	1827	4.88613	1827	4.91073
1828	4.93698	1828	4.91966	1828	4.89323	1828	4.88623	1828	4.91154	1828	4.92655	1828	4.85999	1828	4.86802	1828	4.92118	1828	4.92973	1828	4.91946	1828	4.9283	1828	4.8854	1828	4.91087
1829	4.93767	1829	4.91988	1829	4.8931	1829	4.88616	1829	4.91241	1829	4.9267	1829	4.86003	1829	4.86783	1829	4.92192	1829	4.93014	1829	4.91988	1829	4.92875	1829	4.88479	1829	4.91096
1830	4.93772	1830	4.92013	1830	4.89194	1830	4.88658	1830	4.91257	1830	4.92677	1830	4.8594	1830	4.86812	1830	4.9224	1830	4.93063	1830	4.91997	1830	4.92927	1830	4.88551	1830	4.91229
1831	4.937	1831	4.9208	1831	4.8917	1831	4.8872	1831	4.91201	1831	4.92666	1831	4.85843	1831	4.86884	1831	4.92176	1831	4.93028	1831	4.92032	1831	4.93028	1831	4.88544	1831	4.91424
1832	4.93753	1832	4.92068	1832	4.89245	1832	4.88684	1832	4.91048	1832	4.92734	1832	4.85837	1832	4.87018	1832	4.9216	1832	4.93008	1832	4.92082	1832	4.93057	1832	4.8857	1832	4.91577
1833	4.93723	1833	4.92095	1833	4.89262	1833	4.88675	1833	4.9088	1833	4.92771	1833	4.85818	1833	4.87122	1833	4.92128	1833	4.92958	1833	4.92043	1833	4.93013	1833	4.88685	1833	4.91707
1834	4.93681	1834	4.92027	1834	4.89321	1834	4.88622	1834	4.90877	1834	4.92787	1834	4.85852	1834	4.87079	1834	4.92035	1834	4.92889	1834	4.91985	1834	4.92985	1834	4.88745	1834	4.91666
1835	4.9372	1835	4.91947	1835	4.89372	1835	4.88614	1835	4.90881	1835	4.92737	1835	4.85957	1835	4.87025	1835	4.91911	1835	4.92831	1835	4.91992	1835	4.92947	1835	4.88603	1835	4.91627
1836	4.93791	1836	4.91935	1836	4.89434	1836	4.88564	1836	4.90849	1836	4.92659	1836	4.86077	1836	4.86971	1836	4.91874	1836	4.92827	1836	4.91969	1836	4.93007	1836	4.88396	1836	4.9155
1837	4.93734	1837	4.91916	1837	4.89391	1837	4.88557	1837	4.90943	1837	4.9253	1837	4.86035	1837	4.86901	1837	4.91893	1837	4.92912	1837	4.91956	1837	4.92936	1837	4.88297	1837	4.91519
1838	4.93752	1838	4.91871	1838	4.89353	1838	4.88534	1838	4.91084	1838	4.92522	1838	4.86013	1838	4.86836	1838	4.91938	1838	4.9294	1838	4.91886	1838	4.92911	1838	4.88111	1838	4.91481
1839	4.93767	1839	4.91903	1839	4.8934	1839	4.88524	1839	4.91105	1839	4.92497	1839	4.85908	1839	4.86811	1839	4.91904	1839	4.92979	1839	4.91837	1839	4.93001	1839	4.87972	1839	4.91613
1840	4.93762	1840	4.91842	1840	4.89538	1840	4.88482	1840	4.91124	1840	4.92529	1840	4.85844	1840	4.86872	1840	4.91908	1840	4.93048	1840	4.91854	1840	4.9302	1840	4.87999	1840	4.91732
1841	4.93682	1841	4.91802	1841	4.89675	1841	4.885	1841	4.91257	1841	4.92533	1841	4.85809	1841	4.86926	1841	4.91863	1841	4.9305	1841	4.9178	1841	4.92916	1841	4.88163	1841	4.91723
1842	4.93542	1842	4.91784	1842	4.89787	1842	4.88518	1842	4.91291	1842	4.92499	1842	4.85783	1842	4.86908	1842	4.91808	1842	4.93041	1842	4.91657	1842	4.92855	1842	4.88275	1842	4.91689
1843	4.93481	1843	4.9183	1843	4.89808	1843	4.8855	1843	4.91257	1843	4.92412	1843	4.85769	1843	4.86991	1843	4.91747	1843	4.93071	1843	4.91653	1843	4.92792	1843	4.88491	1843	4.91597
1844	4.93412	1844	4.91837	1844	4.89763	1844	4.88584	1844	4.9121	1844	4.92304	1844	4.85886	1844	4.87053	1844	4.91702	1844	4.93167	1844	4.91683	1844	4.92712	1844	4.88674	1844	4.91385
1845	4.93371	1845	4.91864	1845	4.89494	1845	4.88618	1845	4.91234	1845	4.92275	1845	4.8589	1845	4.87017	1845	4.91592	1845	4.93177	1845	4.91684	1845	4.92665	1845	4.88784	1845	4.91122
1846	4.93293	1846	4.91861	1846	4.8921	1846	4.88657	1846	4.9119	1846	4.92321	1846	4.8583	1846	4.8696	1846	4.91598	1846	4.93326	1846	4.91776	1846	4.92734	1846	4.88859	1846	4.9105
1847	4.93375	1847	4.91794	1847	4.88971	1847	4.88653	1847	4.911	1847	4.92375	1847	4.85922	1847	4.86963	1847	4.91568	1847	4.93331	1847	4.91974	1847	4.92808	1847	4.88895	1847	4.90987
1848	4.93363	1848	4.91741	1848	4.88798	1848	4.88671	1848	4.91065	1848	4.92393	1848	4.85939	1848	4.86977	1848	4.91588	1848	4.9332	1848	4.92057	1848	4.92847	1848	4.88888	1848	4.90972
1849	4.93371	1849	4.91759	1849	4.88726	1849	4.88637	1849	4.9108	1849	4.92488	1849	4.85892	1849	4.87052	1849	4.91543	1849	4.93312	1849	4.92062	1849	4.92966	1849	4.88893	1849	4.9093
1850	4.93383	1850	4.91833	1850	4.88759	1850	4.88666	1850	4.91054	1850	4.92592	1850	4.85901	1850	4.87063	1850	4.91682	1850	4.93271	1850	4.92071	1850	4.93127	1850	4.88871	1850	4.9085
1851	4.93474	1851	4.91821	1851	4.88758	1851	4.88683	1851	4.91009	1851	4.92685	1851	4.85918	1851	4.87096	1851	4.91704	1851	4.93197	1851	4.92023	1851	4.9325	1851	4.88955	1851	4.90718
1852	4.93509	1852	4.9188	1852	4.88739	1852	4.88753	1852	4.91075	1852	4.92722	1852	4.8586	1852	4.87094	1852	4.91755	1852	4.93186	1852	4.91967	1852	4.934	1852	4.8893	1852	4.90731
1853	4.93414	1853	4.91941	1853	4.88758	1853	4.88789	1853	4.91098	1853	4.92761	1853	4.85864	1853	4.87058	1853	4.91755	1853	4.93165	1853	4.91988	1853	4.9347	1853	4.88823	1853	4.90723
1854	4.93369	1854	4.91929	1854	4.88808	1854	4.88804	1854	4.91147	1854	4.927	1854	4.85843	1854	4.86947	1854	4.91814	1854	4.93153	1854	4.92057	1854	4.93405	1854	4.88788	1854	4.90858
1855	4.93329	1855	4.91844	1855	4.88788	1855	4.88687	1855	4.91189	1855	4.92609	1855	4.8585	1855	4.8691	1855	4.91813	1855	4.93139	1855	4.92067	1855	4.93282	1855	4.88894	1855	4.91009
1856	4.93431	1856	4.91862	1856	4.88884	1856	4.88666	1856	4.91178	1856	4.92513	1856	4.85943	1856	4.86914	1856	4.91896	1856	4.93083	1856	4.92059	1856	4.93205	1856	4.88816	1856	4.91213
1857	4.93436	1857	4.91981	1857	4.89038	1857	4.88637	1857	4.91169	1857	4.92441	1857	4.8596	1857	4.86835	1857	4.9194	1857	4.93089	1857	4.92085	1857	4.93109	1857	4.88793	1857	4.91342
1858	4.93531	1858	4.92042	1858	4.89108	1858	4.88619	1858	4.91222	1858	4.92396	1858	4.85973	1858	4.86872	1858	4.92011	1858	4.93039	1858	4.92175	1858	4.93105	1858	4.88909	1858	4.91437
1859	4.93621	1859	4.92151	1859	4.89147	1859	4.88668	1859	4.91263	1859	4.92449	1859	4.86007	1859	4.86896	1859	4.92188	1859	4.92958	1859	4.92164	1859	4.93101	1859	4.88921	1859	4.91522
1860	4.9361	1860	4.92256	1860	4.89203	1860	4.88756	1860	4.91201	1860	4.924	1860	4.86032	1860	4.86852	1860	4.92238	1860	4.93024	1860	4.92192	1860	4.932	1860	4.88855	1860	4.91609
1861	4.9349	1861	4.92299	1861	4.89195	1861	4.88642	1861	4.91162	1861	4.92386	1861	4.85939	1861	4.86802	1861	4.92215	1861	4.93062	1861	4.92193	1861	4.93296	1861	4.88817	1861	4.91617
injection 16	injection volume= 1.9 µl	injection 16	injection volume= 1.9 µl	injection 16	injection volume= 1.9 µl	injection 16	injection volume= 1.9 µl	injection 16	injection volume= 1.9 µl	injection 16	injection volume= 1.9 µl	injection 16	injection volume= 1.9 µl	injection 16	injection volume= 1.9 µl	injection 16	injection volume= 1.9 µl	injection 16	injection volume= 1.9 µl	injection 16	injection volume= 1.9 µl	injection 16	injection volume= 1.9 µl	injection 16	injection volume= 1.9 µl	injection 16	injection volume= 1.9 µl
1862	4.93514	1862	4.92238	1862	4.89152	1862	4.8857	1862	4.91183	1862	4.92429	1862	4.86035	1862	4.86852	1862	4.9221	1862	4.93022	1862	4.92157	1862	4.93393	1862	4.88895	1862	4.91697
1863	4.93563	1863	4.92125	1863	4.89222	1863	4.88465	1863	4.91076	1863	4.92429	1863	4.86033	1863	4.86797	1863	4.92097	1863	4.93069	1863	4.92005	1863	4.93402	1863	4.88796	1863	4.9168
1864	4.93583	1864	4.9183	1864	4.89167	1864	4.88336	1864	4.90615	1864	4.92094	1864	4.85992	1864	4.86832	1864	4.91851	1864	4.93059	1864	4.91919	1864	4.93421	1864	4.88671	1864	4.91563
1865	4.93508	1865	4.91586	1865	4.89063	1865	4.88173	1865	4.89918	1865	4.91632	1865	4.85843	1865	4.87036	1865	4.91737	1865	4.93066	1865	4.91836	1865	4.9341	1865	4.88511	1865	4.91462
1866	4.93427	1866	4.91265	1866	4.88882	1866	4.88154	1866	4.89045	1866	4.90885	1866	4.85792	1866	4.87261	1866	4.91665	1866	4.93106	1866	4.91891	1866	4.93302	1866	4.88487	1866	4.91481
1867	4.93359	1867	4.91013	1867	4.88738	1867	4.88144	1867	4.88135	1867	4.90035	1867	4.85753	1867	4.87494	1867	4.916	1867	4.93225	1867	4.91963	1867	4.93278	1867	4.88362	1867	4.91434
1868	4.9339	1868	4.90899	1868	4.88687	1868	4.88242	1868	4.87403	1868	4.89303	1868	4.85852	1868	4.87795	1868	4.91719	1868	4.93346	1868	4.92101	1868	4.93298	1868	4.8841	1868	4.91526
1869	4.93428	1869	4.9096	1869	4.88876	1869	4.88419	1869	4.87018	1869	4.8892	1869	4.86038	1869	4.87999	1869	4.91861	1869	4.935	1869	4.92393	1869	4.93395	1869	4.88568	1869	4.91693
1870	4.93489	1870	4.9099	1870	4.8916	1870	4.88657	1870	4.86958	1870	4.88806	1870	4.86353	1870	4.88047	1870	4.91964	1870	4.93551	1870	4.92529	1870	4.93458	1870	4.88862	1870	4.91861
1871	4.93632	1871	4.91063	1871	4.89511	1871	4.88911	1871	4.87144	1871	4.89021	1871	4.86634	1871	4.87991	1871	4.92056	1871	4.93532	1871	4.92612	1871	4.93446	1871	4.89077	1871	4.91996
1872	4.93708	1872	4.91052	1872	4.89914	1872	4.89036	1872	4.87332	1872	4.89421	1872	4.86679	1872	4.87911	1872	4.921	1872	4.93464	1872	4.92611	1872	4.93336	1872	4.89206	1872	4.92021
1873	4.93594	1873	4.91062	1873	4.90137	1873	4.89147	1873	4.87547	1873	4.89783	1873	4.86708	1873	4.87712	1873	4.92063	1873	4.93351	1873	4.92598	1873	4.93257	1873	4.893	1873	4.92062
1874	4.93514	1874	4.91032	1874	4.90171	1874	4.89144	1874	4.87843	1874	4.90165	1874	4.8663	1874	4.87538	1874	4.91968	1874	4.93214	1874	4.92448	1874	4.93082	1874	4.8937	1874	4.92025
1875	4.93576	1875	4.91016	1875	4.90213	1875	4.89179	1875	4.88292	1875	4.9053	1875	4.86467	1875	4.87406	1875	4.91899	1875	4.93147	1875	4.92466	1875	4.92951	1875	4.89275	1875	4.9196
1876	4.93543	1876	4.91085	1876	4.90188	1876	4.89107	1876	4.88652	1876	4.90799	1876	4.86345	1876	4.87292	1876	4.91846	1876	4.9315	1876	4.92407	1876	4.92812	1876	4.89111	1876	4.91747
1877	4.93451	1877	4.91262	1877	4.90048	1877	4.89072	1877	4.89116	1877	4.91045	1877	4.86364	1877	4.87144	1877	4.918	1877	4.93159	1877	4.92238	1877	4.92712	1877	4.89024	1877	4.91671
1878	4.93487	1878	4.91388	1878	4.899	1878	4.8902	1878	4.8944	1878	4.91228	1878	4.86374	1878	4.86988	1878	4.91658	1878	4.93192	1878	4.92106	1878	4.92625	1878	4.88881	1878	4.91597
1879	4.93516	1879	4.91561	1879	4.89788	1879	4.89049	1879	4.89733	1879	4.91268	1879	4.86426	1879	4.86889	1879	4.91584	1879	4.93159	1879	4.91986	1879	4.9255	1879	4.88672	1879	4.91511
1880	4.93427	1880	4.91733	1880	4.89712	1880	4.88971	1880	4.89838	1880	4.91278	1880	4.86447	1880	4.8684	1880	4.91478	1880	4.93099	1880	4.91879	1880	4.92473	1880	4.88507	1880	4.91445
1881	4.93361	1881	4.91811	1881	4.89669	1881	4.88952	1881	4.90067	1881	4.91363	1881	4.86435	1881	4.86837	1881	4.91433	1881	4.93021	1881	4.91692	1881	4.92553	1881	4.88475	1881	4.91515
1882	4.93357	1882	4.9178	1882	4.89584	1882	4.88926	1882	4.90176	1882	4.91367	1882	4.86429	1882	4.86924	1882	4.91415	1882	4.92942	1882	4.91716	1882	4.92606	1882	4.88499	1882	4.91493
1883	4.93325	1883	4.91772	1883	4.895	1883	4.88807	1883	4.90323	1883	4.91327	1883	4.86335	1883	4.87046	1883	4.91456	1883	4.92865	1883	4.91723	1883	4.92651	1883	4.88517	1883	4.91442
1884	4.93303	1884	4.91749	1884	4.89483	1884	4.88737	1884	4.90363	1884	4.91373	1884	4.86217	1884	4.871	1884	4.91516	1884	4.92931	1884	4.91709	1884	4.92683	1884	4.88501	1884	4.914
1885	4.93301	1885	4.91685	1885	4.89381	1885	4.88677	1885	4.90376	1885	4.91488	1885	4.86166	1885	4.87067	1885	4.91565	1885	4.92954	1885	4.91698	1885	4.92716	1885	4.88497	1885	4.91418
1886	4.93292	1886	4.91614	1886	4.89373	1886	4.88644	1886	4.90398	1886	4.91498	1886	4.86086	1886	4.87078	1886	4.91592	1886	4.92994	1886	4.91791	1886	4.92683	1886	4.88525	1886	4.91421
1887	4.9334	1887	4.91527	1887	4.89372	1887	4.88607	1887	4.90372	1887	4.91557	1887	4.85941	1887	4.87011	1887	4.91543	1887	4.93011	1887	4.91814	1887	4.92533	1887	4.88498	1887	4.9137
1888	4.93295	1888	4.91428	1888	4.89349	1888	4.88611	1888	4.90416	1888	4.91578	1888	4.8594	1888	4.86844	1888	4.91532	1888	4.92973	1888	4.9176	1888	4.92347	1888	4.88332	1888	4.91342
1889	4.93316	1889	4.91287	1889	4.89273	1889	4.8854	1889	4.9053	1889	4.91639	1889	4.85994	1889	4.86804	1889	4.91553	1889	4.92944	1889	4.91815	1889	4.923	1889	4.88339	1889	4.914
1890	4.93395	1890	4.9122	1890	4.89274	1890	4.88568	1890	4.90627	1890	4.91578	1890	4.85947	1890	4.86773	1890	4.91546	1890	4.92922	1890	4.91802	1890	4.92257	1890	4.8833	1890	4.91447
1891	4.93416	1891	4.91307	1891	4.8917	1891	4.8857	1891	4.90638	1891	4.91602	1891	4.85949	1891	4.86707	1891	4.91489	1891	4.92886	1891	4.91783	1891	4.92259	1891	4.88273	1891	4.91428
1892	4.93399	1892	4.91472	1892	4.89106	1892	4.88601	1892	4.90645	1892	4.91611	1892	4.86017	1892	4.8666	1892	4.91529	1892	4.92842	1892	4.91741	1892	4.92455	1892	4.88233	1892	4.91476
1893	4.93478	1893	4.91577	1893	4.89141	1893	4.8858	1893	4.90571	1893	4.91799	1893	4.85952	1893	4.86768	1893	4.91596	1893	4.92925	1893	4.91804	1893	4.92659	1893	4.88352	1893	4.91487
1894	4.93416	1894	4.91668	1894	4.89136	1894	4.88593	1894	4.905	1894	4.91948	1894	4.85883	1894	4.86767	1894	4.91561	1894	4.92922	1894	4.91744	1894	4.9278	1894	4.88422	1894	4.91392
1895	4.93386	1895	4.91757	1895	4.89053	1895	4.88572	1895	4.9049	1895	4.92076	1895	4.85929	1895	4.86839	1895	4.91537	1895	4.92896	1895	4.91751	1895	4.92813	1895	4.88517	1895	4.913
1896	4.93369	1896	4.9173	1896	4.89019	1896	4.88546	1896	4.90472	1896	4.92187	1896	4.859	1896	4.86837	1896	4.91508	1896	4.92882	1896	4.91723	1896	4.92929	1896	4.88675	1896	4.91322
1897	4.93382	1897	4.91736	1897	4.89059	1897	4.88584	1897	4.90506	1897	4.9227	1897	4.85834	1897	4.86969	1897	4.91425	1897	4.92887	1897	4.91699	1897	4.92927	1897	4.88699	1897	4.91318
1898	4.9335	1898	4.91734	1898	4.89037	1898	4.88618	1898	4.90523	1898	4.92326	1898	4.85758	1898	4.86986	1898	4.91333	1898	4.92807	1898	4.91676	1898	4.929	1898	4.88749	1898	4.91311
1899	4.93321	1899	4.91822	1899	4.891	1899	4.88619	1899	4.9059	1899	4.92412	1899	4.85691	1899	4.86996	1899	4.91349	1899	4.92827	1899	4.91799	1899	4.92811	1899	4.88708	1899	4.91308
1900	4.93259	1900	4.918	1900	4.89145	1900	4.8858	1900	4.90616	1900	4.92417	1900	4.85628	1900	4.86978	1900	4.91354	1900	4.92886	1900	4.91828	1900	4.92807	1900	4.88713	1900	4.91392
1901	4.9317	1901	4.91845	1901	4.89161	1901	4.88537	1901	4.90589	1901	4.92512	1901	4.85717	1901	4.87008	1901	4.91374	1901	4.92951	1901	4.91824	1901	4.92614	1901	4.886	1901	4.91485
1902	4.93044	1902	4.91794	1902	4.89149	1902	4.88476	1902	4.90599	1902	4.92483	1902	4.85822	1902	4.86886	1902	4.9143	1902	4.92997	1902	4.9181	1902	4.9258	1902	4.88647	1902	4.91534
1903	4.93004	1903	4.9174	1903	4.89196	1903	4.8848	1903	4.90621	1903	4.92479	1903	4.85973	1903	4.86867	1903	4.9139	1903	4.9302	1903	4.91748	1903	4.92645	1903	4.8869	1903	4.91579
1904	4.93001	1904	4.91604	1904	4.89191	1904	4.88437	1904	4.90517	1904	4.92428	1904	4.86119	1904	4.86923	1904	4.91313	1904	4.93038	1904	4.91672	1904	4.92629	1904	4.88795	1904	4.91613
1905	4.93061	1905	4.91421	1905	4.89186	1905	4.88421	1905	4.90562	1905	4.92447	1905	4.86222	1905	4.86996	1905	4.91335	1905	4.93002	1905	4.91592	1905	4.92614	1905	4.88809	1905	4.91594
1906	4.93137	1906	4.91069	1906	4.89138	1906	4.88513	1906	4.90608	1906	4.92371	1906	4.86265	1906	4.86965	1906	4.91376	1906	4.92879	1906	4.91579	1906	4.92756	1906	4.88852	1906	4.91514
1907	4.93198	1907	4.90855	1907	4.89087	1907	4.88603	1907	4.90632	1907	4.92355	1907	4.86296	1907	4.86964	1907	4.91388	1907	4.92835	1907	4.91599	1907	4.92795	1907	4.88828	1907	4.91465
1908	4.93251	1908	4.90723	1908	4.88979	1908	4.88684	1908	4.90661	1908	4.92225	1908	4.86403	1908	4.86988	1908	4.91429	1908	4.92856	1908	4.91649	1908	4.9276	1908	4.88759	1908	4.9136
1909	4.9335	1909	4.90637	1909	4.88916	1909	4.88706	1909	4.90675	1909	4.92159	1909	4.86499	1909	4.86987	1909	4.91488	1909	4.9278	1909	4.91635	1909	4.92862	1909	4.8873	1909	4.91351
1910	4.93387	1910	4.90761	1910	4.88923	1910	4.88759	1910	4.9057	1910	4.92116	1910	4.86445	1910	4.86852	1910	4.915	1910	4.92819	1910	4.91657	1910	4.92975	1910	4.88748	1910	4.91252
1911	4.93455	1911	4.91091	1911	4.89015	1911	4.88712	1911	4.90586	1911	4.92088	1911	4.86388	1911	4.86856	1911	4.9147	1911	4.92972	1911	4.91741	1911	4.92997	1911	4.88715	1911	4.91152
1912	4.93654	1912	4.91362	1912	4.89085	1912	4.88612	1912	4.90602	1912	4.92222	1912	4.8633	1912	4.86834	1912	4.91394	1912	4.92956	1912	4.91719	1912	4.93029	1912	4.88742	1912	4.91064
1913	4.93683	1913	4.91496	1913	4.89151	1913	4.88544	1913	4.90625	1913	4.92287	1913	4.86066	1913	4.86814	1913	4.91387	1913	4.92913	1913	4.91736	1913	4.93052	1913	4.88723	1913	4.91062
1914	4.93682	1914	4.91374	1914	4.8922	1914	4.88554	1914	4.90707	1914	4.92344	1914	4.85796	1914	4.86736	1914	4.91357	1914	4.92887	1914	4.91755	1914	4.92909	1914	4.88668	1914	4.91001
1915	4.93702	1915	4.91309	1915	4.89224	1915	4.8859	1915	4.90833	1915	4.92377	1915	4.8568	1915	4.86807	1915	4.91314	1915	4.92787	1915	4.91787	1915	4.92823	1915	4.88523	1915	4.90971
1916	4.93714	1916	4.91252	1916	4.89194	1916	4.88568	1916	4.90865	1916	4.92356	1916	4.85525	1916	4.86861	1916	4.91335	1916	4.92622	1916	4.91822	1916	4.92711	1916	4.88517	1916	4.91048
1917	4.93546	1917	4.91359	1917	4.89187	1917	4.88588	1917	4.9094	1917	4.92297	1917	4.85391	1917	4.86918	1917	4.91333	1917	4.92631	1917	4.91926	1917	4.92612	1917	4.88416	1917	4.91192
1918	4.93517	1918	4.91564	1918	4.89122	1918	4.88505	1918	4.90962	1918	4.92345	1918	4.85396	1918	4.86792	1918	4.91359	1918	4.92684	1918	4.91924	1918	4.92543	1918	4.88391	1918	4.913
1919	4.93488	1919	4.91992	1919	4.89069	1919	4.88404	1919	4.90969	1919	4.92373	1919	4.85421	1919	4.8674	1919	4.91471	1919	4.9264	1919	4.91825	1919	4.92659	1919	4.88399	1919	4.91369
1920	4.93454	1920	4.92291	1920	4.89023	1920	4.88383	1920	4.90984	1920	4.92488	1920	4.85425	1920	4.86702	1920	4.91525	1920	4.92725	1920	4.91781	1920	4.92671	1920	4.88464	1920	4.91419
1921	4.93415	1921	4.9259	1921	4.89056	1921	4.88357	1921	4.90985	1921	4.92597	1921	4.85382	1921	4.86671	1921	4.91506	1921	4.92881	1921	4.91689	1921	4.9273	1921	4.88423	1921	4.91383
1922	4.93422	1922	4.92659	1922	4.89048	1922	4.8836	1922	4.90914	1922	4.92644	1922	4.85465	1922	4.8662	1922	4.91676	1922	4.93027	1922	4.91619	1922	4.92809	1922	4.88517	1922	4.91315
1923	4.93397	1923	4.92731	1923	4.89099	1923	4.88378	1923	4.90845	1923	4.92547	1923	4.85475	1923	4.86641	1923	4.91675	1923	4.93077	1923	4.91627	1923	4.92852	1923	4.88639	1923	4.91215
1924	4.93364	1924	4.92665	1924	4.89092	1924	4.88421	1924	4.90787	1924	4.92443	1924	4.85532	1924	4.86692	1924	4.91646	1924	4.93168	1924	4.91708	1924	4.9275	1924	4.88667	1924	4.91246
1925	4.933	1925	4.92651	1925	4.89145	1925	4.88387	1925	4.90747	1925	4.9235	1925	4.85611	1925	4.86584	1925	4.91659	1925	4.93082	1925	4.91756	1925	4.92697	1925	4.88739	1925	4.91289
1926	4.93338	1926	4.92596	1926	4.89152	1926	4.88425	1926	4.90718	1926	4.92205	1926	4.85711	1926	4.86551	1926	4.91654	1926	4.92991	1926	4.91783	1926	4.92673	1926	4.88801	1926	4.91366
1927	4.93331	1927	4.92449	1927	4.89247	1927	4.88512	1927	4.90649	1927	4.92083	1927	4.85659	1927	4.86592	1927	4.91597	1927	4.92886	1927	4.91829	1927	4.92571	1927	4.88815	1927	4.9146
1928	4.9338	1928	4.92306	1928	4.89292	1928	4.88569	1928	4.90696	1928	4.92141	1928	4.85692	1928	4.8668	1928	4.91539	1928	4.92806	1928	4.91857	1928	4.92541	1928	4.88716	1928	4.91566
1929	4.9341	1929	4.9237	1929	4.89308	1929	4.88628	1929	4.90753	1929	4.9207	1929	4.85688	1929	4.86682	1929	4.91486	1929	4.92888	1929	4.91866	1929	4.92625	1929	4.88674	1929	4.91625
1930	4.9346	1930	4.92294	1930	4.89323	1930	4.88603	1930	4.90726	1930	4.92069	1930	4.85759	1930	4.86702	1930	4.91454	1930	4.92994	1930	4.9174	1930	4.92697	1930	4.88649	1930	4.91652
1931	4.93374	1931	4.92144	1931	4.89281	1931	4.88627	1931	4.90774	1931	4.92151	1931	4.8586	1931	4.86706	1931	4.9148	1931	4.93104	1931	4.91657	1931	4.92779	1931	4.88617	1931	4.9159
1932	4.93351	1932	4.92103	1932	4.89188	1932	4.88567	1932	4.90871	1932	4.9222	1932	4.8589	1932	4.86682	1932	4.91433	1932	4.93186	1932	4.91572	1932	4.9282	1932	4.88575	1932	4.91547
1933	4.93351	1933	4.92034	1933	4.89118	1933	4.8857	1933	4.90804	1933	4.92235	1933	4.85958	1933	4.86703	1933	4.91521	1933	4.93244	1933	4.91505	1933	4.92846	1933	4.88588	1933	4.91476
1934	4.93316	1934	4.91881	1934	4.8918	1934	4.88581	1934	4.90734	1934	4.92382	1934	4.85983	1934	4.86716	1934	4.91533	1934	4.93128	1934	4.91511	1934	4.92836	1934	4.88641	1934	4.91333
1935	4.93288	1935	4.91834	1935	4.89184	1935	4.88615	1935	4.90739	1935	4.92407	1935	4.85927	1935	4.86755	1935	4.91547	1935	4.93114	1935	4.91594	1935	4.92802	1935	4.88611	1935	4.913
1936	4.93359	1936	4.91755	1936	4.89204	1936	4.88622	1936	4.90703	1936	4.92446	1936	4.85853	1936	4.86761	1936	4.91562	1936	4.93052	1936	4.91678	1936	4.92725	1936	4.88632	1936	4.91338
1937	4.93369	1937	4.9173	1937	4.89212	1937	4.88595	1937	4.90586	1937	4.92463	1937	4.85856	1937	4.86778	1937	4.91555	1937	4.92942	1937	4.91758	1937	4.92723	1937	4.88638	1937	4.91272
1938	4.93348	1938	4.91755	1938	4.89173	1938	4.88504	1938	4.90592	1938	4.92479	1938	4.85801	1938	4.8681	1938	4.91557	1938	4.92897	1938	4.91812	1938	4.92694	1938	4.88627	1938	4.91299
1939	4.93339	1939	4.91738	1939	4.89106	1939	4.88372	1939	4.90667	1939	4.92395	1939	4.85805	1939	4.86804	1939	4.91554	1939	4.92916	1939	4.91785	1939	4.92679	1939	4.88618	1939	4.91377
1940	4.93388	1940	4.91735	1940	4.89077	1940	4.8831	1940	4.90685	1940	4.92276	1940	4.85795	1940	4.86804	1940	4.91505	1940	4.92847	1940	4.91794	1940	4.92688	1940	4.88651	1940	4.91503
1941	4.93393	1941	4.91903	1941	4.89066	1941	4.88259	1941	4.90705	1941	4.9215	1941	4.85814	1941	4.86801	1941	4.91407	1941	4.92735	1941	4.91825	1941	4.92735	1941	4.88634	1941	4.91597
1942	4.93453	1942	4.92067	1942	4.89024	1942	4.88233	1942	4.90834	1942	4.92023	1942	4.85848	1942	4.86777	1942	4.91419	1942	4.92757	1942	4.91859	1942	4.92651	1942	4.88665	1942	4.91671
1943	4.93517	1943	4.91991	1943	4.8912	1943	4.8832	1943	4.90955	1943	4.91918	1943	4.85868	1943	4.86679	1943	4.91405	1943	4.92726	1943	4.91858	1943	4.92644	1943	4.88722	1943	4.91607
1944	4.9356	1944	4.92001	1944	4.89061	1944	4.8845	1944	4.90878	1944	4.91947	1944	4.8581	1944	4.86722	1944	4.91388	1944	4.92762	1944	4.91834	1944	4.92571	1944	4.88793	1944	4.91593
1945	4.93632	1945	4.9196	1945	4.89077	1945	4.88462	1945	4.90823	1945	4.92004	1945	4.85773	1945	4.86768	1945	4.91443	1945	4.92828	1945	4.91841	1945	4.92488	1945	4.88836	1945	4.91528
1946	4.93628	1946	4.91845	1946	4.89012	1946	4.88463	1946	4.90773	1946	4.92049	1946	4.85709	1946	4.86784	1946	4.91525	1946	4.92943	1946	4.91844	1946	4.92494	1946	4.88864	1946	4.91395
1947	4.93616	1947	4.9172	1947	4.88923	1947	4.88415	1947	4.90702	1947	4.92037	1947	4.85689	1947	4.86783	1947	4.91577	1947	4.92956	1947	4.91775	1947	4.92572	1947	4.8883	1947	4.91257
1948	4.93575	1948	4.91781	1948	4.88787	1948	4.88334	1948	4.90647	1948	4.92066	1948	4.85655	1948	4.86862	1948	4.91615	1948	4.92946	1948	4.91744	1948	4.92626	1948	4.88745	1948	4.91326
1949	4.93553	1949	4.91811	1949	4.88827	1949	4.88287	1949	4.90687	1949	4.92101	1949	4.85701	1949	4.86832	1949	4.91657	1949	4.92904	1949	4.91792	1949	4.92734	1949	4.88652	1949	4.91368
1950	4.93393	1950	4.91848	1950	4.88787	1950	4.88236	1950	4.90696	1950	4.92161	1950	4.85792	1950	4.86795	1950	4.91716	1950	4.92924	1950	4.91724	1950	4.92786	1950	4.88552	1950	4.91422
1951	4.93415	1951	4.91811	1951	4.8885	1951	4.88248	1951	4.90581	1951	4.92232	1951	4.85951	1951	4.86727	1951	4.91728	1951	4.92963	1951	4.91635	1951	4.92646	1951	4.88517	1951	4.91418
1952	4.93458	1952	4.9175	1952	4.89027	1952	4.88314	1952	4.90501	1952	4.92356	1952	4.8599	1952	4.86665	1952	4.91687	1952	4.92982	1952	4.91603	1952	4.92714	1952	4.88492	1952	4.91458
1953	4.9336	1953	4.91728	1953	4.8916	1953	4.8837	1953	4.90482	1953	4.92455	1953	4.86026	1953	4.86618	1953	4.91614	1953	4.93011	1953	4.91555	1953	4.92704	1953	4.88506	1953	4.91477
1954	4.93321	1954	4.91758	1954	4.89143	1954	4.88357	1954	4.90399	1954	4.92515	1954	4.86007	1954	4.86567	1954	4.91607	1954	4.93001	1954	4.91523	1954	4.92682	1954	4.88558	1954	4.91407
1955	4.93418	1955	4.91804	1955	4.89209	1955	4.88451	1955	4.90403	1955	4.92467	1955	4.85917	1955	4.86565	1955	4.91566	1955	4.92986	1955	4.91505	1955	4.92664	1955	4.88615	1955	4.91327
1956	4.93349	1956	4.91892	1956	4.89255	1956	4.88456	1956	4.90472	1956	4.92334	1956	4.85777	1956	4.8668	1956	4.916	1956	4.92928	1956	4.91558	1956	4.9273	1956	4.88588	1956	4.91305
1957	4.93306	1957	4.91887	1957	4.89299	1957	4.88458	1957	4.90533	1957	4.92287	1957	4.85699	1957	4.86798	1957	4.91578	1957	4.92856	1957	4.91586	1957	4.92681	1957	4.88509	1957	4.91362
1958	4.93427	1958	4.91914	1958	4.89312	1958	4.88421	1958	4.90553	1958	4.92242	1958	4.85685	1958	4.86807	1958	4.91661	1958	4.92836	1958	4.91599	1958	4.92689	1958	4.8848	1958	4.91309
1959	4.93532	1959	4.91866	1959	4.89466	1959	4.88499	1959	4.90714	1959	4.92156	1959	4.85731	1959	4.86784	1959	4.91753	1959	4.92791	1959	4.91633	1959	4.92588	1959	4.88385	1959	4.91335
1960	4.93558	1960	4.91871	1960	4.8941	1960	4.8851	1960	4.90775	1960	4.9218	1960	4.85746	1960	4.86878	1960	4.91761	1960	4.927	1960	4.9177	1960	4.92565	1960	4.88311	1960	4.91305
1961	4.93637	1961	4.91842	1961	4.8934	1961	4.88482	1961	4.90778	1961	4.92333	1961	4.85738	1961	4.86755	1961	4.91786	1961	4.92698	1961	4.91704	1961	4.92532	1961	4.88355	1961	4.91348
1962	4.93622	1962	4.91914	1962	4.89234	1962	4.88446	1962	4.90762	1962	4.92342	1962	4.85772	1962	4.8668	1962	4.91866	1962	4.92809	1962	4.91708	1962	4.926	1962	4.88488	1962	4.91293
1963	4.93601	1963	4.91905	1963	4.89213	1963	4.8844	1963	4.90617	1963	4.92366	1963	4.85752	1963	4.86691	1963	4.91758	1963	4.93004	1963	4.91736	1963	4.92559	1963	4.8851	1963	4.91262
1964	4.93582	1964	4.91963	1964	4.8905	1964	4.88357	1964	4.90438	1964	4.92453	1964	4.8566	1964	4.86807	1964	4.91659	1964	4.93273	1964	4.91724	1964	4.92531	1964	4.88553	1964	4.91166
1965	4.93503	1965	4.91924	1965	4.89022	1965	4.88231	1965	4.90384	1965	4.9248	1965	4.8567	1965	4.86707	1965	4.91651	1965	4.93434	1965	4.91674	1965	4.92518	1965	4.8855	1965	4.91097
1966	4.9338	1966	4.91813	1966	4.88977	1966	4.88254	1966	4.90462	1966	4.92408	1966	4.85694	1966	4.86695	1966	4.91594	1966	4.93511	1966	4.91738	1966	4.92475	1966	4.8853	1966	4.91058
1967	4.93424	1967	4.91683	1967	4.88879	1967	4.88223	1967	4.90498	1967	4.92378	1967	4.85649	1967	4.8668	1967	4.91501	1967	4.93383	1967	4.91766	1967	4.92404	1967	4.88506	1967	4.91052
1968	4.93461	1968	4.91673	1968	4.88805	1968	4.88146	1968	4.90596	1968	4.92421	1968	4.856	1968	4.86575	1968	4.91606	1968	4.93126	1968	4.91776	1968	4.92411	1968	4.88657	1968	4.9107
1969	4.93446	1969	4.91556	1969	4.88842	1969	4.88183	1969	4.90736	1969	4.92321	1969	4.85632	1969	4.8654	1969	4.91633	1969	4.92873	1969	4.91771	1969	4.9252	1969	4.88592	1969	4.91107
1970	4.93419	1970	4.91527	1970	4.88938	1970	4.88302	1970	4.90743	1970	4.92223	1970	4.85636	1970	4.86546	1970	4.91534	1970	4.92728	1970	4.9187	1970	4.92563	1970	4.88538	1970	4.9111
1971	4.93488	1971	4.91718	1971	4.89038	1971	4.88287	1971	4.90748	1971	4.92138	1971	4.85679	1971	4.86661	1971	4.91511	1971	4.92573	1971	4.91876	1971	4.92589	1971	4.88537	1971	4.91161
1972	4.93394	1972	4.91826	1972	4.89143	1972	4.88283	1972	4.90826	1972	4.92181	1972	4.85842	1972	4.86659	1972	4.91535	1972	4.92576	1972	4.91832	1972	4.92516	1972	4.88453	1972	4.91217
1973	4.93356	1973	4.91825	1973	4.89173	1973	4.88336	1973	4.90785	1973	4.92082	1973	4.85948	1973	4.86754	1973	4.91484	1973	4.92573	1973	4.91775	1973	4.9247	1973	4.88257	1973	4.91264
1974	4.93364	1974	4.91938	1974	4.8925	1974	4.88329	1974	4.90753	1974	4.92127	1974	4.85994	1974	4.86721	1974	4.91519	1974	4.92656	1974	4.91659	1974	4.92454	1974	4.88296	1974	4.91374
1975	4.93372	1975	4.91916	1975	4.89272	1975	4.88313	1975	4.90798	1975	4.92164	1975	4.85986	1975	4.86727	1975	4.91567	1975	4.92766	1975	4.91499	1975	4.92409	1975	4.88377	1975	4.91389
1976	4.93371	1976	4.91838	1976	4.89311	1976	4.88359	1976	4.90764	1976	4.92216	1976	4.85992	1976	4.8668	1976	4.91596	1976	4.92858	1976	4.9146	1976	4.9242	1976	4.88367	1976	4.91465
1977	4.93412	1977	4.91868	1977	4.89285	1977	4.88405	1977	4.90636	1977	4.92142	1977	4.85877	1977	4.86706	1977	4.91666	1977	4.92953	1977	4.91562	1977	4.92492	1977	4.88434	1977	4.91379
1978	4.93395	1978	4.9195	1978	4.89272	1978	4.88487	1978	4.90719	1978	4.92062	1978	4.8582	1978	4.86585	1978	4.91702	1978	4.93058	1978	4.91582	1978	4.92584	1978	4.88464	1978	4.91346
1979	4.93377	1979	4.91933	1979	4.89236	1979	4.88448	1979	4.90709	1979	4.91976	1979	4.85727	1979	4.86575	1979	4.91678	1979	4.92985	1979	4.91682	1979	4.92507	1979	4.8845	1979	4.91231
1980	4.93393	1980	4.92077	1980	4.89161	1980	4.88506	1980	4.90706	1980	4.91932	1980	4.85657	1980	4.86549	1980	4.91712	1980	4.92948	1980	4.91661	1980	4.92496	1980	4.88504	1980	4.91246
1981	4.93419	1981	4.92098	1981	4.89165	1981	4.88426	1981	4.90832	1981	4.91904	1981	4.85586	1981	4.86617	1981	4.91669	1981	4.92834	1981	4.91617	1981	4.92463	1981	4.88538	1981	4.91064
injection 17	injection volume= 1.9 µl	injection 17	injection volume= 1.9 µl	injection 17	injection volume= 1.9 µl	injection 17	injection volume= 1.9 µl	injection 17	injection volume= 1.9 µl	injection 17	injection volume= 1.9 µl	injection 17	injection volume= 1.9 µl	injection 17	injection volume= 1.9 µl	injection 17	injection volume= 1.9 µl	injection 17	injection volume= 1.9 µl	injection 17	injection volume= 1.9 µl	injection 17	injection volume= 1.9 µl	injection 17	injection volume= 1.9 µl	injection 17	injection volume= 1.9 µl
1982	4.93473	1982	4.92123	1982	4.89195	1982	4.88406	1982	4.90878	1982	4.91975	1982	4.85527	1982	4.86633	1982	4.91605	1982	4.92718	1982	4.91531	1982	4.92486	1982	4.88616	1982	4.91136
1983	4.93397	1983	4.92014	1983	4.89271	1983	4.88341	1983	4.90785	1983	4.91981	1983	4.85494	1983	4.86737	1983	4.91573	1983	4.92541	1983	4.91522	1983	4.9251	1983	4.88663	1983	4.91104
1984	4.93308	1984	4.91809	1984	4.89155	1984	4.88313	1984	4.90509	1984	4.91676	1984	4.85512	1984	4.86743	1984	4.91515	1984	4.92589	1984	4.91485	1984	4.92667	1984	4.88646	1984	4.91131
[truncated: 602 more rows]

## Sheet: Extended Data Fig. 8c
Vs.4 WT (15 µM)		Vs.4 A66D (15 µM)		Vs.4 A73D (15 µM)		Vs.4 A77Y (15 µM)		Vs.4 L29D (15 µM)		Vs.4 F33A (15 µM)
Sedimentation coefficent (S)	C(S)	Sedimentation coefficent (S)	C(S)	Sedimentation coefficent (S)	C(S)	Sedimentation coefficent (S)	C(S)	Sedimentation coefficent (S)	C(S)	Sedimentation coefficent (S)	C(S)
0	0.00153653	0	0.000642323	0	0.000760584	0	0.00118705	0	0.000735078	1	1.88906e-14
0.151515	2.88884e-12	0.151515	0.000406711	0.151515	1.47423e-05	0.151515	1.88363e-14	0.151515	0.000533456	1.14141	1.53387e-12
0.30303	6.6e-20	0.30303	1.46435e-08	0.30303	4.90173e-14	0.30303	9.55739e-15	0.30303	5.65472e-08	1.28283	9.18931e-08
0.454545	6.6e-20	0.454545	2.17936e-10	0.454545	4.25921e-14	0.454545	5.11e-14	0.454545	8.32274e-09	1.42424	0.000180783
0.606061	3.40124e-14	0.606061	8.40069e-10	0.606061	1.03374e-14	0.606061	3.51162e-14	0.606061	4.77179e-07	1.56566	0.0146235
0.757576	1.44492e-14	0.757576	5.1145e-08	0.757576	5.70451e-14	0.757576	1.61337e-14	0.757576	0.000242295	1.70707	0.100108
0.909091	9.28879e-15	0.909091	4.54072e-06	0.909091	4.29943e-14	0.909091	2.07078e-14	0.909091	0.0440941	1.84848	0.128684
1.06061	1.73507e-14	1.06061	0.000169211	1.06061	1.02133e-14	1.06061	4.01189e-14	1.06061	0.532237	1.9899	0.0741428
1.21212	7.21187e-15	1.21212	0.002356	1.21212	3.03464e-12	1.21212	1.52453e-14	1.21212	0.377032	2.13131	0.0311279
1.36364	2.08836e-14	1.36364	0.0153207	1.36364	1.99166e-08	1.36364	1.93803e-14	1.36364	0.046715	2.27273	0.0127422
1.51515	7.42543e-15	1.51515	0.0628073	1.51515	4.04142e-05	1.51515	2.18373e-14	1.51515	0.00370528	2.41414	0.00681466
1.66667	1.11349e-14	1.66667	0.174227	1.66667	0.0112783	1.66667	7.83381e-15	1.66667	0.00054984	2.55556	0.00438144
1.81818	2.82699e-14	1.81818	0.289015	1.81818	0.277783	1.81818	7.12369e-13	1.81818	0.000221983	2.69697	0.00348633
1.9697	1.34375e-14	1.9697	0.245964	1.9697	0.591466	1.9697	2.09201e-06	1.9697	0.000224775	2.83838	0.00346632
2.12121	8.06288e-15	2.12121	0.090284	2.12121	0.143156	2.12121	0.0116655	2.12121	0.000404709	2.9798	0.00374651
2.27273	4.14339e-14	2.27273	0.0156461	2.27273	0.00691899	2.27273	0.502876	2.27273	0.000957791	3.12121	0.00446862
2.42424	6.6e-20	2.42424	0.00139978	2.42424	0.000121416	2.42424	0.851929	2.42424	0.00210662	3.26263	0.00588608
2.57576	6.6e-20	2.57576	7.98804e-05	2.57576	1.3377e-06	2.57576	0.220252	2.57576	0.00363897	3.40404	0.00803635
2.72727	6.6e-20	2.72727	3.3794e-06	2.72727	1.35015e-08	2.72727	0.0242931	2.72727	0.00433652	3.54546	0.0114195
2.87879	6.6e-20	2.87879	1.33829e-07	2.87879	1.70912e-10	2.87879	0.00246624	2.87879	0.00350581	3.68687	0.0171756
3.0303	6.6e-20	3.0303	5.42353e-09	3.0303	3.0749e-12	3.0303	0.000307434	3.0303	0.00188157	3.82828	0.0255641
3.18182	6.6e-20	3.18182	2.55765e-10	3.18182	7.47626e-14	3.18182	6.10993e-05	3.18182	0.000718394	3.9697	0.0373068
3.33333	1.55931e-19	3.33333	1.4554e-11	3.33333	4.33635e-14	3.33333	1.83636e-05	3.33333	0.00020228	4.11111	0.0526271
3.48485	5.37569e-17	3.48485	1.06726e-12	3.48485	7.10235e-15	3.48485	7.95963e-06	3.48485	4.58591e-05	4.25253	0.0689502
3.63636	9.85533e-12	3.63636	1.00653e-13	3.63636	1.88026e-14	3.63636	4.58796e-06	3.63636	8.9072e-06	4.39394	0.0803725
3.78788	3.7845e-07	3.78788	5.06551e-14	3.78788	5.74573e-14	3.78788	3.14346e-06	3.78788	1.59543e-06	4.53535	0.0820058
3.93939	0.00120397	3.93939	1.1226e-14	3.93939	2.40046e-14	3.93939	2.44054e-06	3.93939	2.78487e-07	4.67677	0.0718351
4.09091	0.182321	4.09091	3.08521e-14	4.09091	1.13096e-14	4.09091	1.99886e-06	4.09091	4.99755e-08	4.81818	0.0532857
4.24242	1.32464	4.24242	9.4347e-15	4.24242	6.44347e-14	4.24242	1.68719e-06	4.24242	9.54488e-09	4.9596	0.0331611
4.39394	0.54101	4.39394	3.7237e-14	4.39394	4.64274e-14	4.39394	1.44815e-06	4.39394	1.99551e-09	5.10101	0.0176031
4.54545	0.0205954	4.54545	1.61138e-14	4.54545	3.86678e-14	4.54545	1.24669e-06	4.54545	4.64232e-10	5.24242	0.00805983
4.69697	0.000170771	4.69697	7.30925e-15	4.69697	3.66086e-14	4.69697	1.09145e-06	4.69697	1.21585e-10	5.38384	0.00325496
4.84849	6.34043e-07	4.84849	4.22829e-14	4.84849	3.89687e-14	4.84849	9.67377e-07	4.84849	3.59761e-11	5.52525	0.00118271
5	2.42539e-09	5	2.62301e-14	5	4.55058e-14	5	8.72402e-07	5	1.19971e-11	5.66667	0.00040034
5.15151	1.66329e-11	5.15151	1.76218e-14	5.15151	5.69575e-14	5.15151	8.04207e-07	5.15151	4.49425e-12	5.80808	0.000129213
5.30303	3.54264e-13	5.30303	1.29241e-14	5.30303	7.44828e-15	5.30303	7.58889e-07	5.30303	1.88235e-12	5.94949	4.06273e-05
5.45455	3.35059e-14	5.45455	1.03694e-14	5.45455	1.10204e-14	5.45455	7.32904e-07	5.45455	8.75226e-13	6.09091	1.27713e-05
5.60606	9.30262e-15	5.60606	9.11968e-15	5.60606	1.65584e-14	5.60606	7.23206e-07	5.60606	4.48827e-13	6.23232	4.07942e-06
5.75758	1.12039e-14	5.75758	8.73007e-15	5.75758	2.49791e-14	5.75758	7.28628e-07	5.75758	2.52324e-13	6.37374	1.34067e-06
5.90909	3.87899e-14	5.90909	9.0246e-15	5.90909	3.74642e-14	5.90909	7.48247e-07	5.90909	1.54433e-13	6.51515	4.80918e-07
6.06061	3.10084e-13	6.06061	9.9502e-15	6.06061	5.5526e-14	6.06061	7.81888e-07	6.06061	1.02046e-13	6.65657	1.69831e-07
6.21212	4.77654e-12	6.21212	1.15565e-14	6.21212	8.11179e-15	6.21212	8.30893e-07	6.21212	7.22732e-14	6.79798	6.35681e-08
6.36364	9.98801e-11	6.36364	1.40838e-14	6.36364	1.34061e-14	6.36364	8.93612e-07	6.36364	5.45084e-14	6.93939	2.52311e-08
6.51515	2.25205e-09	6.51515	1.74814e-14	6.51515	2.13296e-14	6.51515	9.81567e-07	6.51515	4.36046e-14	7.08081	1.06072e-08
6.66667	4.5974e-08	6.66667	2.21355e-14	6.66667	3.289e-14	6.66667	1.07846e-06	6.66667	3.65477e-14	7.22222	4.72003e-09
6.81818	7.25307e-07	6.81818	2.84166e-14	6.81818	4.93806e-14	6.81818	1.19672e-06	6.81818	3.20156e-14	7.36364	2.21999e-09
6.9697	7.82605e-06	6.9697	3.66708e-14	6.9697	7.27697e-15	6.9697	1.33873e-06	6.9697	2.91472e-14	7.50505	1.10118e-09
7.12121	5.70168e-05	7.12121	4.73451e-14	7.12121	1.2039e-14	7.12121	1.50526e-06	7.12121	2.74336e-14	7.64647	5.73213e-10
7.27273	0.000261633	7.27273	6.09679e-14	7.27273	1.91158e-14	7.27273	1.70161e-06	7.27273	2.6638e-14	7.78788	3.13253e-10
7.42424	0.000792889	7.42424	7.98234e-15	7.42424	2.9358e-14	7.42424	1.93314e-06	7.42424	2.66036e-14	7.92929	1.7901e-10
7.57576	0.0016141	7.57576	1.09817e-14	7.57576	4.38325e-14	7.57576	2.20298e-06	7.57576	2.72115e-14	8.07071	1.07114e-10
7.72727	0.00230499	7.72727	1.49514e-14	7.72727	6.3811e-14	7.72727	2.52224e-06	7.72727	2.84827e-14	8.21212	6.68624e-11
7.87879	0.0024592	7.87879	2.01449e-14	7.87879	1.77972e-14	7.87879	2.89671e-06	7.87879	3.0433e-14	8.35354	4.35142e-11
8.0303	0.00208892	8.0303	2.68549e-14	8.0303	3.11638e-14	8.0303	3.3322e-06	8.0303	3.31161e-14	8.49495	2.93958e-11
8.18182	0.00148601	8.18182	3.53788e-14	8.18182	5.38414e-14	8.18182	3.82416e-06	8.18182	3.65492e-14	8.63636	2.05204e-11
8.33333	0.00092957	8.33333	4.60124e-14	8.33333	1.05184e-17	8.33333	4.36522e-06	8.33333	4.07974e-14	8.77778	1.47377e-11
8.48485	0.000531772	8.48485	5.90523e-14	8.48485	2.68681e-14	8.48485	4.94352e-06	8.48485	4.58881e-14	8.91919	1.08245e-11
8.63636	0.000281515	8.63636	7.48144e-15	8.63636	5.8707e-14	8.63636	5.55632e-06	8.63636	5.19658e-14	9.06061	8.10598e-12
8.78788	0.000142297	8.78788	1.0221e-14	8.78788	1.09057e-13	8.78788	6.21863e-06	8.78788	5.9138e-14	9.20202	6.18267e-12
8.93939	6.76168e-05	8.93939	1.37476e-14	8.93939	1.90398e-13	8.93939	6.96397e-06	8.93939	6.77288e-14	9.34343	4.80725e-12
9.09091	3.12049e-05	9.09091	1.83031e-14	9.09091	3.22782e-13	9.09091	7.86362e-06	9.09091	7.82788e-14	9.48485	3.82888e-12
9.24242	1.41334e-05	9.24242	2.41861e-14	9.24242	5.40807e-13	9.24242	9.00472e-06	9.24242	9.14406e-14	9.62626	3.1352e-12
9.39394	6.43541e-06	9.39394	3.18167e-14	9.39394	9.05338e-13	9.39394	1.04724e-05	9.39394	1.08258e-13	9.76768	2.6535e-12
9.54546	3.06272e-06	9.54546	4.16524e-14	9.54546	1.51767e-12	9.54546	1.22982e-05	9.54546	1.29668e-13	9.90909	2.32369e-12
9.69697	1.56149e-06	9.69697	5.41031e-14	9.69697	2.55261e-12	9.69697	1.4501e-05	9.69697	1.56681e-13	10.0505	2.10677e-12
9.84849	8.65769e-07	9.84849	2.89285e-14	9.84849	4.26963e-12	9.84849	1.69357e-05	9.84849	1.90121e-13	10.1919	1.96503e-12
10	5.37262e-07	10	4.13516e-14	10	7.07307e-12	10	1.93857e-05	10	2.30423e-13	10.3333	1.87373e-12
10.1515	3.66184e-07	10.1515	5.79689e-14	10.1515	1.14529e-11	10.1515	2.15566e-05	10.1515	2.77164e-13	10.4748	1.80825e-12
10.303	2.70146e-07	10.303	8.58148e-17	10.303	1.80247e-11	10.303	2.32197e-05	10.303	3.29647e-13	10.6162	1.74904e-12
10.4545	2.10471e-07	10.4545	2.24363e-14	10.4545	2.73102e-11	10.4545	2.42818e-05	10.4545	3.8669e-13	10.7576	1.68063e-12
10.6061	1.69148e-07	10.6061	3.30525e-14	10.6061	3.96615e-11	10.6061	2.4904e-05	10.6061	4.48022e-13	10.899	1.59253e-12
10.7576	1.37363e-07	10.7576	4.43494e-14	10.7576	5.51419e-11	10.7576	2.5311e-05	10.7576	5.15018e-13	11.0404	1.4848e-12
10.9091	1.12175e-07	10.9091	5.75587e-14	10.9091	7.35442e-11	10.9091	2.59288e-05	10.9091	5.90632e-13	11.1818	1.36423e-12
11.0606	9.21267e-08	11.0606	7.39372e-14	11.0606	9.46953e-11	11.0606	2.71605e-05	11.0606	6.80644e-13	11.3232	1.2397e-12
11.2121	7.75935e-08	11.2121	9.5479e-14	11.2121	1.18942e-10	11.2121	2.94028e-05	11.2121	7.93283e-13	11.4647	1.12396e-12
11.3636	6.95978e-08	11.3636	1.25163e-13	11.3636	1.46882e-10	11.3636	3.31186e-05	11.3636	9.4154e-13	11.6061	1.02615e-12
11.5152	6.81941e-08	11.5152	1.67588e-13	11.5152	1.81169e-10	11.5152	3.88283e-05	11.5152	1.14163e-12	11.7475	9.51816e-13
11.6667	7.61182e-08	11.6667	2.2979e-13	11.6667	2.24863e-10	11.6667	4.71727e-05	11.6667	1.41596e-12	11.8889	9.04799e-13
11.8182	9.95213e-08	11.8182	3.22627e-13	11.8182	2.8376e-10	11.8182	5.87932e-05	11.8182	1.79256e-12	12.0303	8.88232e-13
11.9697	1.55179e-07	11.9697	4.62251e-13	11.9697	3.66023e-10	11.9697	7.42906e-05	11.9697	2.30824e-12	12.1717	8.36038e-13
12.1212	2.86518e-07	12.1212	6.70001e-13	12.1212	4.85086e-10	12.1212	9.38764e-05	12.1212	3.00387e-12	12.3131	9.5433e-13
12.2727	6.21632e-07	12.2727	9.74687e-13	12.2727	6.60841e-10	12.2727	0.000116845	12.2727	3.92522e-12	12.4545	1.04561e-12
12.4242	1.53804e-06	12.4242	1.41099e-12	12.4242	9.23931e-10	12.4242	0.000141529	12.4242	5.10875e-12	12.596	1.18398e-12
12.5758	4.12641e-06	12.5758	2.01306e-12	12.5758	1.32336e-09	12.5758	0.000164865	12.5758	6.57527e-12	12.7374	1.37702e-12
12.7273	1.14538e-05	12.7273	2.80587e-12	12.7273	1.93219e-09	12.7273	0.000183387	12.7273	8.31493e-12	12.8788	1.63383e-12
12.8788	3.14701e-05	12.8788	3.79024e-12	12.8788	2.86814e-09	12.8788	0.000193991	12.8788	1.0285e-11	13.0202	1.96205e-12
13.0303	8.1241e-05	13.0303	4.93598e-12	13.0303	4.29714e-09	13.0303	0.000195166	13.0303	1.23893e-11	13.1616	2.36578e-12
13.1818	0.000190517	13.1818	6.18235e-12	13.1818	6.46739e-09	13.1818	0.000187784	13.1818	1.45051e-11	13.303	2.84106e-12
13.3333	0.000391695	13.3333	7.44387e-12	13.3333	9.7495e-09	13.3333	0.000174368	13.3333	1.64969e-11	13.4444	3.36918e-12
13.4848	0.000685248	13.4848	8.64207e-12	13.4848	1.45917e-08	13.4848	0.00015826	13.4848	1.82781e-11	13.5859	3.9164e-12
13.6364	0.00100749	13.6364	9.7385e-12	13.6364	2.15848e-08	13.6364	0.000142446	13.6364	1.97961e-11	13.7273	4.43334e-12
13.7879	0.00122962	13.7879	1.07336e-11	13.7879	3.13459e-08	13.7879	0.000129171	13.7879	2.1044e-11	13.8687	4.86154e-12
13.9394	0.00122927	13.9394	1.16792e-11	13.9394	4.44054e-08	13.9394	0.000119609	13.9394	2.21845e-11	14.0101	5.15409e-12
14.0909	0.00101772	14.0909	1.26843e-11	14.0909	6.11074e-08	14.0909	0.000114389	14.0909	2.32956e-11	14.1515	5.27684e-12
14.2424	0.000698366	14.2424	1.38525e-11	14.2424	8.10732e-08	14.2424	0.000113556	14.2424	2.45779e-11	14.2929	5.23132e-12
14.3939	0.000408904	14.3939	1.53401e-11	14.3939	1.03312e-07	14.3939	0.00011759	14.3939	2.62371e-11	14.4343	5.03975e-12
14.5455	0.000208664	14.5455	1.73261e-11	14.5455	1.26009e-07	14.5455	0.00012677	14.5455	2.85075e-11	14.5758	4.76528e-12
14.697	9.6669e-05	14.697	1.99831e-11	14.697	1.46999e-07	14.697	0.000141902	14.697	3.16366e-11	14.7172	4.43323e-12
14.8485	4.22734e-05	14.8485	2.35815e-11	14.8485	1.64344e-07	14.8485	0.000164149	14.8485	3.59644e-11	14.8586	4.10752e-12
15	3.63912e-05	15	5.69442e-11	15	3.52087e-07	15	0.000390193	15	8.37773e-11	15	7.64202e-12
